# Supplementary material for: Functional Implications of Human-Specific Changes in Great Ape microRNAs
Source: PLoS One. 2016 Apr 22;11(4):e0154194. doi: 10.1371/journal.pone.0154194 (PMC4841587; doi:10.1371/journal.pone.0154194)
Supplement: S4 Table — (XLS) [file pone.0154194.s005.xls]

## Sheet: Sup Table subs fixed hsa
Table S4. Main characteristics of the 235 miRNAs carrying human-specific nucleotide substitutions.
miRNA name information (miRBase, release 19)			Genomic coordinates (GRCh37/hg19)				Genomic coordinates (NCBI36/hg18)						Genomic organization information			Disease information (HMDD13)		Described in great apes (miRBase, release 20)				Molecular age information					Number of substitutions fixed in humans					Expression data (Meunier et al., 2012; miRBase, release 15)						Expression data in human brain (Allen Brain Atlas: http://human.brain-map.org/)
ID	miRNA name		Chromosome	Start	End	strand	Chromosome	start	end	strand	length (bp)		Located in a cluster	Genomic location of miRNA	Location of intragenic miRNAs	Associated with disease	Number of associated diseases	Described in Pan troglodytes	Described in Gorilla gorilla	Described in Pongo pygmeus		miRNA classification (Zhu et al., 2012)	Reduced miRNA classification (Zhu et al., 2012)	miRNA classification (Iwama et al., 2012)	Reduced miRNA classification (Iwama et al., 2012)		Total number substitutions fixed in humans	number of substitutions in pre-miRNA	number of substitutions in miRNA (no seed)	number of substitutions in miRNA seed		Human miRNA cerebellum expression	Human miRNA brain expression	Human miRNA testis expression	Human miRNA heart expression	Human miRNA kidney expression		miRNA	miRNA 5p arm	Average number of reads per sample (Allen Brain Atlas)	Maxim number of reads per sample (Allen Brain Atlas)	miRNA 3p arm	Average number of reads per sample (Allen Brain Atlas)	Maxim number of reads per sample (Allen Brain Atlas)
MI0015828	hsa-mir-4301		chr11	113320745	113320810	-	chr11	112825955	112826020	-	66		no.cluster	intragenic	intron	no	0	no	no	no		t0	human	2	mammifer		1	1	0	0		no.info	no.info	no.info	no.info	no.info		hsa-mir-4301		7540.95	55135
MI0003139	hsa-mir-181d		chr19	13985689	13985825	+	chr19	13846689	13846825	+	137		cluster	intergenic	--	yes	14	yes	yes	yes		t5	mammifer	CONS	superconserved		1	1	0	0		1554.78	1621.16	116	618.51	299.708		hsa-mir-181d		4002.36	18944
MI0017438	hsa-mir-4791		chr3	19356340	19356423	-	chr3	19331344	19331427	-	84		no.cluster	intergenic	--	no	0	no	no	yes		no.info	no.info	8	primate		1	1	0	0		no.info	no.info	no.info	no.info	no.info		hsa-mir-4791		262.606	2840
MI0016791	hsa-mir-4448		chr3	183604588	183604673	+	chr3	185087282	185087367	+	86		no.cluster	intergenic	--	no	0	no	no	no		no.info	no.info	10	primate		1	1	0	0		no.info	no.info	no.info	no.info	no.info		hsa-mir-4448		104.505	589
MI0005524	hsa-mir-891a		chrX	145109312	145109390	-	chrX	144917004	144917082	-	79		no.cluster	intergenic	--	no	0	yes	no	yes		t3	primate	8	primate		1	0	1	0		79.7477	9.06366	211	0	21.473		hsa-mir-891a		37.7917	563
MI0015825	hsa-mir-378c		chr10	132760851	132760931	-	chr10	132650841	132650921	-	81		no.cluster	intergenic	--	no	0	no	no	no		t2	primate	11	primate		1	1	0	0		no.info	no.info	no.info	no.info	no.info		hsa-mir-378c		47.1389	482
MI0003677	hsa-mir-655		chr14	101515887	101515983	+	chr14	100585640	100585736	+	97		cluster	intergenic	--	yes	2	yes	yes	yes		t2	primate	1	mammifer		1	1	0	0		7.30513	14.0075	47	7.65693	3.65498		hsa-mir-655		75.838	450
MI0018001	hsa-mir-5095		chr1	53400602	53400689	+	chr1	53173190	53173277	+	88		cluster	intragenic	intron	no	0	no	no	no		no.info	no.info	13	human		1	1	0	0		no.info	no.info	no.info	no.info	no.info		hsa-mir-5095		16.4861	297
MI0016752	hsa-mir-548ab		chr3	103242877	103242960	-	chr3	104725567	104725650	-	84		no.cluster	intergenic	--	no	0	no	no	no		no.info	no.info	8	primate		1	1	0	0		no.info	no.info	no.info	no.info	no.info		hsa-mir-548ab		12.287	123
MI0016786	hsa-mir-4443		chr3	48238054	48238106	+	chr3	48213058	48213110	+	53		no.cluster	intergenic	--	no	0	no	no	no		no.info	no.info	7	primate		1	0	1	0		no.info	no.info	no.info	no.info	no.info		hsa-mir-4443		12.0139	119
MI0016413	hsa-mir-3909		chr22	35731633	35731751	+	chr22	34061633	34061751	+	119		no.cluster	intragenic	intron	no	0	no	no	no		no.info	no.info	8	primate		3	3	0	0		no.info	no.info	no.info	no.info	no.info		hsa-mir-3909		20.8148	107
MI0016594	hsa-mir-3938		chr3	55886520	55886622	-	chr3	55861560	55861662	-	103		no.cluster	intragenic	intron	no	0	no	no	yes		no.info	no.info	8	primate		1	1	0	0		no.info	no.info	no.info	no.info	no.info		hsa-mir-3938		16.9769	85
MI0016870	hsa-mir-2392		chr14	101280828	101280911	+	chr14	100350581	100350664	+	84		no.cluster	intergenic	--	no	0	yes	no	no		no.info	no.info	no.info	no.info		1	1	0	0		no.info	no.info	no.info	no.info	no.info		hsa-mir-2392		8.38426	71
MI0003188	hsa-mir-503		chrX	133680358	133680428	-	chrX	133508024	133508094	-	71		cluster	intragenic	non.coding	yes	7	yes	yes	yes		t5	mammifer	1	mammifer		1	0	0	1		0.608761	3.29588	144	5.10462	41.5754		hsa-mir-503		12.6713	67
MI0006434	hsa-mir-1252		chr12	79813037	79813101	+	chr12	78337168	78337232	+	65		no.cluster	intragenic	intron	no	0	yes	yes	yes		t4	mammifer	2	mammifer		1	0	1	0		0	7.82771	0	0	1.37062		hsa-mir-1252		13.588	59
MI0014139	hsa-mir-3123		chr1	241295572	241295646	+	chr1	239362195	239362269	+	75		no.cluster	intergenic	--	no	0	no	no	no		t2	primate	2	mammifer		1	1	0	0		no.info	no.info	no.info	no.info	no.info		hsa-mir-3123		6.81481	53
MI0005563	hsa-mir-665		chr14	101341370	101341441	+	chr14	100411123	100411194	+	72		cluster	intergenic	--	no	0	yes	no	no		t5	mammifer	1	mammifer		1	1	0	0		no.info	no.info	no.info	no.info	no.info		hsa-mir-665		7.68056	39
MI0016898	hsa-mir-4531		chr19	45156956	45157002	-	chr19	49848796	49848842	-	47		no.cluster	intergenic	--	no	0	no	no	no		no.info	no.info	9	primate		1	1	0	0		no.info	no.info	no.info	no.info	no.info		hsa-mir-4531		1.60185	39
MI0017451	hsa-mir-4803		chr5	71465294	71465367	+	chr5	71501050	71501123	+	74		no.cluster	intragenic	intron	no	0	no	no	no		no.info	no.info	8	primate		1	1	0	0		no.info	no.info	no.info	no.info	no.info		hsa-mir-4803		1.15278	37
MI0016438	hsa-mir-3928		chr22	31556048	31556105	-	chr22	29886048	29886105	-	58		no.cluster	intergenic	--	no	0	no	no	no		no.info	no.info	no.info	no.info		1	1	0	0		240.461	227.415	9	33.18	33.3517		hsa-mir-3928		7.98148	31
MI0008331	hsa-mir-1910		chr16	85775227	85775306	-	chr16	84332728	84332807	-	80		no.cluster	intragenic	intron	no	0	no	no	yes		t0	human	7	primate		2	1	1	0		no.info	no.info	no.info	no.info	no.info		hsa-mir-1910		3.00463	23
MI0010637	hsa-mir-548q		chr10	12767253	12767352	-	chr10	12807259	12807358	-	100		no.cluster	intergenic	--	no	0	no	no	no		t2	primate	10	primate		2	2	0	0		no.info	no.info	no.info	no.info	no.info		hsa-mir-548q		3.96759	22
MI0016750	hsa-mir-378e		chr5	169455492	169455570	+	chr5	169388070	169388148	+	79		no.cluster	intragenic	intron	no	0	yes	yes	yes		no.info	no.info	2	mammifer		1	1	0	0		no.info	no.info	no.info	no.info	no.info		hsa-mir-378e		2.2963	22
MI0016590	hsa-mir-3934		chr6	33665905	33666011	+	chr6	33773883	33773989	+	107		no.cluster	intergenic	--	no	0	no	no	yes		no.info	no.info	7	primate		1	1	0	0		no.info	no.info	no.info	no.info	no.info		hsa-mir-3934		2.00463	22
MI0006372	hsa-mir-1305		chr4	183090446	183090531	+	chr4	183327440	183327525	+	86		no.cluster	intergenic	--	yes	1	no	no	yes		t3	primate	13	human		1	0	0	1		no.info	no.info	no.info	no.info	no.info		hsa-mir-1305		2.03704	19
MI0006352	hsa-mir-1290		chr1	19223565	19223642	-	chr1	19096152	19096229	-	78		no.cluster	intragenic	intron	yes	4	yes	no	yes		t1	primate	8	primate		1	1	0	0		no.info	no.info	no.info	no.info	no.info		hsa-mir-1290		2.16204	18
MI0016756	hsa-mir-378f		chr1	24255560	24255637	+	chr1	24128147	24128224	+	78		no.cluster	intergenic	--	no	0	no	no	no		no.info	no.info	no.info	no.info		1	1	0	0		no.info	no.info	no.info	no.info	no.info		hsa-mir-378f		1.83796	17
MI0006316	hsa-mir-1227		chr19	2234061	2234148	-	chr19	2185061	2185148	-	88		no.cluster	intragenic	intron	yes	1	yes	no	yes		t3	primate	9	primate		1	1	0	0		no.info	no.info	no.info	no.info	no.info		hsa-mir-1227		4	16
MI0003587	hsa-mir-580		chr5	36147994	36148090	-	chr5	36183751	36183847	-	97		no.cluster	intragenic	intron	no	0	yes	no	yes		t4	mammifer	11	primate		1	1	0	0		0	1.23595	3	4.25385	4.11185		hsa-mir-580		3.78241	16
MI0016851	hsa-mir-548al		chr11	74110282	74110378	+	chr11	73787930	73788026	+	97		no.cluster	intergenic	--	no	0	no	no	no		no.info	no.info	8	primate		1	1	0	0		no.info	no.info	no.info	no.info	no.info		hsa-mir-548al		2.625	15
MI0019292	hsa-mir-5688		chr3	85434860	85434942	+	chr3	85517550	85517632	+	83		no.cluster	intragenic	intron	no	0	no	no	no		no.info	no.info	7	primate		2	1	1	0		no.info	no.info	no.info	no.info	no.info		hsa-mir-5688		3.39352	14
MI0014198	hsa-mir-3167		chr11	126858354	126858438	-	chr11	126363564	126363648	-	85		no.cluster	intragenic	intron	no	0	no	no	no		t3	primate	7	primate		2	2	0	0		no.info	no.info	no.info	no.info	no.info		hsa-mir-3167		1.42593	12
MI0016770	hsa-mir-548ad		chr2	35696471	35696552	+	chr2	35549975	35550056	+	82		no.cluster	intergenic	--	no	0	no	no	no		no.info	no.info	13	human		2	1	0	1		no.info	no.info	no.info	no.info	no.info		hsa-mir-548ad		1.13426	12
MI0016825	hsa-mir-4473		chr9	20411146	20411236	-	chr9	20401146	20401236	-	91		no.cluster	intragenic	intron	no	0	no	no	no		no.info	no.info	7	primate		1	0	1	0		no.info	no.info	no.info	no.info	no.info		hsa-mir-4473		1.96296	12
MI0006357	hsa-mir-1295a		chr1	171070869	171070947	-	chr1	169337493	169337571	-	79		no.cluster	intergenic	--	no	0	no	no	no		no.info	no.info	9	primate		1	1	0	0		no.info	no.info	no.info	no.info	no.info		hsa-mir-1295a		1.56019	11
MI0005538	hsa-mir-892b		chrX	145078716	145078792	-	chrX	144886408	144886484	-	77		cluster	intergenic	--	no	0	yes	no	yes		t4	mammifer	8	primate		2	2	0	0		no.info	no.info	no.info	no.info	no.info		hsa-mir-892b		0.25463	11
MI0017983	hsa-mir-5094		chr15	90393869	90393953	-	chr15	88194873	88194957	-	85		no.cluster	intragenic	intron	no	0	no	no	no		no.info	no.info	7	primate		1	1	0	0		no.info	no.info	no.info	no.info	no.info		hsa-mir-5094		1.43056	10
MI0014222	hsa-mir-548w		chr16	26036558	26036631	+	chr16	25944059	25944132	+	74		no.cluster	intragenic	intron	no	0	no	no	no		t3	primate	11	primate		1	1	0	0		no.info	no.info	no.info	no.info	no.info		hsa-mir-548w		1.7037	10
MI0006653	hsa-mir-1322		chr8	10682883	10682953	-	chr8	10720293	10720363	-	71		no.cluster	intragenic	intron	yes	1	no	no	yes		t0	human	14	eliminate		1	1	0	0		no.info	no.info	no.info	no.info	no.info		hsa-mir-1322		0.680556	10
MI0016902	hsa-mir-378i		chr22	42319226	42319301	-	chr22	40649172	40649247	-	76		no.cluster	intergenic	--	no	0	no	no	no		no.info	no.info	1	mammifer		1	1	0	0		no.info	no.info	no.info	no.info	no.info		hsa-mir-378i		0.74537	8
MI0019314	hsa-mir-5706		chr5	118490332	118490411	+	chr5	118518231	118518310	+	80		no.cluster	intragenic	intron	no	0	no	no	no		no.info	no.info	7	primate		1	1	0	0		no.info	no.info	no.info	no.info	no.info		hsa-mir-5706		0.861111	8
MI0003603	hsa-mir-591		chr7	95848974	95849068	-	chr7	95686910	95687004	-	95		no.cluster	intragenic	intron	yes	1	yes	no	yes		t1	primate	5	primate		1	1	0	0		no.info	no.info	no.info	no.info	no.info		hsa-mir-591		0.537037	8
MI0003556	hsa-mir-551a		chr1	3477259	3477354	-	chr1	3467119	3467214	-	96		no.cluster	intragenic	intron	yes	1	yes	yes	yes		t5	mammifer	0	mammifer		1	1	0	0		no.info	no.info	no.info	no.info	no.info		hsa-mir-551a		1.13889	7
MI0019296	hsa-mir-5691		chr11	9111859	9111926	-	chr11	9068435	9068502	-	68		no.cluster	intragenic	intron	no	0	no	no	no		no.info	no.info	8	primate		2	1	0	1		no.info	no.info	no.info	no.info	no.info		hsa-mir-5691		0.569444	7
MI0016884	hsa-mir-4518		chr16	30515240	30515322	+	chr16	30422741	30422823	+	83		no.cluster	intragenic	intron	no	0	no	no	no		no.info	no.info	9	primate		1	1	0	0		no.info	no.info	no.info	no.info	no.info		hsa-mir-4518		0.337963	7
MI0006390	hsa-mir-1256		chr1	21314807	21314925	-	chr1	21187394	21187512	-	119		no.cluster	intragenic	intron	yes	1	yes	no	yes		t2	primate	7	primate		1	1	0	0		no.info	no.info	no.info	no.info	no.info		hsa-mir-1256		0.680556	6
MI0019303	hsa-mir-5696		chr2	101925912	101925996	+	chr2	101292344	101292428	+	85		no.cluster	intergenic	--	no	0	no	no	no		no.info	no.info	9	primate		1	1	0	0		no.info	no.info	no.info	no.info	no.info		hsa-mir-5696		0.680556	6
MI0006431	hsa-mir-1284		chr3	71591121	71591240	-	chr3	71673811	71673930	-	120		no.cluster	intragenic	intron	no	0	yes	no	yes		t3	primate	9	primate		1	1	0	0		no.info	no.info	no.info	no.info	no.info		hsa-mir-1284		0.560185	6
MI0014159	hsa-mir-544b		chr3	124451286	124451363	+	chr3	125933976	125934053	+	78		no.cluster	intragenic	intron	yes	1	no	no	no		t3	primate	2	mammifer		1	1	0	0		no.info	no.info	no.info	no.info	no.info		hsa-mir-544b		0.398148	6
MI0003618	hsa-mir-605		chr10	53059333	53059415	+	chr10	52729339	52729421	+	83		no.cluster	intragenic	intron	yes	1	yes	no	yes		t2	primate	7	primate		1	1	0	0		no.info	no.info	no.info	no.info	no.info		hsa-mir-605		0.652778	5
MI0006271	hsa-mir-1178		chr12	120151439	120151529	-	chr12	118635822	118635912	-	91		no.cluster	intragenic	exon	no	0	yes	no	yes		t3	primate	6	primate		1	0	0	1		no.info	no.info	no.info	no.info	no.info		hsa-mir-1178		0.287037	5
MI0016865	hsa-mir-4502		chr13	115039303	115039383	+	chr13	114057405	114057485	+	81		no.cluster	intergenic	--	no	0	no	no	no		no.info	no.info	7	primate		1	1	0	0		no.info	no.info	no.info	no.info	no.info		hsa-mir-4502		0.393519	5
MI0017288	hsa-mir-4660		chr8	8905955	8906028	+	chr8	8943365	8943438	+	74		no.cluster	intergenic	--	no	0	no	yes	no		no.info	no.info	7	primate		1	1	0	0		no.info	no.info	no.info	no.info	no.info		hsa-mir-4660		0.449074	5
MI0016759	hsa-mir-4422		chr1	55691314	55691396	+	chr1	55463902	55463984	+	83		no.cluster	intergenic	--	no	0	no	no	no		no.info	no.info	8	primate		1	1	0	0		no.info	no.info	no.info	no.info	no.info		hsa-mir-4422		0.583333	4
MI0005713	hsa-mir-921		chr1	166123980	166124035	-	chr1	164390604	164390659	-	56		no.cluster	intragenic	intron	no	0	no	no	yes		t0	human	2	mammifer		1	0	1	0		no.info	no.info	no.info	no.info	no.info		hsa-mir-921		0.236111	4
MI0016853	hsa-mir-4491		chr11	111218482	111218549	+	chr11	110723692	110723759	+	68		no.cluster	intergenic	--	no	0	no	no	no		no.info	no.info	8	primate		1	1	0	0		no.info	no.info	no.info	no.info	no.info		hsa-mir-4491		0.212963	4
MI0015875	hsa-mir-4269		chr2	240227157	240227240	+	chr2	239892094	239892177	+	84		no.cluster	intergenic	--	no	0	no	no	no		t3	primate	2	mammifer		1	1	0	0		no.info	no.info	no.info	no.info	no.info		hsa-mir-4269		0.240741	4
MI0006345	hsa-mir-548j		chr22	26951178	26951289	-	chr22	25281178	25281289	-	112		no.cluster	intragenic	intron	no	0	yes	no	no		t3	primate	9	primate		1	0	1	0		no.info	no.info	no.info	no.info	no.info		hsa-mir-548j		0.546296	4
MI0017981	hsa-mir-5092		chr3	124870309	124870396	-	chr3	126352999	126353086	-	88		no.cluster	intragenic	intron	no	0	no	no	no		no.info	no.info	7	primate		1	1	0	0		no.info	no.info	no.info	no.info	no.info		hsa-mir-5092		0.208333	4
MI0016592	hsa-mir-3936		chr5	131701182	131701291	-	chr5	131729081	131729190	-	110		no.cluster	intragenic	non.coding	no	0	no	no	no		no.info	no.info	13	human		1	0	0	1		no.info	no.info	no.info	no.info	no.info		hsa-mir-3936		0.430556	4
MI0006356	hsa-mir-1294		chr5	153726666	153726807	+	chr5	153706859	153707000	+	142		no.cluster	intragenic	intron	no	0	yes	no	no		t1	primate	7	primate		1	1	0	0		no.info	no.info	no.info	no.info	no.info		hsa-mir-1294		0.944444	4
MI0003634	hsa-mir-620		chr12	116586365	116586459	-	chr12	115070748	115070842	-	95		no.cluster	intragenic	intron	no	0	no	no	no		t3	primate	10	primate		1	0	1	0		no.info	no.info	no.info	no.info	no.info		hsa-mir-620		0.0972222	3
MI0003594	hsa-mir-586		chr6	45165411	45165507	-	chr6	45273389	45273485	-	97		no.cluster	intragenic	intron	no	0	yes	no	yes		t3	primate	7	primate		1	1	0	0		no.info	no.info	no.info	no.info	no.info		hsa-mir-586		0.101852	3
MI0017322	hsa-mir-4689		chr1	5922732	5922801	-	chr1	5845319	5845388	-	70		no.cluster	intergenic	--	no	0	no	no	no		no.info	no.info	2	mammifer		1	1	0	0		no.info	no.info	no.info	no.info	no.info		hsa-mir-4689		0.212963	3
MI0016060	hsa-mir-3659		chr1	38554903	38555001	+	chr1	38327490	38327588	+	99		no.cluster	intergenic	--	no	0	no	no	no		no.info	no.info	4	mammifer		1	1	0	0		no.info	no.info	no.info	no.info	no.info		hsa-mir-3659		0.282407	3
MI0003619	hsa-mir-606		chr10	77312216	77312311	+	chr10	76982222	76982317	+	96		no.cluster	intergenic	--	no	0	yes	no	yes		t3	primate	8	primate		1	0	1	0		no.info	no.info	no.info	no.info	no.info		hsa-mir-606		0.0925926	3
MI0016412	hsa-mir-3908		chr12	124020956	124021081	+	chr12	122586909	122587034	+	126		no.cluster	intergenic	--	no	0	no	no	no		no.info	no.info	10	primate		1	0	1	0		no.info	no.info	no.info	no.info	no.info		hsa-mir-3908		0.162037	3
MI0003636	hsa-mir-622		chr13	90883436	90883531	+	chr13	89681437	89681532	+	96		no.cluster	intergenic	--	yes	4	yes	no	yes		t2	primate	1	mammifer		1	1	0	0		no.info	no.info	no.info	no.info	no.info		hsa-mir-622		0.148148	3
MI0016595	hsa-mir-548y		chr14	48230198	48230307	-	chr14	47299948	47300057	-	110		no.cluster	intergenic	--	no	0	no	no	no		no.info	no.info	7	primate		1	1	0	0		no.info	no.info	no.info	no.info	no.info		hsa-mir-548y		0.407407	3
MI0003644	hsa-mir-630		chr15	72879558	72879654	+	chr15	70666612	70666708	+	97		no.cluster	intergenic	--	yes	2	yes	no	yes		t5	mammifer	7	primate		1	1	0	0		no.info	no.info	no.info	no.info	no.info		hsa-mir-630		0.0555556	3
MI0006335	hsa-mir-1203		chr17	46233789	46233873	-	chr17	43588788	43588872	-	85		no.cluster	intragenic	intron	no	0	yes	no	no		t5	mammifer	3	mammifer		1	1	0	0		no.info	no.info	no.info	no.info	no.info		hsa-mir-1203		0.0972222	3
MI0017387	hsa-mir-4748		chr19	10890930	10891011	+	chr19	10751930	10752011	+	82		no.cluster	intragenic	intron	no	0	no	no	no		no.info	no.info	2	mammifer		1	1	0	0		no.info	no.info	no.info	no.info	no.info		hsa-mir-4748		0.180556	3
MI0017977	hsa-mir-5088		chr19	50185328	50185411	+	chr19	54877140	54877223	+	84		no.cluster	intragenic	intron	no	0	no	no	no		no.info	no.info	no.info	no.info		1	1	0	0		no.info	no.info	no.info	no.info	no.info		hsa-mir-5088		0.384259	3
MI0017292	hsa-mir-4663		chr8	124228028	124228103	-	chr8	124297209	124297284	-	76		no.cluster	intergenic	--	no	0	no	no	no		no.info	no.info	1	mammifer		1	1	0	0		no.info	no.info	no.info	no.info	no.info		hsa-mir-4663		0.12037	3
MI0016911	hsa-mir-4540		chr9	36864251	36864305	-	chr9	36854251	36854305	-	55		no.cluster	intragenic	intron	no	0	no	no	no		no.info	no.info	1	mammifer		1	0	1	0		no.info	no.info	no.info	no.info	no.info		hsa-mir-4540		0.189815	3
MI0003614	hsa-mir-601		chr9	126164804	126164882	-	chr9	125204625	125204703	-	79		no.cluster	intragenic	intron	yes	2	yes	no	yes		t3	primate	2	mammifer		1	1	0	0		no.info	no.info	no.info	no.info	no.info		hsa-mir-601		0.171296	3
MI0016415	hsa-mir-3911		chr9	130452966	130453074	-	chr9	129492787	129492895	-	109		no.cluster	intergenic	--	no	0	no	no	no		no.info	no.info	9	primate		2	1	0	1		no.info	no.info	no.info	no.info	no.info		hsa-mir-3911		0.148148	3
MI0017354	hsa-mir-4719		chr16	76902833	76902916	+	chr16	75460334	75460417	+	84		no.cluster	intergenic	--	no	0	no	no	no		no.info	no.info	8	primate		1	0	1	0		no.info	no.info	no.info	no.info	no.info		hsa-mir-4719		0.0555556	2
MI0014250	hsa-mir-3201		chr22	48670176	48670227	+	chr22	47048840	47048891	+	52		no.cluster	intergenic	--	no	0	no	no	no		t0	human	11	primate		1	1	0	0		no.info	no.info	no.info	no.info	no.info		hsa-mir-3201		0.0833333	2
MI0015860	hsa-mir-4253		chr1	23189652	23189719	-	chr1	23062239	23062306	-	68		no.cluster	intergenic	--	no	0	no	no	no		t0	human	0	mammifer		1	1	0	0		no.info	no.info	no.info	no.info	no.info		hsa-mir-4253		0.0185185	2
MI0016764	hsa-mir-4425		chr1	25349994	25350077	+	chr1	25222581	25222664	+	84		no.cluster	intergenic	--	no	0	no	no	no		no.info	no.info	9	primate		1	1	0	0		no.info	no.info	no.info	no.info	no.info		hsa-mir-4425		0.0833333	2
MI0015856	hsa-mir-4257		chr1	150524405	150524490	+	chr1	148791029	148791114	+	86		no.cluster	intragenic	intron	yes	1	no	no	no		t0	human	11	primate		1	1	0	0		no.info	no.info	no.info	no.info	no.info		hsa-mir-4257		0.106481	2
MI0005116	hsa-mir-765		chr1	156905923	156906036	-	chr1	155172547	155172660	-	114		no.cluster	intragenic	intron	yes	2	yes	no	yes		t3	primate	2	mammifer		1	1	0	0		no.info	no.info	no.info	no.info	no.info		hsa-mir-765		0.212963	2
MI0014183	hsa-mir-3155a		chr10	6194159	6194240	+	chr10	6234165	6234246	+	82		no.cluster	intragenic	intron	no	0	no	no	yes		no.info	no.info	9	primate		1	1	0	0		no.info	no.info	no.info	no.info	no.info		hsa-mir-3155a		0.125	2
MI0003617	hsa-mir-604		chr10	29833933	29834026	-	chr10	29873939	29874032	-	94		no.cluster	intragenic	intron	no	0	yes	no	yes		t3	primate	no.info	no.info		1	0	1	0		no.info	no.info	no.info	no.info	no.info		hsa-mir-604		0.0509259	2
MI0017309	hsa-mir-4678		chr10	89263638	89263711	+	chr10	89253618	89253691	+	74		no.cluster	intergenic	--	no	0	no	no	no		no.info	no.info	2	mammifer		1	0	1	0		no.info	no.info	no.info	no.info	no.info		hsa-mir-4678		0.0648148	2
MI0016427	hsa-mir-3920		chr11	101390551	101390636	-	chr11	100895761	100895846	-	86		no.cluster	intragenic	intron	no	0	no	no	no		no.info	no.info	7	primate		1	0	0	1		no.info	no.info	no.info	no.info	no.info		hsa-mir-3920		0.0648148	2
MI0003633	hsa-mir-619		chr12	109230684	109230782	-	chr12	107754813	107754911	-	99		no.cluster	intragenic	intron	yes	1	yes	no	yes		t1	primate	10	primate		1	1	0	0		no.info	no.info	no.info	no.info	no.info		hsa-mir-619		0.0648148	2
MI0016057	hsa-mir-3657		chr12	112475403	112475519	-	chr12	110959786	110959902	-	117		no.cluster	intragenic	intron	no	0	no	no	no		no.info	no.info	7	primate		1	1	0	0		no.info	no.info	no.info	no.info	no.info		hsa-mir-3657		0.0601852	2
MI0016861	hsa-mir-4419b		chr12	128729051	128729118	+	chr12	127295004	127295071	+	68		no.cluster	intergenic	--	no	0	no	no	no		no.info	no.info	7	primate		1	1	0	0		no.info	no.info	no.info	no.info	no.info		hsa-mir-4419b		0.0740741	2
MI0019300	hsa-mir-5693		chr13	51922703	51922775	-	chr13	50820704	50820776	-	73		no.cluster	intergenic	--	no	0	no	no	no		no.info	no.info	9	primate		1	1	0	0		no.info	no.info	no.info	no.info	no.info		hsa-mir-5693		0.138889	2
MI0003637	hsa-mir-623		chr13	100008385	100008482	+	chr13	98806386	98806483	+	98		no.cluster	intragenic	intron	no	0	yes	no	yes		t3	primate	8	primate		1	1	0	0		no.info	no.info	no.info	no.info	no.info		hsa-mir-623		0.101852	2
MI0019117	hsa-mir-5572		chr15	80873444	80873580	+	chr15	78660499	78660635	+	137		no.cluster	intragenic	intron/exon	no	0	no	no	no		no.info	no.info	8	primate		1	1	0	0		no.info	no.info	no.info	no.info	no.info		hsa-mir-5572		0.0324074	2
MI0017356	hsa-mir-4721		chr16	28855240	28855328	-	chr16	28762741	28762829	-	89		no.cluster	intragenic	intron/exon	no	0	no	no	no		no.info	no.info	1	mammifer		1	1	0	0		no.info	no.info	no.info	no.info	no.info		hsa-mir-4721		0.0231481	2
MI0016994	hsa-mir-3976		chr18	5840694	5840832	+	chr18	5830694	5830832	+	139		no.cluster	intergenic	--	no	0	no	no	no		no.info	no.info	12	primate		2	2	0	0		no.info	no.info	no.info	no.info	no.info		hsa-mir-3976		0.0462963	2
MI0018171	hsa-mir-5192		chr2	62432961	62433052	+	chr2	62286465	62286556	+	92		no.cluster	intragenic	intron	no	0	no	no	no		no.info	no.info	11	primate		1	1	0	0		no.info	no.info	no.info	no.info	no.info		hsa-mir-5192		0.0694444	2
MI0016900	hsa-mir-4533		chr20	59053169	59053239	+	chr20	58486564	58486634	+	71		no.cluster	intergenic	--	no	0	no	no	no		no.info	no.info	2	mammifer		2	1	1	0		no.info	no.info	no.info	no.info	no.info		hsa-mir-4533		0.037037	2
MI0016135	hsa-mir-3714		chr3	16974688	16974752	+	chr3	16949692	16949756	+	65		no.cluster	intragenic	intron/exon	no	0	no	no	no		no.info	no.info	2	mammifer		1	1	0	0		no.info	no.info	no.info	no.info	no.info		hsa-mir-3714		0.0694444	2
MI0006398	hsa-mir-1263		chr3	163889259	163889344	-	chr3	165371953	165372038	-	86		no.cluster	intergenic	--	no	0	yes	no	yes		t3	primate	10	primate		1	1	0	0		no.info	no.info	no.info	no.info	no.info		hsa-mir-1263		0.0787037	2
MI0003580	hsa-mir-573		chr4	24521815	24521913	-	chr4	24130913	24131011	-	99		no.cluster	intergenic	--	no	0	no	no	yes		t0	human	7	primate		2	1	1	0		no.info	no.info	no.info	no.info	no.info		hsa-mir-573		0.0740741	2
MI0016085	hsa-mir-3684		chr4	99918538	99918611	+	chr4	100137561	100137634	+	74		no.cluster	intragenic	intron	no	0	no	no	no		no.info	no.info	13	human		1	0	0	1		no.info	no.info	no.info	no.info	no.info		hsa-mir-3684		0.0740741	2
MI0016802	hsa-mir-4456		chr5	535955	535997	-	chr5	588955	588997	-	43		no.cluster	intergenic	--	no	0	no	no	no		no.info	no.info	no.info	no.info		1	1	0	0		no.info	no.info	no.info	no.info	no.info		hsa-mir-4456		0.0277778	2
MI0015886	hsa-mir-4277		chr5	1708900	1708983	-	chr5	1761900	1761983	-	84		no.cluster	intergenic	--	no	0	no	no	no		t3	primate	7	primate		1	0	1	0		no.info	no.info	no.info	no.info	no.info		hsa-mir-4277		0.0648148	2
MI0014165	hsa-mir-3141		chr5	153975572	153975632	-	chr5	153955765	153955825	-	61		no.cluster	intergenic	--	no	0	no	no	no		t5	mammifer	13	human		2	0	1	1		no.info	no.info	no.info	no.info	no.info		hsa-mir-3141		0.101852	2
MI0017269	hsa-mir-4642		chr6	44403378	44403459	+	chr6	44511356	44511437	+	82		no.cluster	intragenic	intron	no	0	no	no	no		no.info	no.info	7	primate		1	0	1	0		no.info	no.info	no.info	no.info	no.info		hsa-mir-4642		0.0972222	2
MI0016811	hsa-mir-4463		chr6	76138123	76138189	+	chr6	76194843	76194909	+	67		no.cluster	intergenic	--	no	0	no	no	no		no.info	no.info	8	primate		1	1	0	0		no.info	no.info	no.info	no.info	no.info		hsa-mir-4463		0.0601852	2
MI0016069	hsa-mir-3668		chr6	140526389	140526463	+	chr6	140568082	140568156	+	75		no.cluster	intergenic	--	no	0	no	no	no		no.info	no.info	7	primate		1	1	0	0		no.info	no.info	no.info	no.info	no.info		hsa-mir-3668		0.0509259	2
MI0016819	hsa-mir-4468		chr7	137808504	137808567	+	chr7	137459044	137459107	+	64		no.cluster	intergenic	--	no	0	no	no	no		no.info	no.info	CONS	superconserved		2	2	0	0		no.info	no.info	no.info	no.info	no.info		hsa-mir-4468		0.0555556	2
MI0016822	hsa-mir-4471		chr8	101394991	101395073	+	chr8	101464167	101464249	+	83		no.cluster	intergenic	--	no	0	no	no	no		no.info	no.info	no.info	no.info		1	1	0	0		no.info	no.info	no.info	no.info	no.info		hsa-mir-4471		0.106481	2
MI0016828	hsa-mir-4476		chr9	36893459	36893528	-	chr9	36883459	36883528	-	70		no.cluster	intragenic	intron	no	0	no	no	no		no.info	no.info	3	mammifer		1	0	1	0		no.info	no.info	no.info	no.info	no.info		hsa-mir-4476		0.0601852	2
MI0003615	hsa-mir-602		chr9	140732871	140732968	+	chr9	139852692	139852789	+	98		no.cluster	intergenic	--	yes	3	yes	no	yes		t3	primate	10	primate		1	0	1	0		no.info	no.info	no.info	no.info	no.info		hsa-mir-602		0.087963	2
MI0016420	hsa-mir-3915		chrX	32601773	32601869	-	chrX	32511694	32511790	-	97		no.cluster	intragenic	intron	no	0	no	no	no		no.info	no.info	9	primate		1	0	1	0		no.info	no.info	no.info	no.info	no.info		hsa-mir-3915		0.101852	2
MI0015904	hsa-mir-4328		chrX	78156691	78156746	-	chrX	78043347	78043402	-	56		no.cluster	intergenic	--	no	0	no	no	no		t0	human	11	primate		1	0	1	0		no.info	no.info	no.info	no.info	no.info		hsa-mir-4328		0.0231481	2
MI0003944	hsa-mir-764		chrX	113873918	113874002	+	chrX	113780174	113780258	+	85		no.cluster	intragenic	intron	no	0	yes	no	no		t5	mammifer	1	mammifer		1	1	0	0		no.info	no.info	no.info	no.info	no.info		hsa-mir-764		0.152778	2
MI0015861	hsa-mir-4251		chr1	3044539	3044599	+	chr1	3034399	3034459	+	61		no.cluster	intragenic	intron	no	0	no	no	no		t0	human	8	primate		1	1	0	0		no.info	no.info	no.info	no.info	no.info		hsa-mir-4251		0.00462963	1
MI0016990	hsa-mir-3972		chr1	17604384	17604470	+	chr1	17476971	17477057	+	87		no.cluster	intragenic	intron	no	0	no	no	no		no.info	no.info	7	primate		1	1	0	0		no.info	no.info	no.info	no.info	no.info		hsa-mir-3972		0.037037	1
MI0016755	hsa-mir-4419a		chr1	23384351	23384427	-	chr1	23256938	23257014	-	77		no.cluster	intergenic	--	no	0	no	no	no		no.info	no.info	8	primate		1	1	0	0		no.info	no.info	no.info	no.info	no.info		hsa-mir-4419a		0.00925926	1
MI0015855	hsa-mir-4256		chr1	113004392	113004455	-	chr1	112805915	112805978	-	64		no.cluster	intergenic	--	no	0	no	no	no		t3	primate	8	primate		1	1	0	0		no.info	no.info	no.info	no.info	no.info		hsa-mir-4256		0.0231481	1
MI0014138	hsa-mir-3122		chr1	212250955	212251027	+	chr1	210317578	210317650	+	73		no.cluster	intragenic	intron	no	0	no	no	no		t3	primate	8	primate		1	1	0	0		no.info	no.info	no.info	no.info	no.info		hsa-mir-3122		0.0555556	1
MI0003616	hsa-mir-603		chr10	24564614	24564710	+	chr10	24604620	24604716	+	97		no.cluster	intragenic	intron	yes	1	no	no	yes		t3	primate	7	primate		1	1	0	0		no.info	no.info	no.info	no.info	no.info		hsa-mir-603		0.0231481	1
MI0015829	hsa-mir-4299		chr11	11678198	11678269	-	chr11	11634774	11634845	-	72		no.cluster	intergenic	--	no	0	no	no	no		t3	primate	8	primate		1	1	0	0		no.info	no.info	no.info	no.info	no.info		hsa-mir-4299		0.0138889	1
MI0016852	hsa-mir-4490		chr11	90288942	90289025	-	chr11	89928590	89928673	-	84		no.cluster	intergenic	--	no	0	no	no	no		no.info	no.info	10	primate		1	1	0	0		no.info	no.info	no.info	no.info	no.info		hsa-mir-4490		0.0416667	1
MI0003626	hsa-mir-613		chr12	12917583	12917677	+	chr12	12808850	12808944	+	95		no.cluster	intragenic	intron	no	0	yes	no	yes		t2	primate	9	primate		1	1	0	0		no.info	no.info	no.info	no.info	no.info		hsa-mir-613		0.0138889	1
MI0003627	hsa-mir-614		chr12	13068763	13068852	+	chr12	12960030	12960119	+	90		no.cluster	intergenic	--	yes	1	yes	no	yes		t2	primate	9	primate		3	3	0	0		no.info	no.info	no.info	no.info	no.info		hsa-mir-614		0.0138889	1
MI0015833	hsa-mir-4302		chr12	26026953	26027012	-	chr12	25918220	25918279	-	60		no.cluster	intergenic	--	no	0	no	no	no		t0	human	9	primate		1	1	0	0		no.info	no.info	no.info	no.info	no.info		hsa-mir-4302		0.0138889	1
MI0015841	hsa-mir-4311		chr15	66332571	66332670	+	chr15	64119625	64119724	+	100		no.cluster	intergenic	--	no	0	no	no	no		t4	mammifer	9	primate		1	1	0	0		no.info	no.info	no.info	no.info	no.info		hsa-mir-4311		0.00925926	1
MI0015842	hsa-mir-4312		chr15	69094189	69094264	-	chr15	66881243	66881318	-	76		no.cluster	intragenic	intron	no	0	no	no	no		t2	primate	no.info	no.info		1	1	0	0		no.info	no.info	no.info	no.info	no.info		hsa-mir-4312		0.037037	1
MI0017982	hsa-mir-5093		chr16	85339832	85339931	-	chr16	83897333	83897432	-	100		no.cluster	intergenic	--	no	0	no	no	no		no.info	no.info	9	primate		1	1	0	0		no.info	no.info	no.info	no.info	no.info		hsa-mir-5093		0.0555556	1
MI0003648	hsa-mir-633		chr17	61021576	61021673	+	chr17	58375308	58375405	+	98		no.cluster	intergenic	--	yes	1	yes	no	yes		t3	primate	2	mammifer		1	1	0	0		no.info	no.info	no.info	no.info	no.info		hsa-mir-633		0.0324074	1
MI0015845	hsa-mir-4316		chr17	75393066	75393136	-	chr17	72904661	72904731	-	71		no.cluster	intergenic	--	no	0	no	no	no		t0	human	11	primate		1	0	1	0		no.info	no.info	no.info	no.info	no.info		hsa-mir-4316		0.00462963	1
MI0003142	hsa-mir-498		chr19	54177451	54177574	+	chr19	58869263	58869386	+	124		cluster	intergenic	--	yes	6	yes	no	yes		t3	primate	1	mammifer		1	1	0	0		no.info	no.info	no.info	no.info	no.info		hsa-mir-498		0.0509259	1
MI0015872	hsa-mir-4262		chr2	11977059	11977112	-	chr2	11894510	11894563	-	54		no.cluster	intergenic	--	no	0	no	no	no		t0	human	13	human		1	0	0	1		no.info	no.info	no.info	no.info	no.info		hsa-mir-4262		0.00925926	1
MI0016782	hsa-mir-4439		chr2	225875178	225875257	-	chr2	225583422	225583501	-	80		no.cluster	intragenic	intron	no	0	no	no	no		no.info	no.info	8	primate		1	1	0	0		no.info	no.info	no.info	no.info	no.info		hsa-mir-4439		0.037037	1
MI0003663	hsa-mir-648		chr22	18463634	18463727	-	chr22	16843634	16843727	-	94		no.cluster	intragenic	intron	yes	1	no	no	yes		t3	primate	7	primate		1	1	0	0		no.info	no.info	no.info	no.info	no.info		hsa-mir-648		0.0231481	1
MI0015878	hsa-mir-4270		chr3	15537746	15537815	-	chr3	15512750	15512819	-	70		no.cluster	intragenic	intron	no	0	no	no	no		t1	primate	2	mammifer		1	1	0	0		no.info	no.info	no.info	no.info	no.info		hsa-mir-4270		0.0555556	1
MI0016602	hsa-mir-3945		chr4	185772167	185772264	-	chr4	186009161	186009258	-	98		no.cluster	intergenic	--	no	0	no	no	no		no.info	no.info	13	human		1	1	0	0		no.info	no.info	no.info	no.info	no.info		hsa-mir-3945		0.0138889	1
MI0016050	hsa-mir-3650		chr5	38557604	38557663	-	chr5	38593361	38593420	-	60		no.cluster	intragenic	intron	no	0	no	no	no		no.info	no.info	1	mammifer		1	1	0	0		no.info	no.info	no.info	no.info	no.info		hsa-mir-3650		0.0509259	1
MI0016055	hsa-mir-3655		chr5	140027429	140027511	+	chr5	140007613	140007695	+	83		no.cluster	intragenic	intron/exon	no	0	no	no	no		no.info	no.info	2	mammifer		1	1	0	0		no.info	no.info	no.info	no.info	no.info		hsa-mir-3655		0.0277778	1
MI0016816	hsa-mir-4465		chr6	141004951	141005020	+	chr6	141046644	141046713	+	70		no.cluster	intergenic	--	no	0	no	no	no		no.info	no.info	no.info	no.info		1	0	0	1		no.info	no.info	no.info	no.info	no.info		hsa-mir-4465		0.0416667	1
MI0015896	hsa-mir-4288		chr8	28362633	28362699	-	chr8	28418552	28418618	-	67		no.cluster	intergenic	--	no	0	no	no	no		t3	primate	0	mammifer		1	1	0	0		no.info	no.info	no.info	no.info	no.info		hsa-mir-4288		0.0231481	1
MI0016435	hsa-mir-3927		chr9	112273755	112273825	-	chr9	111313576	111313646	-	71		no.cluster	intergenic	--	no	0	no	yes	no		no.info	no.info	no.info	no.info		1	0	1	0		no.info	no.info	no.info	no.info	no.info		hsa-mir-3927		0.0648148	1
MI0000262	hsa-mir-147a		chr9	123007257	123007328	-	chr9	122047078	122047149	-	72		no.cluster	intergenic	--	yes	2	yes	no	yes		no.info	no.info	2	mammifer		1	1	0	0		no.info	no.info	no.info	no.info	no.info		hsa-mir-147a		0.0277778	1
MI0016996	hsa-mir-3978		chrX	109325346	109325446	+	chrX	109212002	109212102	+	101		no.cluster	intragenic	intron	no	0	no	no	no		no.info	no.info	2	mammifer		1	1	0	0		no.info	no.info	no.info	no.info	no.info		hsa-mir-3978		0.0231481	1
MI0006340	hsa-mir-1207		chr8	129061398	129061484	+	chr8	129130580	129130666	+	87		no.cluster	intragenic	non.coding	yes	1	yes	no	yes		t1	primate	1	mammifer		1	1	0	0		no.info	no.info	no.info	no.info	no.info		hsa-mir-1207	hsa-miR-1207-5p	0.134259	4	hsa-miR-1207-3p	0.00462963	1
MI0003814	hsa-mir-1271		chr5	175794949	175795034	+	chr5	175727555	175727640	+	86		no.cluster	intragenic	intron	yes	2	yes	yes	yes		t5	mammifer	2	mammifer		1	1	0	0		45.0483	53.97	15	55.3001	18.2749		hsa-mir-1271	hsa-miR-1271-5p	1953.35	14870	hsa-miR-1271-3p	2.05093	18
MI0019146	hsa-mir-1295b		chr1	171070880	171070939	+	chr1	169337504	169337563	+	60		no.cluster	intragenic	intron	no	0	no	no	no		no.info	no.info	9	primate		1	0	1	0		no.info	no.info	no.info	no.info	no.info		hsa-mir-1295b	hsa-miR-1295b-5p	0.0925926	2	hsa-miR-1295b-3p	0.0185185	1
MI0000748	hsa-mir-130b		chr22	22007593	22007674	+	chr22	20337593	20337674	+	82		cluster	intergenic	--	yes	13	yes	yes	yes		t5	mammifer	CONS	superconserved		1	1	0	0		322.643	229.887	193	319.89	210.618		hsa-mir-130b	hsa-miR-130b-5p	54.9954	710	hsa-miR-130b-3p	163.222	1527
MI0000457	hsa-mir-141		chr12	7073260	7073354	+	chr12	6943521	6943615	+	95		cluster	intergenic	--	yes	29	no	yes	yes		t5	mammifer	0	mammifer		1	1	0	0		3.0438	2.88389	23	21.2693	3009.87		hsa-mir-141	hsa-miR-141-5p	0.25463	2	hsa-miR-141-3p	26.7407	178
MI0000747	hsa-mir-296		chr20	57392670	57392749	-	chr20	56826065	56826144	-	80		cluster	intergenic	--	yes	16	yes	yes	yes		t5	mammifer	1	mammifer		1	1	0	0		no.info	no.info	no.info	no.info	no.info		hsa-mir-296	hsa-miR-296-5p	5.85185	77	hsa-miR-296-3p	3.56019	35
MI0000744	hsa-mir-299		chr14	101490131	101490193	+	chr14	100559884	100559946	+	63		cluster	intergenic	--	yes	5	yes	yes	yes		t5	mammifer	1	mammifer		1	0	1	0		251.418	126.479	195	37.4339	8.2237		hsa-mir-299	hsa-miR-299-5p	43.9769	432	hsa-miR-299-3p	150.426	1401
MI0014140	hsa-mir-3124		chr1	249120576	249120642	+	chr1	247087199	247087265	+	67		no.cluster	intergenic	--	no	0	no	no	no		t3	primate	7	primate		2	1	1	0		no.info	no.info	no.info	no.info	no.info		hsa-mir-3124	hsa-miR-3124-5p	3.05093	19	hsa-miR-3124-3p	0.194444	2
MI0014146	hsa-mir-3129		chr2	189997762	189997837	-	chr2	189706007	189706082	-	76		no.cluster	intragenic	intron	no	0	yes	yes	no		t1	primate	7	primate		1	1	0	0		0	0.823969	3	7.65693	2.28436		hsa-mir-3129	hsa-miR-3129-5p	0.12037	2	hsa-miR-3129-3p	0.37963	4
MI0014158	hsa-mir-3136		chr3	69098109	69098186	-	chr3	69180799	69180876	-	78		no.cluster	intragenic	intron	no	0	yes	no	no		t3	primate	8	primate		1	0	0	1		no.info	no.info	no.info	no.info	no.info		hsa-mir-3136	hsa-miR-3136-5p	0.62037	9	hsa-miR-3136-3p	0.0185185	1
MI0014192	hsa-mir-3162		chr11	59362550	59362631	-	chr11	59119126	59119207	-	82		no.cluster	intragenic	intron	no	0	no	no	no		t1	primate	8	primate		1	0	1	0		no.info	no.info	no.info	no.info	no.info		hsa-mir-3162	hsa-miR-3162-5p	0.0462963	2	hsa-miR-3162-3p	0.356481	6
MI0016006	hsa-mir-3616		chr20	45795609	45795700	+	chr20	45229016	45229107	+	92		no.cluster	intragenic	intron	no	0	no	no	no		no.info	no.info	8	primate		1	1	0	0		no.info	no.info	no.info	no.info	no.info		hsa-mir-3616	hsa-miR-3616-5p	0.185185	2	hsa-miR-3616-3p	0.166667	3
MI0016013	hsa-mir-3622a		chr8	27559194	27559276	+	chr8	27615113	27615195	+	83		no.cluster	intergenic	--	no	0	no	no	no		no.info	no.info	11	primate		1	0	1	0		17.0453	11.1236	3	0	1.37062		hsa-mir-3622a	hsa-miR-3622a-5p	7.38426	46	hsa-miR-3622a-3p	2.78241	17
MI0016014	hsa-mir-3622b		chr8	27559190	27559284	-	chr8	27615109	27615203	-	95		no.cluster	intergenic	--	no	0	no	no	no		no.info	no.info	11	primate		2	1	1	0		no.info	no.info	no.info	no.info	no.info		hsa-mir-3622b	hsa-miR-3622b-5p	0.0231481	1	hsa-miR-3622b-3p	1.59722	12
MI0016064	hsa-mir-3663		chr10	118927189	118927285	-	chr10	118917179	118917275	-	97		no.cluster	intergenic	--	no	0	no	no	no		no.info	no.info	7	primate		1	0	1	0		no.info	no.info	no.info	no.info	no.info		hsa-mir-3663	hsa-miR-3663-5p	0.0833333	2	hsa-miR-3663-3p	0.731481	7
MI0016065	hsa-mir-3664		chr11	70718375	70718473	-	chr11	70396023	70396121	-	99		no.cluster	intragenic	intron	no	0	no	no	no		no.info	no.info	9	primate		2	1	1	0		no.info	no.info	no.info	no.info	no.info		hsa-mir-3664	hsa-miR-3664-5p	0.111111	3	hsa-miR-3664-3p	1.04167	11
MI0016429	hsa-mir-3922		chr12	104985411	104985494	+	chr12	103509541	103509624	+	84		no.cluster	intragenic	intron	no	0	no	no	no		no.info	no.info	8	primate		1	1	0	0		no.info	no.info	no.info	no.info	no.info		hsa-mir-3922	hsa-miR-3922-5p	0.111111	2	hsa-miR-3922-3p	0.0787037	2
MI0016597	hsa-mir-3940		chr19	6416421	6416522	-	chr19	6367421	6367522	-	102		no.cluster	intragenic	intron/exon	yes	1	no	no	yes		no.info	no.info	7	primate		1	1	0	0		no.info	no.info	no.info	no.info	no.info		hsa-mir-3940	hsa-miR-3940-5p	0.0509259	2	hsa-miR-3940-3p	2.68056	20
MI0016789	hsa-mir-4446		chr3	113313723	113313789	+	chr3	114796413	114796479	+	67		no.cluster	intragenic	intron	no	0	yes	yes	yes		no.info	no.info	1	mammifer		1	0	1	0		no.info	no.info	no.info	no.info	no.info		hsa-mir-4446	hsa-miR-4446-5p	0.875	8	hsa-miR-4446-3p	28.3241	112
MI0016891	hsa-mir-4524a		chr17	67095705	67095773	-	chr17	64607300	64607368	-	69		no.cluster	intragenic	intron	no	0	yes	yes	no		no.info	no.info	11	primate		1	1	0	0		no.info	no.info	no.info	no.info	no.info		hsa-mir-4524a	hsa-miR-4524a-5p	0.342593	6	hsa-miR-4524a-3p	1.64815	13
MI0019114	hsa-mir-4524b		chr17	67095683	67095797	+	chr17	64607278	64607392	+	115		no.cluster	intergenic	--	no	0	no	no	no		no.info	no.info	no.info	no.info		1	1	0	0		no.info	no.info	no.info	no.info	no.info		hsa-mir-4524b	hsa-miR-4524b-5p	0.00925926	1	hsa-miR-4524b-3p	0.0324074	1
MI0017267	hsa-mir-4640		chr6	30858660	30858749	+	chr6	30966639	30966728	+	90		no.cluster	intragenic	intron	no	0	no	no	no		no.info	no.info	2	mammifer		2	1	1	0		no.info	no.info	no.info	no.info	no.info		hsa-mir-4640	hsa-miR-4640-5p	0.282407	4	hsa-miR-4640-3p	5.62963	21
MI0017276	hsa-mir-4649		chr7	44150448	44150511	+	chr7	44116973	44117036	+	64		no.cluster	intragenic	intron	no	0	no	no	no		no.info	no.info	2	mammifer		1	0	0	1		no.info	no.info	no.info	no.info	no.info		hsa-mir-4649	hsa-miR-4649-5p	0.037037	1	hsa-miR-4649-3p	0.37963	4
MI0017280	hsa-mir-4652		chr7	93346240	93346317	+	chr7	93184176	93184253	+	78		no.cluster	intergenic	--	no	0	no	no	no		no.info	no.info	9	primate		1	0	1	0		no.info	no.info	no.info	no.info	no.info		hsa-mir-4652	hsa-miR-4652-5p	0.0648148	1	hsa-miR-4652-3p	0.0185185	1
MI0017298	hsa-mir-4668		chr9	114694380	114694449	+	chr9	113734201	113734270	+	70		no.cluster	intragenic	intron	no	0	no	no	no		no.info	no.info	3	mammifer		1	0	1	0		no.info	no.info	no.info	no.info	no.info		hsa-mir-4668	hsa-miR-4668-5p	1.02778	8	hsa-miR-4668-3p	0.356481	4
MI0017323	hsa-mir-4690		chr11	65403781	65403840	+	chr11	65160357	65160416	+	60		no.cluster	intragenic	intron	no	0	no	no	no		no.info	no.info	2	mammifer		1	0	1	0		no.info	no.info	no.info	no.info	no.info		hsa-mir-4690	hsa-miR-4690-5p	0.185185	3	hsa-miR-4690-3p	0.467593	8
MI0017330	hsa-mir-4697		chr11	133768399	133768476	-	chr11	133273609	133273686	-	78		no.cluster	intergenic	--	no	0	no	no	no		no.info	no.info	2	mammifer		1	0	0	1		no.info	no.info	no.info	no.info	no.info		hsa-mir-4697	hsa-miR-4697-5p	0.0138889	1	hsa-miR-4697-3p	1.17593	9
MI0017337	hsa-mir-4704		chr13	66792382	66792456	+	chr13	65690383	65690457	+	75		no.cluster	intergenic	--	no	0	no	no	no		no.info	no.info	7	primate		1	0	1	0		no.info	no.info	no.info	no.info	no.info		hsa-mir-4704	hsa-miR-4704-5p	0.0277778	2	hsa-miR-4704-3p	0.0138889	1
MI0017342	hsa-mir-4709		chr14	74946836	74946907	-	chr14	74016589	74016660	-	72		no.cluster	intragenic	exon	no	0	no	no	no		no.info	no.info	7	primate		1	0	1	0		no.info	no.info	no.info	no.info	no.info		hsa-mir-4709	hsa-miR-4709-5p	0.439815	5	hsa-miR-4709-3p	0.226852	3
MI0017345	hsa-mir-4711		chr1	60198899	60198968	-	chr1	59971487	59971556	-	70		no.cluster	intergenic	--	no	0	no	no	no		no.info	no.info	7	primate		1	0	0	1		no.info	no.info	no.info	no.info	no.info		hsa-mir-4711	hsa-miR-4711-5p	0.087963	2	hsa-miR-4711-3p	0.0324074	1
MI0017348	hsa-mir-4714		chr15	99327655	99327731	+	chr15	97145178	97145254	+	77		no.cluster	intragenic	intron	no	0	no	no	no		no.info	no.info	8	primate		1	1	0	0		no.info	no.info	no.info	no.info	no.info		hsa-mir-4714	hsa-miR-4714-5p	0.0972222	2	hsa-miR-4714-3p	0.24537	3
MI0017361	hsa-mir-4724		chr17	29861901	29861989	+	chr17	26886021	26886109	+	89		no.cluster	intragenic	exon	no	0	no	no	no		no.info	no.info	8	primate		2	1	1	0		no.info	no.info	no.info	no.info	no.info		hsa-mir-4724	hsa-miR-4724-5p	0.125	2	hsa-miR-4724-3p	0.0231481	1
MI0017362	hsa-mir-4725		chr17	29902288	29902377	+	chr17	26926401	26926490	+	90		cluster	intergenic	--	no	0	no	no	no		no.info	no.info	1	mammifer		1	0	1	0		no.info	no.info	no.info	no.info	no.info		hsa-mir-4725	hsa-miR-4725-5p	0.143519	3	hsa-miR-4725-3p	0.0787037	1
MI0017369	hsa-mir-4732		chr17	27188673	27188748	-	chr17	24212799	24212874	-	76		cluster	intergenic	--	no	0	no	no	no		no.info	no.info	2	mammifer		2	0	2	0		no.info	no.info	no.info	no.info	no.info		hsa-mir-4732	hsa-miR-4732-5p	0.226852	4	hsa-miR-4732-3p	0.569444	5
MI0017397	hsa-mir-4756		chr20	52684947	52685024	-	chr20	52118354	52118431	-	78		no.cluster	intragenic	intron	no	0	no	no	no		no.info	no.info	no.info	no.info		1	1	0	0		no.info	no.info	no.info	no.info	no.info		hsa-mir-4756	hsa-miR-4756-5p	0.0601852	2	hsa-miR-4756-3p	0.0185185	1
MI0017414	hsa-mir-4772		chr2	103048749	103048826	+	chr2	102415181	102415258	+	78		no.cluster	intragenic	intron	no	0	no	no	no		no.info	no.info	8	primate		1	1	0	0		no.info	no.info	no.info	no.info	no.info		hsa-mir-4772	hsa-miR-4772-5p	0.0694444	2	hsa-miR-4772-3p	0.0324074	1
MI0017436	hsa-mir-4789		chr3	175087329	175087410	+	chr3	176570023	176570104	+	82		no.cluster	intragenic	intron	no	0	no	no	no		no.info	no.info	4	mammifer		1	1	0	0		no.info	no.info	no.info	no.info	no.info		hsa-mir-4789	hsa-miR-4789-5p	0.00925926	1	hsa-miR-4789-3p	0.134259	3
MI0017446	hsa-mir-4799		chr4	148703746	148703819	+	chr4	148923196	148923269	+	74		no.cluster	intragenic	intron	no	0	no	no	no		no.info	no.info	13	human		1	0	1	0		no.info	no.info	no.info	no.info	no.info		hsa-mir-4799	hsa-miR-4799-5p	0.0648148	1	hsa-miR-4799-3p	0.0231481	1
MI0017450	hsa-mir-4802		chr4	40504057	40504136	-	chr4	40198814	40198893	-	80		no.cluster	intragenic	intron	no	0	no	no	no		no.info	no.info	8	primate		1	1	0	0		0	0	2	2.55231	71.7289		hsa-mir-4802	hsa-miR-4802-5p	0.0509259	2	hsa-miR-4802-3p	0.111111	1
MI0017452	hsa-mir-4804		chr5	72174418	72174490	+	chr5	72210174	72210246	+	73		no.cluster	intragenic	intron	no	0	no	no	no		no.info	no.info	7	primate		1	0	1	0		no.info	no.info	no.info	no.info	no.info		hsa-mir-4804	hsa-miR-4804-5p	0.5	4	hsa-miR-4804-3p	0.111111	3
MI0017868	hsa-mir-5002		chr3	123851776	123851872	+	chr3	125334466	125334562	+	97		no.cluster	intragenic	intron	no	0	no	no	no		no.info	no.info	4	mammifer		1	1	0	0		no.info	no.info	no.info	no.info	no.info		hsa-mir-5002	hsa-miR-5002-5p	5.34722	28	hsa-miR-5002-3p	0.467593	4
MI0017874	hsa-mir-5007		chr13	55748589	55748683	+	chr13	54646590	54646684	+	95		no.cluster	intergenic	--	no	0	no	no	no		no.info	no.info	8	primate		1	0	1	0		no.info	no.info	no.info	no.info	no.info		hsa-mir-5007	hsa-miR-5007-5p	0.0555556	1	hsa-miR-5007-3p	0.166667	3
MI0017877	hsa-mir-5009		chr15	90427163	90427262	-	chr15	88228167	88228266	-	100		no.cluster	intragenic	intron	no	0	no	no	no		no.info	no.info	7	primate		1	1	0	0		no.info	no.info	no.info	no.info	no.info		hsa-mir-5009	hsa-miR-5009-5p	0.263889	3	hsa-miR-5009-3p	0.0972222	3
MI0003195	hsa-mir-508		chrX	146318431	146318545	-	chrX	146126123	146126237	-	115		cluster	intergenic	--	yes	3	yes	yes	yes		t3	primate	3	mammifer		2	1	1	0		54.7885	46.9662	81975	35.7324	3456.7		hsa-mir-508	hsa-miR-508-5p	0.518519	6	hsa-miR-508-3p	20.1667	187
MI0005539	hsa-mir-541		chr14	101530832	101530915	+	chr14	100600585	100600668	+	84		cluster	intergenic	--	no	0	no	no	yes		t5	mammifer	1	mammifer		1	0	1	0		49.3096	40.3745	6	0	0.456872		hsa-mir-541	hsa-miR-541-5p	7.62963	52	hsa-miR-541-3p	18.1528	108
MI0017871	hsa-mir-548ao		chr8	41128567	41128662	-	chr8	41247724	41247819	-	96		no.cluster	intragenic	intron	no	0	no	no	no		no.info	no.info	7	primate		1	0	1	0		no.info	no.info	no.info	no.info	no.info		hsa-mir-548ao	hsa-miR-548ao-5p	0.0185185	1	hsa-miR-548ao-3p	0.087963	4
MI0019131	hsa-mir-548ar		chr13	115009980	115010036	+	chr13	114028082	114028138	+	57		no.cluster	intragenic	intron	no	0	no	no	no		no.info	no.info	7	primate		1	0	1	0		no.info	no.info	no.info	no.info	no.info		hsa-mir-548ar	hsa-miR-548ar-5p	1.82407	14	hsa-miR-548ar-3p	0.49537	7
MI0014164	hsa-mir-548t		chr4	174189311	174189384	+	chr4	174425886	174425959	+	74		no.cluster	intragenic	intron	no	0	no	no	no		t3	primate	7	primate		1	0	0	1		no.info	no.info	no.info	no.info	no.info		hsa-mir-548t	hsa-miR-548t-5p	1.66667	24
MI0003575	hsa-mir-551b		chr3	168269642	168269737	+	chr3	169752336	169752431	+	96		no.cluster	intragenic	non.coding	no	0	yes	yes	yes		t6	superconserved	CONS	superconserved		1	1	0	0		0	4.94382	8	2.55231	1.82749		hsa-mir-551b	hsa-miR-551b-5p	0.717593	6	hsa-miR-551b-3p	97.8935	849
MI0019143	hsa-mir-5586		chr14	60113680	60113738	-	chr14	59183433	59183491	-	59		no.cluster	intragenic	intron	no	0	no	no	no		no.info	no.info	7	primate		1	0	1	0		no.info	no.info	no.info	no.info	no.info		hsa-mir-5586	hsa-miR-5586-5p	1.21296	10	hsa-miR-5586-3p	1.21759	8
MI0003583	hsa-mir-576		chr4	110409854	110409951	+	chr4	110629303	110629400	+	98		no.cluster	intragenic	intron	no	0	yes	no	yes		t3	primate	7	primate		1	1	0	0		no.info	no.info	no.info	no.info	no.info		hsa-mir-576	hsa-miR-576-5p	11.6343	55	hsa-miR-576-3p	3.12963	15
MI0003605	hsa-mir-593		chr7	127721913	127722012	+	chr7	127509149	127509248	+	100		no.cluster	intragenic	intron	yes	2	yes	no	yes		t4	mammifer	1	mammifer		1	1	0	0		no.info	no.info	no.info	no.info	no.info		hsa-mir-593	hsa-miR-593-5p	0.0416667	3	hsa-miR-593-3p	0.0601852	2
MI0003629	hsa-mir-616		chr12	57912946	57913042	-	chr12	56199213	56199309	-	97		no.cluster	intragenic	intron	yes	1	yes	no	yes		t3	primate	2	mammifer		1	0	1	0		no.info	no.info	no.info	no.info	no.info		hsa-mir-616	hsa-miR-616-5p	3.11574	13	hsa-miR-616-3p	0.087963	2
MI0005541	hsa-mir-875		chr8	100549014	100549089	-	chr8	100618190	100618265	-	76		cluster	intergenic	--	no	0	yes	no	yes		t5	mammifer	CONS	superconserved		1	0	1	0		no.info	no.info	no.info	no.info	no.info		hsa-mir-875	hsa-miR-875-5p	0.0648148	2	hsa-miR-875-3p	0.0509259	1
MI0000095	hsa-mir-93		chr7	99691391	99691470	-	chr7	99529327	99529406	-	80		cluster	intragenic	intron	yes	25	yes	yes	yes		t5	mammifer	0	mammifer		1	1	0	0		6194.14	7146.28	2098	11018.3	5868.07		hsa-mir-93	hsa-miR-93-5p	1809.18	10728	hsa-miR-93-3p	20.0093	103
MI0006395	hsa-mir-548g		chr4	148265781	148265869	-	chr4	148485231	148485319	-	89		no.cluster	intergenic	--	no	0	no	no	no		t3	primate	7	primate		1	0	0	1		no.info	no.info	no.info	no.info	no.info		hsa-mir-548g				hsa-miR-548g-3p	1.22685	9
MI0019145	hsa-mir-548au		chr9	96357123	96357176	+	chr9	95396944	95396997	+	54		no.cluster	intragenic	intron	no	0	no	no	no		no.info	no.info	7	primate		1	0	0	1		no.info	no.info	no.info	no.info	no.info		hsa-mir-548au				hsa-miR-548au-3p	0.0324074	2
MI0021260	hsa-mir-6126		chr16	3535381	3535469	-	chr16	3475382	3475470	-	89		no.cluster	intergenic	--	no	0	no	no	no		no.info	no.info	no.info	no.info		1	1	0	0		no.info	no.info	no.info	no.info	no.info		hsa-mir-6126		No described	No described		No described	No described
MI0006365	hsa-mir-1302-4		chr2	208133999	208134148	-	chr2	207842244	207842393	-	150		no.cluster	intergenic	--	yes	2	no	no	yes		t5	mammifer	2	mammifer		1	1	0	0		no.info	no.info	no.info	no.info	no.info		hsa-mir-1302-4		No described	No described		No described	No described
MI0006351	hsa-mir-1289-2		chr5	132763288	132763398	-	chr5	132791187	132791297	-	111		no.cluster	intragenic	intron	no	0	yes	no	no		t1	primate	2	mammifer		1	1	0	0		no.info	no.info	no.info	no.info	no.info		hsa-mir-1289-2		No described	No described		No described	No described
MI0000103	hsa-mir-101-1		chr1	65524117	65524191	-	chr1	65296705	65296779	-	75		cluster	intergenic	--	yes	27	yes	no	yes		t7	superconserved	CONS	superconserved		1	1	0	0		no.info	no.info	no.info	no.info	no.info		hsa-mir-101-1		No described	No described		No described	No described
MI0020355	hsa-mir-6078		chr10	4033352	4033451	+	chr10	4023352	4023451	+	100		no.cluster	intergenic	--	no	0	no	no	no		no.info	no.info	no.info	no.info		1	1	0	0		no.info	no.info	no.info	no.info	no.info		hsa-mir-6078		No described	No described		No described	No described
MI0016839	hsa-mir-3155b		chr10	6194170	6194225	-	chr10	6234176	6234231	-	56		no.cluster	intergenic	--	no	0	no	no	no		no.info	no.info	no.info	no.info		1	0	0	1		no.info	no.info	no.info	no.info	no.info		hsa-mir-3155b		No described	No described		No described	No described
MI0016747	hsa-mir-1254-2		chr10	23682334	23682396	+	chr10	23722340	23722402	+	63		no.cluster	intergenic	--	no	0	no	no	no		no.info	no.info	8	primate		1	1	0	0		no.info	no.info	no.info	no.info	no.info		hsa-mir-1254-2		No described	No described		No described	No described
MI0022219	hsa-mir-6507		chr10	100684256	100684325	-	chr10	100674246	100674315	-	70		no.cluster	intragenic	intron	no	0	no	no	no		no.info	no.info	no.info	no.info		1	0	1	0		no.info	no.info	no.info	no.info	no.info		hsa-mir-6507		No described	No described		No described	No described
MI0020350	hsa-mir-6073		chr11	15991079	15991167	-	chr11	15947655	15947743	-	89		no.cluster	intragenic	exon	no	0	no	no	no		no.info	no.info	no.info	no.info		1	1	0	0		no.info	no.info	no.info	no.info	no.info		hsa-mir-6073		No described	No described		No described	No described
MI0015831	hsa-mir-4300		chr11	81601783	81601878	-	chr11	81279431	81279526	-	96		no.cluster	intergenic	--	no	0	no	no	no		t0	human	13	human		2	1	0	1		no.info	no.info	no.info	no.info	no.info		hsa-mir-4300		No described	No described		No described	No described
MI0022214	hsa-mir-6502		chr12	66644862	66644937	+	chr12	64931129	64931204	+	76		no.cluster	intragenic	exon	no	0	no	no	no		no.info	no.info	no.info	no.info		1	0	0	1		no.info	no.info	no.info	no.info	no.info		hsa-mir-6502		No described	No described		No described	No described
MI0022551	hsa-mir-6717		chr14	21491473	21491545	-	chr14	20561313	20561385	-	73		no.cluster	intragenic	intron/exon	no	0	no	no	no		no.info	no.info	no.info	no.info		1	0	0	1		no.info	no.info	no.info	no.info	no.info		hsa-mir-6717		No described	No described		No described	No described
MI0001726	hsa-mir-329-2		chr14	101493437	101493520	+	chr14	100563190	100563273	+	84		cluster	intergenic	--	yes	2	yes	no	yes		t5	mammifer	1	mammifer		1	1	0	0		147.929	126.067	11	0.85077	0.456872		hsa-mir-329-2		No described	No described		No described	No described
MI0003679	hsa-mir-549a		chr15	81134319	81134414	-	chr15	78921374	78921469	-	96		no.cluster	intergenic	--	no	0	no	no	no		no.info	no.info	no.info	no.info		1	1	0	0		no.info	no.info	no.info	no.info	no.info		hsa-mir-549a		No described	No described		No described	No described
MI0022553	hsa-mir-6718		chr18	3885353	3885432	+	chr18	3875353	3875432	+	80		no.cluster	intragenic	non.coding	no	0	no	no	no		no.info	no.info	no.info	no.info		1	1	0	0		no.info	no.info	no.info	no.info	no.info		hsa-mir-6718		No described	No described		No described	No described
MI0022554	hsa-mir-6719		chr19	40320356	40320442	-	chr19	45012196	45012282	-	87		no.cluster	intragenic	intron	no	0	no	no	no		no.info	no.info	no.info	no.info		1	1	0	0		no.info	no.info	no.info	no.info	no.info		hsa-mir-6719		No described	No described		No described	No described
MI0022224	hsa-mir-6512		chr2	178178534	178178610	-	chr2	177886780	177886856	-	77		no.cluster	intragenic	non.coding	no	0	no	no	no		no.info	no.info	no.info	no.info		1	1	0	0		no.info	no.info	no.info	no.info	no.info		hsa-mir-6512		No described	No described		No described	No described
MI0014147	hsa-mir-3130-1		chr2	207647958	207648032	-	chr2	207356203	207356277	-	75		no.cluster	intergenic	--	yes	1	no	no	no		t0	human	11	primate		1	0	1	0		no.info	no.info	no.info	no.info	no.info		hsa-mir-3130-1		No described	No described		No described	No described
MI0014148	hsa-mir-3130-2		chr2	207647958	207648032	+	chr2	207356203	207356277	+	75		no.cluster	intragenic	intron	yes	1	no	no	no		t0	human	11	primate		1	0	1	0		no.info	no.info	no.info	no.info	no.info		hsa-mir-3130-2		No described	No described		No described	No described
MI0006350	hsa-mir-1289-1		chr20	34041776	34041919	-	chr20	33505190	33505333	-	144		no.cluster	intergenic	--	no	0	yes	no	yes		t3	primate	no.info	no.info		1	1	0	0		no.info	no.info	no.info	no.info	no.info		hsa-mir-1289-1		No described	No described		No described	No described
MI0021275	hsa-mir-6130		chr21	24451606	24451714	+	chr21	23373477	23373585	+	109		no.cluster	intergenic	--	no	0	yes	no	no		no.info	no.info	no.info	no.info		1	1	0	0		no.info	no.info	no.info	no.info	no.info		hsa-mir-6130		No described	No described		No described	No described
MI0003569	hsa-mir-563		chr3	15915278	15915356	+	chr3	15890282	15890360	+	79		no.cluster	intergenic	--	no	0	no	no	yes		t5	mammifer	9	primate		2	1	1	0		no.info	no.info	no.info	no.info	no.info		hsa-mir-563		No described	No described		No described	No described
MI0020360	hsa-mir-6083		chr3	124093179	124093284	+	chr3	125575869	125575974	+	106		no.cluster	intragenic	intron	no	0	no	no	no		no.info	no.info	no.info	no.info		1	1	0	0		no.info	no.info	no.info	no.info	no.info		hsa-mir-6083		No described	No described		No described	No described
MI0021276	hsa-mir-6131		chr5	10478149	10478257	+	chr5	10531149	10531257	+	109		no.cluster	intergenic	--	no	0	yes	no	no		no.info	no.info	no.info	no.info		2	1	1	0		no.info	no.info	no.info	no.info	no.info		hsa-mir-6131		No described	No described		No described	No described
MI0003593	hsa-mir-548a-1		chr6	18572015	18572111	+	chr6	18679994	18680090	+	97		no.cluster	intergenic	--	no	0	yes	no	no		t3	primate	9	primate		1	1	0	0		no.info	no.info	no.info	no.info	no.info		hsa-mir-548a-1		No described	No described		No described	No described
MI0022556	hsa-mir-6721		chr6	32137807	32137893	-	chr6	32245785	32245871	-	87		no.cluster	intragenic	intron/exon	no	0	no	no	no		no.info	no.info	no.info	no.info		1	1	0	0		no.info	no.info	no.info	no.info	no.info		hsa-mir-6721		No described	No described		No described	No described
MI0003598	hsa-mir-548a-2		chr6	135560298	135560394	+	chr6	135601991	135602087	+	97		no.cluster	intergenic	--	no	0	yes	no	no		t3	primate	11	primate		2	2	0	0		no.info	no.info	no.info	no.info	no.info		hsa-mir-548a-2		No described	No described		No described	No described
MI0021277	hsa-mir-6132		chr7	116660265	116660373	+	chr7	116447501	116447609	+	109		no.cluster	intragenic	intron	no	0	yes	no	no		no.info	no.info	no.info	no.info		1	1	0	0		no.info	no.info	no.info	no.info	no.info		hsa-mir-6132		No described	No described		No described	No described
MI0022221	hsa-mir-6509		chr7	134891746	134891830	-	chr7	134542286	134542370	-	85		no.cluster	intragenic	intron	no	0	no	no	no		no.info	no.info	no.info	no.info		1	1	0	0		no.info	no.info	no.info	no.info	no.info		hsa-mir-6509		No described	No described		No described	No described
MI0003612	hsa-mir-548a-3		chr8	105496597	105496693	-	chr8	105565773	105565869	-	97		no.cluster	intergenic	--	no	0	no	no	no		t0	human	8	primate		1	1	0	0		no.info	no.info	no.info	no.info	no.info		hsa-mir-548a-3		No described	No described		No described	No described
MI0020358	hsa-mir-6081		chr9	97827632	97827728	+	chr9	96867453	96867549	+	97		cluster	intragenic	intron	no	0	no	no	no		no.info	no.info	no.info	no.info		1	1	0	0		no.info	no.info	no.info	no.info	no.info		hsa-mir-6081		No described	No described		No described	No described
MI0000683	hsa-mir-181b-2		chr9	127455989	127456077	+	chr9	126495810	126495898	+	89		cluster	intergenic	--	yes	34	yes	no	yes		t7	superconserved	CONS	superconserved		1	1	0	0		38984.4	72680.3	612	3833.57	4630.86		hsa-mir-181b-2		No described	No described		No described	No described
MI0020363	hsa-mir-6086		chrX	13608411	13608465	+	chrX	13518332	13518386	+	55		no.cluster	intragenic	intron	no	0	no	no	no		no.info	no.info	no.info	no.info		1	0	1	0		no.info	no.info	no.info	no.info	no.info		hsa-mir-6086		No described	No described		No described	No described
MI0021279	hsa-mir-6134		chrX	28513672	28513780	-	chrX	28423593	28423701	-	109		no.cluster	intergenic	--	no	0	yes	no	no		no.info	no.info	no.info	no.info		1	1	0	0		no.info	no.info	no.info	no.info	no.info		hsa-mir-6134		No described	No described		No described	No described
MI0022560	hsa-mir-892c		chrX	145074268	145074344	-	chrX	144881960	144882036	-	77		cluster	intergenic	--	no	0	no	no	no		no.info	no.info	no.info	no.info		1	1	0	0		no.info	no.info	no.info	no.info	no.info		hsa-mir-892c		No described	No described		No described	No described
