# Supplementary material for: Functional Implications of Human-Specific Changes in Great Ape microRNAs
Source: PLoS One. 2016 Apr 22;11(4):e0154194. doi: 10.1371/journal.pone.0154194 (PMC4841587; doi:10.1371/journal.pone.0154194)
Supplement: S7 Table — (XLS) [file pone.0154194.s008.xls]

## Sheet: hsa-miR-299-3p
Table S7. Target genes predicted by PITA for miR-299-3p human variant
3'UTR (GRCh37/hg19)	microRNA	Minimum DDG	Number of target sites
NM_000016	hsa_miR_299_3p	-6.86	1
NM_000017	hsa_miR_299_3p	-2.38	1
NM_000020	hsa_miR_299_3p	-9.57	3
NM_000021	hsa_miR_299_3p	-10.96	12
NM_000022	hsa_miR_299_3p	2.39	1
NM_000023	hsa_miR_299_3p	-8.06	1
NM_000024	hsa_miR_299_3p	-0.86	1
NM_000025	hsa_miR_299_3p	-6.14	3
NM_000027	hsa_miR_299_3p	-4.72	2
NM_000028	hsa_miR_299_3p	-10.91	6
NM_000029	hsa_miR_299_3p	-9.08	2
NM_000030	hsa_miR_299_3p	-5.62	1
NM_000031	hsa_miR_299_3p	-4.16	3
NM_000033	hsa_miR_299_3p	-9.83	2
NM_000034	hsa_miR_299_3p	-11.8	1
NM_000037	hsa_miR_299_3p	-13.11	8
NM_000038	hsa_miR_299_3p	-8.62	4
NM_000043	hsa_miR_299_3p	-0.51	2
NM_000044	hsa_miR_299_3p	-13.7	16
NM_000045	hsa_miR_299_3p	-3.13	1
NM_000046	hsa_miR_299_3p	-5.99	5
NM_000047	hsa_miR_299_3p	-3.74	1
NM_000048	hsa_miR_299_3p	7.83	1
NM_000051	hsa_miR_299_3p	-8.38	6
NM_000052	hsa_miR_299_3p	-13.74	5
NM_000053	hsa_miR_299_3p	-5.38	4
NM_000054	hsa_miR_299_3p	1.29	1
NM_000055	hsa_miR_299_3p	-4.2	1
NM_000056	hsa_miR_299_3p	-6.56	1
NM_000060	hsa_miR_299_3p	-8.99	3
NM_000065	hsa_miR_299_3p	-11.86	2
NM_000066	hsa_miR_299_3p	-7.49	1
NM_000068	hsa_miR_299_3p	-2.93	3
NM_000069	hsa_miR_299_3p	-10.21	1
NM_000070	hsa_miR_299_3p	-5.52	1
NM_000071	hsa_miR_299_3p	1.83	1
NM_000073	hsa_miR_299_3p	2.06	1
NM_000074	hsa_miR_299_3p	-4.62	1
NM_000075	hsa_miR_299_3p	-8.51	3
NM_000076	hsa_miR_299_3p	-11.1	1
NM_000077	hsa_miR_299_3p	-0.91	1
NM_000080	hsa_miR_299_3p	-6.85	1
NM_000081	hsa_miR_299_3p	-6.6	4
NM_000082	hsa_miR_299_3p	-4.07	3
NM_000084	hsa_miR_299_3p	-13.46	20
NM_000085	hsa_miR_299_3p	-7.28	2
NM_000086	hsa_miR_299_3p	-5.73	1
NM_000088	hsa_miR_299_3p	-11.23	2
NM_000089	hsa_miR_299_3p	-8.23	3
NM_000090	hsa_miR_299_3p	-3.05	2
NM_000091	hsa_miR_299_3p	-10.33	8
NM_000092	hsa_miR_299_3p	-12.3	16
NM_000093	hsa_miR_299_3p	-8.27	7
NM_000096	hsa_miR_299_3p	0.44	2
NM_000097	hsa_miR_299_3p	-0.26	2
NM_000098	hsa_miR_299_3p	-1.75	2
NM_000100	hsa_miR_299_3p	-6.98	3
NM_000103	hsa_miR_299_3p	-15.61	8
NM_000104	hsa_miR_299_3p	-8.24	4
NM_000108	hsa_miR_299_3p	-7.69	4
NM_000109	hsa_miR_299_3p	-8.12	6
NM_000110	hsa_miR_299_3p	-2.91	3
NM_000111	hsa_miR_299_3p	-2.24	3
NM_000112	hsa_miR_299_3p	-9.33	6
NM_000113	hsa_miR_299_3p	-10.71	5
NM_000115	hsa_miR_299_3p	-5.77	6
NM_000116	hsa_miR_299_3p	-4.45	1
NM_000118	hsa_miR_299_3p	-9.3	3
NM_000121	hsa_miR_299_3p	-6.98	4
NM_000122	hsa_miR_299_3p	-5.48	1
NM_000124	hsa_miR_299_3p	-7.37	9
NM_000125	hsa_miR_299_3p	-8.36	8
NM_000126	hsa_miR_299_3p	-5.73	1
NM_000128	hsa_miR_299_3p	-5.34	1
NM_000129	hsa_miR_299_3p	-7.99	4
NM_000130	hsa_miR_299_3p	-8.74	4
NM_000131	hsa_miR_299_3p	-12.54	4
NM_000132	hsa_miR_299_3p	-7.17	6
NM_000133	hsa_miR_299_3p	-9.47	2
NM_000134	hsa_miR_299_3p	-4.06	4
NM_000135	hsa_miR_299_3p	-3.79	2
NM_000138	hsa_miR_299_3p	-4.72	4
NM_000139	hsa_miR_299_3p	-10.19	3
NM_000140	hsa_miR_299_3p	-7.42	13
NM_000141	hsa_miR_299_3p	-8.25	6
NM_000142	hsa_miR_299_3p	-5.82	6
NM_000143	hsa_miR_299_3p	-4.32	1
NM_000144	hsa_miR_299_3p	-9.96	18
NM_000145	hsa_miR_299_3p	-6.37	2
NM_000147	hsa_miR_299_3p	-1.19	1
NM_000148	hsa_miR_299_3p	-9.92	5
NM_000149	hsa_miR_299_3p	-6.02	4
NM_000150	hsa_miR_299_3p	-6.24	3
NM_000151	hsa_miR_299_3p	-7.17	6
NM_000152	hsa_miR_299_3p	-4.77	1
NM_000153	hsa_miR_299_3p	-2.97	3
NM_000154	hsa_miR_299_3p	-5.05	1
NM_000155	hsa_miR_299_3p	-1.65	1
NM_000158	hsa_miR_299_3p	4.5	1
NM_000159	hsa_miR_299_3p	0.39	1
NM_000160	hsa_miR_299_3p	-10.76	1
NM_000161	hsa_miR_299_3p	-9.52	4
NM_000162	hsa_miR_299_3p	-8.69	5
NM_000163	hsa_miR_299_3p	-14.09	5
NM_000164	hsa_miR_299_3p	-8.7	1
NM_000165	hsa_miR_299_3p	-10.22	2
NM_000166	hsa_miR_299_3p	4.13	1
NM_000167	hsa_miR_299_3p	-6.8	4
NM_000168	hsa_miR_299_3p	-7.75	16
NM_000170	hsa_miR_299_3p	-2.56	1
NM_000172	hsa_miR_299_3p	-10.1	1
NM_000173	hsa_miR_299_3p	-8	1
NM_000175	hsa_miR_299_3p	-10.58	7
NM_000176	hsa_miR_299_3p	-15.39	7
NM_000180	hsa_miR_299_3p	7.52	1
NM_000181	hsa_miR_299_3p	-1.64	1
NM_000183	hsa_miR_299_3p	3.38	1
NM_000185	hsa_miR_299_3p	-9.66	5
NM_000188	hsa_miR_299_3p	-2.9	1
NM_000189	hsa_miR_299_3p	-5.71	5
NM_000190	hsa_miR_299_3p	-8.5	1
NM_000191	hsa_miR_299_3p	-0.033	1
NM_000192	hsa_miR_299_3p	-10.25	5
NM_000195	hsa_miR_299_3p	-7.34	3
NM_000196	hsa_miR_299_3p	-4.1	2
NM_000198	hsa_miR_299_3p	-3.99	1
NM_000199	hsa_miR_299_3p	-5.11	1
NM_000200	hsa_miR_299_3p	-5.6	1
NM_000201	hsa_miR_299_3p	-10.58	3
NM_000202	hsa_miR_299_3p	-6.47	5
NM_000204	hsa_miR_299_3p	0.097	2
NM_000206	hsa_miR_299_3p	-8.28	1
NM_000208	hsa_miR_299_3p	-5.54	8
NM_000209	hsa_miR_299_3p	-2.68	3
NM_000210	hsa_miR_299_3p	-13.21	4
NM_000212	hsa_miR_299_3p	-8.29	10
NM_000213	hsa_miR_299_3p	-2.88	1
NM_000214	hsa_miR_299_3p	-9.25	4
NM_000215	hsa_miR_299_3p	-10.03	7
NM_000216	hsa_miR_299_3p	-9.64	9
NM_000217	hsa_miR_299_3p	-7.76	9
NM_000218	hsa_miR_299_3p	-3.82	5
NM_000219	hsa_miR_299_3p	-5.06	7
NM_000220	hsa_miR_299_3p	-7.51	1
NM_000221	hsa_miR_299_3p	-6.05	2
NM_000222	hsa_miR_299_3p	-1.67	2
NM_000226	hsa_miR_299_3p	-2.19	1
NM_000227	hsa_miR_299_3p	-6.68	3
NM_000230	hsa_miR_299_3p	-12.72	4
NM_000231	hsa_miR_299_3p	-1.36	1
NM_000232	hsa_miR_299_3p	-5.53	4
NM_000233	hsa_miR_299_3p	-4.44	2
NM_000235	hsa_miR_299_3p	-6.6	1
NM_000237	hsa_miR_299_3p	-5.01	3
NM_000239	hsa_miR_299_3p	-8.7	2
NM_000240	hsa_miR_299_3p	-3.7	3
NM_000242	hsa_miR_299_3p	-5.97	8
NM_000243	hsa_miR_299_3p	-12.08	2
NM_000244	hsa_miR_299_3p	-7.38	1
NM_000245	hsa_miR_299_3p	-3.56	3
NM_000246	hsa_miR_299_3p	-7.38	2
NM_000247	hsa_miR_299_3p	-4.65	9
NM_000248	hsa_miR_299_3p	-1.99	2
NM_000250	hsa_miR_299_3p	-1.21	1
NM_000252	hsa_miR_299_3p	-5.41	1
NM_000253	hsa_miR_299_3p	-4.68	2
NM_000254	hsa_miR_299_3p	-10.34	13
NM_000255	hsa_miR_299_3p	-7.44	3
NM_000258	hsa_miR_299_3p	-2.1	1
NM_000259	hsa_miR_299_3p	-9.02	14
NM_000261	hsa_miR_299_3p	-3.87	1
NM_000262	hsa_miR_299_3p	-10.14	4
NM_000263	hsa_miR_299_3p	-8.52	1
NM_000264	hsa_miR_299_3p	-6.17	6
NM_000266	hsa_miR_299_3p	-5.95	3
NM_000267	hsa_miR_299_3p	-11.41	6
NM_000268	hsa_miR_299_3p	-6.82	5
NM_000270	hsa_miR_299_3p	-16.22	5
NM_000271	hsa_miR_299_3p	-12.04	2
NM_000272	hsa_miR_299_3p	-10.36	1
NM_000273	hsa_miR_299_3p	-2.74	3
NM_000274	hsa_miR_299_3p	-3.76	1
NM_000276	hsa_miR_299_3p	-16.6	6
NM_000277	hsa_miR_299_3p	0.64	1
NM_000278	hsa_miR_299_3p	-12.48	3
NM_000280	hsa_miR_299_3p	-6.6	7
NM_000281	hsa_miR_299_3p	-2.43	1
NM_000282	hsa_miR_299_3p	-11.14	1
NM_000283	hsa_miR_299_3p	-7.98	2
NM_000284	hsa_miR_299_3p	-4.59	8
NM_000285	hsa_miR_299_3p	-6.51	1
NM_000287	hsa_miR_299_3p	0.68	1
NM_000289	hsa_miR_299_3p	-5.93	1
NM_000291	hsa_miR_299_3p	-8.53	4
NM_000293	hsa_miR_299_3p	-2.55	3
NM_000294	hsa_miR_299_3p	-14.31	7
NM_000295	hsa_miR_299_3p	-9.4	4
NM_000297	hsa_miR_299_3p	-6.73	4
NM_000298	hsa_miR_299_3p	-12.41	7
NM_000299	hsa_miR_299_3p	-8.03	7
NM_000300	hsa_miR_299_3p	-7.98	1
NM_000301	hsa_miR_299_3p	-5.14	2
NM_000303	hsa_miR_299_3p	-4.43	4
NM_000304	hsa_miR_299_3p	-16.48	2
NM_000306	hsa_miR_299_3p	-8.17	2
NM_000308	hsa_miR_299_3p	-6.5	3
NM_000310	hsa_miR_299_3p	-11.28	9
NM_000311	hsa_miR_299_3p	-8.87	3
NM_000312	hsa_miR_299_3p	-3.45	1
NM_000313	hsa_miR_299_3p	-3.06	2
NM_000314	hsa_miR_299_3p	-11.74	8
NM_000315	hsa_miR_299_3p	-4.94	1
NM_000318	hsa_miR_299_3p	-11.12	11
NM_000319	hsa_miR_299_3p	-2.73	4
NM_000320	hsa_miR_299_3p	-4.22	1
NM_000321	hsa_miR_299_3p	-4.13	7
NM_000322	hsa_miR_299_3p	-6.23	3
NM_000324	hsa_miR_299_3p	-5.31	1
NM_000325	hsa_miR_299_3p	-2.06	2
NM_000326	hsa_miR_299_3p	0.58	1
NM_000328	hsa_miR_299_3p	-3.35	1
NM_000330	hsa_miR_299_3p	-7.72	4
NM_000332	hsa_miR_299_3p	-9.45	20
NM_000333	hsa_miR_299_3p	-8.62	3
NM_000334	hsa_miR_299_3p	-10.6	5
NM_000335	hsa_miR_299_3p	-8.39	7
NM_000337	hsa_miR_299_3p	-12.59	30
NM_000339	hsa_miR_299_3p	-3.07	3
NM_000340	hsa_miR_299_3p	-6.77	5
NM_000341	hsa_miR_299_3p	0.058	1
NM_000342	hsa_miR_299_3p	-18.45	6
NM_000343	hsa_miR_299_3p	-8.07	4
NM_000345	hsa_miR_299_3p	-9.04	4
NM_000346	hsa_miR_299_3p	-7.26	1
NM_000347	hsa_miR_299_3p	-9.3	1
NM_000348	hsa_miR_299_3p	-9.22	6
NM_000349	hsa_miR_299_3p	-8.97	2
NM_000350	hsa_miR_299_3p	1.62	1
NM_000351	hsa_miR_299_3p	-7.83	9
NM_000352	hsa_miR_299_3p	-20.29	1
NM_000353	hsa_miR_299_3p	-2.45	2
NM_000354	hsa_miR_299_3p	0.55	1
NM_000355	hsa_miR_299_3p	4.34	1
NM_000356	hsa_miR_299_3p	-11.88	2
NM_000358	hsa_miR_299_3p	-9.85	4
NM_000361	hsa_miR_299_3p	-12.65	5
NM_000362	hsa_miR_299_3p	-13.74	10
NM_000365	hsa_miR_299_3p	0.13	1
NM_000366	hsa_miR_299_3p	-5.84	2
NM_000367	hsa_miR_299_3p	-4.57	6
NM_000368	hsa_miR_299_3p	-8.93	4
NM_000369	hsa_miR_299_3p	-13.53	2
NM_000370	hsa_miR_299_3p	-5.26	4
NM_000371	hsa_miR_299_3p	-9.56	2
NM_000372	hsa_miR_299_3p	-10.52	1
NM_000373	hsa_miR_299_3p	-11.75	16
NM_000374	hsa_miR_299_3p	-7.15	1
NM_000375	hsa_miR_299_3p	-0.92	1
NM_000376	hsa_miR_299_3p	-10.45	2
NM_000378	hsa_miR_299_3p	2.28	1
NM_000379	hsa_miR_299_3p	-8.08	5
NM_000381	hsa_miR_299_3p	-12.77	9
NM_000382	hsa_miR_299_3p	-3.28	2
NM_000383	hsa_miR_299_3p	-14.3	1
NM_000386	hsa_miR_299_3p	0.63	2
NM_000387	hsa_miR_299_3p	-9.21	2
NM_000388	hsa_miR_299_3p	-11.6	5
NM_000389	hsa_miR_299_3p	-8.08	3
NM_000390	hsa_miR_299_3p	-10.67	7
NM_000391	hsa_miR_299_3p	-5.33	5
NM_000393	hsa_miR_299_3p	-5.84	4
NM_000394	hsa_miR_299_3p	-5.8	2
NM_000395	hsa_miR_299_3p	-9.11	5
NM_000396	hsa_miR_299_3p	-5.46	3
NM_000397	hsa_miR_299_3p	-6.84	3
NM_000398	hsa_miR_299_3p	-11.24	7
NM_000399	hsa_miR_299_3p	-5.9	1
NM_000401	hsa_miR_299_3p	-7.28	2
NM_000402	hsa_miR_299_3p	-2.56	1
NM_000403	hsa_miR_299_3p	0.79	1
NM_000404	hsa_miR_299_3p	3.36	1
NM_000405	hsa_miR_299_3p	-9.62	6
NM_000406	hsa_miR_299_3p	-15.97	10
NM_000408	hsa_miR_299_3p	-9.85	8
NM_000409	hsa_miR_299_3p	-0.34	2
NM_000410	hsa_miR_299_3p	-6.48	4
NM_000411	hsa_miR_299_3p	-9.83	6
NM_000415	hsa_miR_299_3p	-7.18	1
NM_000417	hsa_miR_299_3p	-9.8	3
NM_000418	hsa_miR_299_3p	-6.15	2
NM_000422	hsa_miR_299_3p	-4.12	1
NM_000423	hsa_miR_299_3p	-3.57	2
NM_000424	hsa_miR_299_3p	-7.57	4
NM_000425	hsa_miR_299_3p	-3.91	1
NM_000427	hsa_miR_299_3p	-9.43	1
NM_000428	hsa_miR_299_3p	-10.23	5
NM_000429	hsa_miR_299_3p	-7.15	3
NM_000430	hsa_miR_299_3p	-6.21	4
NM_000431	hsa_miR_299_3p	-8.09	2
NM_000432	hsa_miR_299_3p	-9.59	1
NM_000434	hsa_miR_299_3p	-13.95	16
NM_000435	hsa_miR_299_3p	-9.26	3
NM_000436	hsa_miR_299_3p	-3.61	4
NM_000437	hsa_miR_299_3p	-5.88	4
NM_000438	hsa_miR_299_3p	-5.17	1
NM_000439	hsa_miR_299_3p	-9.77	6
NM_000440	hsa_miR_299_3p	-9.72	13
NM_000441	hsa_miR_299_3p	-6.76	2
NM_000442	hsa_miR_299_3p	-10.53	8
NM_000445	hsa_miR_299_3p	-8.18	3
NM_000446	hsa_miR_299_3p	-2	2
NM_000447	hsa_miR_299_3p	-10.04	3
NM_000448	hsa_miR_299_3p	-10.86	4
NM_000449	hsa_miR_299_3p	-5.4	1
NM_000450	hsa_miR_299_3p	-5.7	2
NM_000451	hsa_miR_299_3p	-5.35	12
NM_000452	hsa_miR_299_3p	-13.66	5
NM_000453	hsa_miR_299_3p	-2.33	3
NM_000456	hsa_miR_299_3p	-8.39	1
NM_000457	hsa_miR_299_3p	-9.2	6
NM_000458	hsa_miR_299_3p	-14.39	4
NM_000459	hsa_miR_299_3p	-5.84	4
NM_000460	hsa_miR_299_3p	-7.12	2
NM_000461	hsa_miR_299_3p	-10.23	11
NM_000463	hsa_miR_299_3p	-11.82	2
NM_000477	hsa_miR_299_3p	-5.37	1
NM_000478	hsa_miR_299_3p	-10.85	3
NM_000479	hsa_miR_299_3p	-9.95	1
NM_000480	hsa_miR_299_3p	-3.06	3
NM_000481	hsa_miR_299_3p	-0.07	2
NM_000484	hsa_miR_299_3p	-12.95	3
NM_000486	hsa_miR_299_3p	-10.89	11
NM_000487	hsa_miR_299_3p	-3	2
NM_000488	hsa_miR_299_3p	-12.6	1
NM_000489	hsa_miR_299_3p	-8.04	7
NM_000492	hsa_miR_299_3p	-6.97	3
NM_000493	hsa_miR_299_3p	-2.59	1
NM_000494	hsa_miR_299_3p	-6.68	2
NM_000495	hsa_miR_299_3p	-5.93	1
NM_000497	hsa_miR_299_3p	-13.64	4
NM_000498	hsa_miR_299_3p	-5.81	5
NM_000499	hsa_miR_299_3p	-4.64	2
NM_000500	hsa_miR_299_3p	-9.39	10
NM_000501	hsa_miR_299_3p	-12.84	4
NM_000502	hsa_miR_299_3p	-9.41	2
NM_000503	hsa_miR_299_3p	-11.2	5
NM_000507	hsa_miR_299_3p	-1.46	1
NM_000508	hsa_miR_299_3p	-7.19	4
NM_000510	hsa_miR_299_3p	-4.2	3
NM_000511	hsa_miR_299_3p	-7.07	4
NM_000512	hsa_miR_299_3p	-0.57	1
NM_000514	hsa_miR_299_3p	-4.13	3
NM_000516	hsa_miR_299_3p	-6.36	2
NM_000520	hsa_miR_299_3p	4.65	1
NM_000522	hsa_miR_299_3p	-7.53	1
NM_000524	hsa_miR_299_3p	-2.26	1
NM_000525	hsa_miR_299_3p	-2.07	1
NM_000527	hsa_miR_299_3p	-2.05	2
NM_000529	hsa_miR_299_3p	-7.31	5
NM_000530	hsa_miR_299_3p	-0.69	1
NM_000531	hsa_miR_299_3p	2.08	1
NM_000533	hsa_miR_299_3p	-5.77	5
NM_000534	hsa_miR_299_3p	-5.35	1
NM_000536	hsa_miR_299_3p	-16.19	2
NM_000538	hsa_miR_299_3p	-7.89	5
NM_000539	hsa_miR_299_3p	-7.28	6
NM_000540	hsa_miR_299_3p	-10.07	1
NM_000542	hsa_miR_299_3p	-10.24	2
NM_000544	hsa_miR_299_3p	-10.84	48
NM_000545	hsa_miR_299_3p	-7.1	2
NM_000546	hsa_miR_299_3p	-12.58	5
NM_000550	hsa_miR_299_3p	-3.83	2
NM_000551	hsa_miR_299_3p	-4.36	4
NM_000554	hsa_miR_299_3p	-8.51	4
NM_000555	hsa_miR_299_3p	-15.67	22
NM_000560	hsa_miR_299_3p	-9.78	2
NM_000561	hsa_miR_299_3p	-11.36	1
NM_000562	hsa_miR_299_3p	-9.03	1
NM_000564	hsa_miR_299_3p	-11.53	10
NM_000565	hsa_miR_299_3p	-11.52	10
NM_000566	hsa_miR_299_3p	2.36	1
NM_000567	hsa_miR_299_3p	-9.75	11
NM_000569	hsa_miR_299_3p	-3.4	5
NM_000570	hsa_miR_299_3p	-0.9	1
NM_000573	hsa_miR_299_3p	-7.67	3
NM_000574	hsa_miR_299_3p	-5.87	7
NM_000575	hsa_miR_299_3p	-8.77	5
NM_000576	hsa_miR_299_3p	-7.72	3
NM_000577	hsa_miR_299_3p	-10.97	3
NM_000578	hsa_miR_299_3p	-4.54	3
NM_000579	hsa_miR_299_3p	-6.5	4
NM_000582	hsa_miR_299_3p	-8.19	3
NM_000584	hsa_miR_299_3p	-0.75	1
NM_000585	hsa_miR_299_3p	-8.46	3
NM_000587	hsa_miR_299_3p	-5.67	3
NM_000588	hsa_miR_299_3p	-6.72	3
NM_000593	hsa_miR_299_3p	-0.83	8
NM_000598	hsa_miR_299_3p	-7.91	6
NM_000599	hsa_miR_299_3p	-12.33	13
NM_000602	hsa_miR_299_3p	-5.12	1
NM_000603	hsa_miR_299_3p	-13.12	1
NM_000609	hsa_miR_299_3p	-9.03	12
NM_000610	hsa_miR_299_3p	-8	3
NM_000611	hsa_miR_299_3p	-8.78	16
NM_000612	hsa_miR_299_3p	-4.16	3
NM_000613	hsa_miR_299_3p	-3.77	2
NM_000614	hsa_miR_299_3p	-5.48	3
NM_000615	hsa_miR_299_3p	-12.07	8
NM_000616	hsa_miR_299_3p	-9.17	7
NM_000617	hsa_miR_299_3p	-2.12	8
NM_000618	hsa_miR_299_3p	-12.44	13
NM_000619	hsa_miR_299_3p	-9.07	2
NM_000620	hsa_miR_299_3p	-16.15	16
NM_000621	hsa_miR_299_3p	-10.11	6
NM_000623	hsa_miR_299_3p	1.63	1
NM_000624	hsa_miR_299_3p	-7.45	1
NM_000625	hsa_miR_299_3p	-4.05	1
NM_000626	hsa_miR_299_3p	-7.74	2
NM_000627	hsa_miR_299_3p	-9.41	2
NM_000628	hsa_miR_299_3p	-12.21	2
NM_000629	hsa_miR_299_3p	-6.17	5
NM_000632	hsa_miR_299_3p	0.17	1
NM_000633	hsa_miR_299_3p	-3.02	3
NM_000634	hsa_miR_299_3p	-2.44	3
NM_000635	hsa_miR_299_3p	-9.73	3
NM_000637	hsa_miR_299_3p	-9.87	4
NM_000638	hsa_miR_299_3p	-8.2	1
NM_000641	hsa_miR_299_3p	-5.05	4
NM_000642	hsa_miR_299_3p	-10.91	6
NM_000643	hsa_miR_299_3p	-10.91	6
NM_000644	hsa_miR_299_3p	-10.91	6
NM_000645	hsa_miR_299_3p	-10.91	6
NM_000646	hsa_miR_299_3p	-10.91	6
NM_000651	hsa_miR_299_3p	-7.67	3
NM_000655	hsa_miR_299_3p	-0.64	1
NM_000662	hsa_miR_299_3p	-4.94	1
NM_000663	hsa_miR_299_3p	-8.1	8
NM_000666	hsa_miR_299_3p	-2.53	1
NM_000667	hsa_miR_299_3p	-7.26	1
NM_000668	hsa_miR_299_3p	-2.48	3
NM_000669	hsa_miR_299_3p	-9.46	1
NM_000671	hsa_miR_299_3p	-5.08	2
NM_000673	hsa_miR_299_3p	-6.75	2
NM_000674	hsa_miR_299_3p	-12.91	3
NM_000675	hsa_miR_299_3p	-2.07	2
NM_000676	hsa_miR_299_3p	-3.16	2
NM_000677	hsa_miR_299_3p	-2.14	1
NM_000678	hsa_miR_299_3p	-5.56	1
NM_000680	hsa_miR_299_3p	-3.92	2
NM_000681	hsa_miR_299_3p	-6.01	3
NM_000682	hsa_miR_299_3p	-6.33	3
NM_000684	hsa_miR_299_3p	-7.47	1
NM_000685	hsa_miR_299_3p	-4.52	5
NM_000686	hsa_miR_299_3p	-6.24	2
NM_000687	hsa_miR_299_3p	-7.03	2
NM_000689	hsa_miR_299_3p	-6.63	1
NM_000690	hsa_miR_299_3p	-4.73	1
NM_000691	hsa_miR_299_3p	-8.72	1
NM_000692	hsa_miR_299_3p	-11.64	4
NM_000693	hsa_miR_299_3p	-7.08	4
NM_000694	hsa_miR_299_3p	-12.31	6
NM_000695	hsa_miR_299_3p	-8.66	7
NM_000696	hsa_miR_299_3p	-5.46	1
NM_000697	hsa_miR_299_3p	-3.19	1
NM_000698	hsa_miR_299_3p	-8.92	2
NM_000700	hsa_miR_299_3p	-7.17	1
NM_000702	hsa_miR_299_3p	-14.82	4
NM_000704	hsa_miR_299_3p	-5.14	1
NM_000705	hsa_miR_299_3p	-10.63	2
NM_000706	hsa_miR_299_3p	-6.59	9
NM_000707	hsa_miR_299_3p	1.19	2
NM_000717	hsa_miR_299_3p	-2.25	1
NM_000718	hsa_miR_299_3p	-6.67	5
NM_000719	hsa_miR_299_3p	-10.71	14
NM_000720	hsa_miR_299_3p	-7.17	3
NM_000721	hsa_miR_299_3p	-9.23	16
NM_000723	hsa_miR_299_3p	-4.63	6
NM_000724	hsa_miR_299_3p	-12.45	4
NM_000725	hsa_miR_299_3p	-8.18	4
NM_000726	hsa_miR_299_3p	-12.53	7
NM_000727	hsa_miR_299_3p	-5.59	1
NM_000728	hsa_miR_299_3p	-6.18	1
NM_000730	hsa_miR_299_3p	-4.2	1
NM_000733	hsa_miR_299_3p	-5.01	1
NM_000734	hsa_miR_299_3p	-3.29	1
NM_000735	hsa_miR_299_3p	-8.28	1
NM_000738	hsa_miR_299_3p	-11.77	4
NM_000742	hsa_miR_299_3p	-12.91	4
NM_000743	hsa_miR_299_3p	-13.04	4
NM_000744	hsa_miR_299_3p	-9.35	9
NM_000745	hsa_miR_299_3p	-4.8	5
NM_000746	hsa_miR_299_3p	-7.04	3
NM_000748	hsa_miR_299_3p	-15.12	5
NM_000749	hsa_miR_299_3p	-5.39	1
NM_000750	hsa_miR_299_3p	-9.16	4
NM_000751	hsa_miR_299_3p	-8.2	6
NM_000754	hsa_miR_299_3p	-1.32	2
NM_000758	hsa_miR_299_3p	-3.41	1
NM_000759	hsa_miR_299_3p	-3.63	4
NM_000761	hsa_miR_299_3p	-9.73	6
NM_000765	hsa_miR_299_3p	2.38	1
NM_000767	hsa_miR_299_3p	-12.7	5
NM_000770	hsa_miR_299_3p	-12.41	1
NM_000771	hsa_miR_299_3p	-10.41	3
NM_000772	hsa_miR_299_3p	-9.67	4
NM_000774	hsa_miR_299_3p	-7.75	1
NM_000778	hsa_miR_299_3p	-10.25	5
NM_000779	hsa_miR_299_3p	5.55	1
NM_000780	hsa_miR_299_3p	0.81	2
NM_000781	hsa_miR_299_3p	-7.03	2
NM_000782	hsa_miR_299_3p	-8.17	3
NM_000783	hsa_miR_299_3p	-3.79	2
NM_000784	hsa_miR_299_3p	-1.04	1
NM_000786	hsa_miR_299_3p	-3.79	4
NM_000787	hsa_miR_299_3p	-0.93	1
NM_000788	hsa_miR_299_3p	-9.85	4
NM_000789	hsa_miR_299_3p	-6.98	2
NM_000791	hsa_miR_299_3p	-15.61	5
NM_000792	hsa_miR_299_3p	-7.16	3
NM_000793	hsa_miR_299_3p	-10.57	8
NM_000794	hsa_miR_299_3p	-4.31	2
NM_000795	hsa_miR_299_3p	-9.4	5
NM_000800	hsa_miR_299_3p	-6.71	1
NM_000801	hsa_miR_299_3p	-6.6	1
NM_000803	hsa_miR_299_3p	-2.96	1
NM_000804	hsa_miR_299_3p	-11.71	1
NM_000806	hsa_miR_299_3p	-6.64	5
NM_000807	hsa_miR_299_3p	-7.73	5
NM_000808	hsa_miR_299_3p	-6.22	4
NM_000809	hsa_miR_299_3p	-6.98	13
NM_000811	hsa_miR_299_3p	-6.27	2
NM_000813	hsa_miR_299_3p	-5.68	11
NM_000814	hsa_miR_299_3p	-10.12	6
NM_000816	hsa_miR_299_3p	-9.95	6
NM_000817	hsa_miR_299_3p	-7.89	3
NM_000818	hsa_miR_299_3p	-9.21	3
NM_000821	hsa_miR_299_3p	-9.62	11
NM_000823	hsa_miR_299_3p	0.86	1
NM_000824	hsa_miR_299_3p	-5.06	4
NM_000825	hsa_miR_299_3p	-4.2	2
NM_000826	hsa_miR_299_3p	-5.01	3
NM_000827	hsa_miR_299_3p	-7.48	5
NM_000828	hsa_miR_299_3p	-4.26	4
NM_000829	hsa_miR_299_3p	-7.42	5
NM_000831	hsa_miR_299_3p	-9.09	19
NM_000832	hsa_miR_299_3p	-4.14	1
NM_000833	hsa_miR_299_3p	-9.6	20
NM_000834	hsa_miR_299_3p	-4.63	2
NM_000836	hsa_miR_299_3p	-5.76	3
NM_000838	hsa_miR_299_3p	-10.22	7
NM_000839	hsa_miR_299_3p	0.83	1
NM_000840	hsa_miR_299_3p	-0.26	1
NM_000841	hsa_miR_299_3p	-5.36	1
NM_000842	hsa_miR_299_3p	-9.21	4
NM_000843	hsa_miR_299_3p	-8.76	18
NM_000845	hsa_miR_299_3p	-6.81	1
NM_000846	hsa_miR_299_3p	-3.48	1
NM_000848	hsa_miR_299_3p	-11.36	1
NM_000849	hsa_miR_299_3p	-9.57	3
NM_000850	hsa_miR_299_3p	-11.51	3
NM_000851	hsa_miR_299_3p	-12.52	4
NM_000853	hsa_miR_299_3p	-5.82	1
NM_000854	hsa_miR_299_3p	-7.8	2
NM_000855	hsa_miR_299_3p	-10.43	20
NM_000856	hsa_miR_299_3p	-10.44	6
NM_000857	hsa_miR_299_3p	-7.12	2
NM_000860	hsa_miR_299_3p	-6.61	4
NM_000861	hsa_miR_299_3p	-4.82	4
NM_000862	hsa_miR_299_3p	-1.02	1
NM_000866	hsa_miR_299_3p	-9.82	2
NM_000868	hsa_miR_299_3p	-6.53	2
NM_000869	hsa_miR_299_3p	-0.48	2
NM_000870	hsa_miR_299_3p	-5.71	4
NM_000872	hsa_miR_299_3p	-8.58	3
NM_000875	hsa_miR_299_3p	-14.73	16
NM_000876	hsa_miR_299_3p	-1.25	2
NM_000877	hsa_miR_299_3p	-10.7	7
NM_000878	hsa_miR_299_3p	-11.02	6
NM_000882	hsa_miR_299_3p	-7.09	1
NM_000885	hsa_miR_299_3p	-5.6	3
NM_000887	hsa_miR_299_3p	-0.81	1
NM_000890	hsa_miR_299_3p	-7.35	4
NM_000891	hsa_miR_299_3p	-6.77	9
NM_000894	hsa_miR_299_3p	-11.46	1
NM_000896	hsa_miR_299_3p	-11.05	3
NM_000898	hsa_miR_299_3p	-9.7	3
NM_000899	hsa_miR_299_3p	-7.97	11
NM_000901	hsa_miR_299_3p	-5.09	5
NM_000902	hsa_miR_299_3p	-4.65	4
NM_000903	hsa_miR_299_3p	-9.16	4
NM_000905	hsa_miR_299_3p	-7.63	1
NM_000906	hsa_miR_299_3p	2.63	1
NM_000908	hsa_miR_299_3p	-9.89	11
NM_000909	hsa_miR_299_3p	-8.07	1
NM_000910	hsa_miR_299_3p	-7.31	3
NM_000911	hsa_miR_299_3p	-2.62	1
NM_000912	hsa_miR_299_3p	-11.11	11
NM_000913	hsa_miR_299_3p	-9.42	3
NM_000915	hsa_miR_299_3p	-4.82	1
NM_000916	hsa_miR_299_3p	-13.05	3
NM_000917	hsa_miR_299_3p	-6.83	1
NM_000918	hsa_miR_299_3p	-8.84	5
NM_000919	hsa_miR_299_3p	-7.62	3
NM_000920	hsa_miR_299_3p	4.49	1
NM_000921	hsa_miR_299_3p	-8.34	12
NM_000922	hsa_miR_299_3p	-4.7	3
NM_000923	hsa_miR_299_3p	-4.11	2
NM_000924	hsa_miR_299_3p	-9.11	3
NM_000925	hsa_miR_299_3p	-2.53	1
NM_000926	hsa_miR_299_3p	-11.36	26
NM_000927	hsa_miR_299_3p	-5.4	1
NM_000928	hsa_miR_299_3p	-12.29	1
NM_000929	hsa_miR_299_3p	-3.51	2
NM_000930	hsa_miR_299_3p	-8.87	3
NM_000932	hsa_miR_299_3p	-9.25	5
NM_000933	hsa_miR_299_3p	-7.77	3
NM_000934	hsa_miR_299_3p	-4.58	2
NM_000935	hsa_miR_299_3p	-8.76	1
NM_000942	hsa_miR_299_3p	-13.26	2
NM_000943	hsa_miR_299_3p	-4.08	2
NM_000944	hsa_miR_299_3p	-6.96	4
NM_000945	hsa_miR_299_3p	-7.42	5
NM_000947	hsa_miR_299_3p	-8.61	3
NM_000949	hsa_miR_299_3p	-12.72	14
NM_000950	hsa_miR_299_3p	-9.46	6
NM_000952	hsa_miR_299_3p	-3.48	4
NM_000953	hsa_miR_299_3p	-13.81	4
NM_000958	hsa_miR_299_3p	-8.92	3
NM_000959	hsa_miR_299_3p	-11.06	5
NM_000960	hsa_miR_299_3p	-3.12	2
NM_000961	hsa_miR_299_3p	-6.46	8
NM_000962	hsa_miR_299_3p	-8.29	4
NM_000963	hsa_miR_299_3p	-8.37	4
NM_000964	hsa_miR_299_3p	-5.1	5
NM_000966	hsa_miR_299_3p	-5.82	3
NM_000971	hsa_miR_299_3p	-5.75	1
NM_000977	hsa_miR_299_3p	-9.61	5
NM_000983	hsa_miR_299_3p	-8.32	6
NM_000990	hsa_miR_299_3p	-9.51	10
NM_000991	hsa_miR_299_3p	-7.07	6
NM_000994	hsa_miR_299_3p	-1.69	3
NM_001000	hsa_miR_299_3p	-4.68	1
NM_001001132	hsa_miR_299_3p	-13.22	5
NM_001001290	hsa_miR_299_3p	0.53	1
NM_001001317	hsa_miR_299_3p	-7.43	1
NM_001001323	hsa_miR_299_3p	-8.46	5
NM_001001329	hsa_miR_299_3p	2.79	1
NM_001001330	hsa_miR_299_3p	-7.68	9
NM_001001331	hsa_miR_299_3p	-13.41	12
NM_001001343	hsa_miR_299_3p	-8.88	4
NM_001001344	hsa_miR_299_3p	-12.44	6
NM_001001349	hsa_miR_299_3p	-3.05	2
NM_001001389	hsa_miR_299_3p	-8	3
NM_001001390	hsa_miR_299_3p	-8	3
NM_001001391	hsa_miR_299_3p	-8	3
NM_001001392	hsa_miR_299_3p	-8	3
NM_001001394	hsa_miR_299_3p	-6.64	2
NM_001001395	hsa_miR_299_3p	-2.69	4
NM_001001396	hsa_miR_299_3p	-12.42	17
NM_001001411	hsa_miR_299_3p	-3.88	3
NM_001001412	hsa_miR_299_3p	-8.94	2
NM_001001413	hsa_miR_299_3p	-10.4	3
NM_001001414	hsa_miR_299_3p	-17.29	8
NM_001001415	hsa_miR_299_3p	-3.12	1
NM_001001419	hsa_miR_299_3p	-9.75	7
NM_001001420	hsa_miR_299_3p	-9.75	7
NM_001001433	hsa_miR_299_3p	-8.53	9
NM_001001435	hsa_miR_299_3p	0.78	4
NM_001001438	hsa_miR_299_3p	-2.1	2
NM_001001481	hsa_miR_299_3p	-16.38	12
NM_001001485	hsa_miR_299_3p	-8.81	1
NM_001001486	hsa_miR_299_3p	-8.81	1
NM_001001487	hsa_miR_299_3p	-8.81	1
NM_001001503	hsa_miR_299_3p	-9.28	3
NM_001001522	hsa_miR_299_3p	-7.82	1
NM_001001523	hsa_miR_299_3p	-3.96	2
NM_001001524	hsa_miR_299_3p	-13.12	2
NM_001001548	hsa_miR_299_3p	-4.55	3
NM_001001549	hsa_miR_299_3p	-9.99	7
NM_001001550	hsa_miR_299_3p	-9.99	7
NM_001001552	hsa_miR_299_3p	-2.28	1
NM_001001555	hsa_miR_299_3p	-9.99	7
NM_001001556	hsa_miR_299_3p	-6.09	4
NM_001001557	hsa_miR_299_3p	-7.13	2
NM_001001560	hsa_miR_299_3p	-2.32	2
NM_001001561	hsa_miR_299_3p	-0.61	1
NM_001001563	hsa_miR_299_3p	-7.11	1
NM_001001653	hsa_miR_299_3p	-8.78	3
NM_001001660	hsa_miR_299_3p	-1.51	1
NM_001001661	hsa_miR_299_3p	-6.84	4
NM_001001662	hsa_miR_299_3p	-6.69	3
NM_001001663	hsa_miR_299_3p	-7.86	1
NM_001001664	hsa_miR_299_3p	-6.83	6
NM_001001665	hsa_miR_299_3p	-4.63	2
NM_001001666	hsa_miR_299_3p	-6.38	2
NM_001001668	hsa_miR_299_3p	-7.35	9
NM_001001669	hsa_miR_299_3p	-2.72	4
NM_001001683	hsa_miR_299_3p	-9.97	1
NM_001001694	hsa_miR_299_3p	-8.18	9
NM_001001701	hsa_miR_299_3p	-10.41	5
NM_001001709	hsa_miR_299_3p	-6.45	6
NM_001001711	hsa_miR_299_3p	-8.07	7
NM_001001712	hsa_miR_299_3p	-4.04	2
NM_001001713	hsa_miR_299_3p	1.63	2
NM_001001715	hsa_miR_299_3p	-6.49	2
NM_001001732	hsa_miR_299_3p	3.88	1
NM_001001786	hsa_miR_299_3p	-5.57	1
NM_001001791	hsa_miR_299_3p	0.33	1
NM_001001795	hsa_miR_299_3p	-9.19	1
NM_001001851	hsa_miR_299_3p	-3.26	1
NM_001001852	hsa_miR_299_3p	-4.55	2
NM_001001872	hsa_miR_299_3p	-9.14	5
NM_001001874	hsa_miR_299_3p	-4.83	3
NM_001001890	hsa_miR_299_3p	-10.17	7
NM_001001891	hsa_miR_299_3p	-6.9	6
NM_001001894	hsa_miR_299_3p	-8.98	5
NM_001001895	hsa_miR_299_3p	-5.6	2
NM_001001924	hsa_miR_299_3p	-11.67	3
NM_001001925	hsa_miR_299_3p	-11.67	3
NM_001001928	hsa_miR_299_3p	-8.78	13
NM_001001931	hsa_miR_299_3p	-11.67	3
NM_001001933	hsa_miR_299_3p	-3.49	1
NM_001001936	hsa_miR_299_3p	-3.86	2
NM_001001938	hsa_miR_299_3p	-10.72	10
NM_001001971	hsa_miR_299_3p	-2.12	4
NM_001001973	hsa_miR_299_3p	-0.53	1
NM_001001974	hsa_miR_299_3p	-7.04	6
NM_001001991	hsa_miR_299_3p	-2.35	1
NM_001001994	hsa_miR_299_3p	-3.79	1
NM_001001995	hsa_miR_299_3p	-8.59	3
NM_001001996	hsa_miR_299_3p	-3.79	1
NM_001002000	hsa_miR_299_3p	-3.21	2
NM_001002001	hsa_miR_299_3p	-3.21	2
NM_001002002	hsa_miR_299_3p	-3.21	2
NM_001002006	hsa_miR_299_3p	-3.12	1
NM_001002017	hsa_miR_299_3p	-7.42	2
NM_001002018	hsa_miR_299_3p	-7.42	2
NM_001002026	hsa_miR_299_3p	-11.78	11
NM_001002030	hsa_miR_299_3p	-4.6	1
NM_001002031	hsa_miR_299_3p	-10.69	1
NM_001002032	hsa_miR_299_3p	-6.08	3
NM_001002033	hsa_miR_299_3p	-6.08	4
NM_001002034	hsa_miR_299_3p	-5.74	1
NM_001002231	hsa_miR_299_3p	-8.08	3
NM_001002235	hsa_miR_299_3p	-9.4	4
NM_001002236	hsa_miR_299_3p	-9.4	4
NM_001002243	hsa_miR_299_3p	-3.52	2
NM_001002245	hsa_miR_299_3p	-0.085	1
NM_001002246	hsa_miR_299_3p	-0.085	1
NM_001002247	hsa_miR_299_3p	-0.085	1
NM_001002248	hsa_miR_299_3p	-0.085	1
NM_001002249	hsa_miR_299_3p	-0.085	1
NM_001002251	hsa_miR_299_3p	-1.49	1
NM_001002252	hsa_miR_299_3p	-1.49	2
NM_001002254	hsa_miR_299_3p	-3.91	2
NM_001002255	hsa_miR_299_3p	-12.68	2
NM_001002257	hsa_miR_299_3p	-14.3	8
NM_001002258	hsa_miR_299_3p	-8.28	5
NM_001002261	hsa_miR_299_3p	-2.13	2
NM_001002262	hsa_miR_299_3p	-2.13	2
NM_001002264	hsa_miR_299_3p	-8.7	5
NM_001002265	hsa_miR_299_3p	-12.24	2
NM_001002266	hsa_miR_299_3p	-12.24	2
NM_001002269	hsa_miR_299_3p	-6.6	4
NM_001002273	hsa_miR_299_3p	-11.69	6
NM_001002274	hsa_miR_299_3p	-11.69	6
NM_001002275	hsa_miR_299_3p	-11.69	6
NM_001002295	hsa_miR_299_3p	-5.58	2
NM_001002296	hsa_miR_299_3p	-11.12	5
NM_001002759	hsa_miR_299_3p	-6.26	1
NM_001002760	hsa_miR_299_3p	-9.18	9
NM_001002761	hsa_miR_299_3p	-9.18	9
NM_001002762	hsa_miR_299_3p	-10.06	5
NM_001002800	hsa_miR_299_3p	-0.74	1
NM_001002810	hsa_miR_299_3p	-13.63	2
NM_001002811	hsa_miR_299_3p	-3.23	3
NM_001002812	hsa_miR_299_3p	-3.23	3
NM_001002814	hsa_miR_299_3p	-8.81	7
NM_001002838	hsa_miR_299_3p	-11.71	8
NM_001002843	hsa_miR_299_3p	1.59	1
NM_001002844	hsa_miR_299_3p	-5.9	4
NM_001002860	hsa_miR_299_3p	-11.97	15
NM_001002862	hsa_miR_299_3p	-9.69	9
NM_001002876	hsa_miR_299_3p	-3.45	1
NM_001002877	hsa_miR_299_3p	-2.78	1
NM_001002878	hsa_miR_299_3p	-2.78	1
NM_001002879	hsa_miR_299_3p	-2.78	1
NM_001002880	hsa_miR_299_3p	-8.74	2
NM_001002901	hsa_miR_299_3p	-3.06	2
NM_001002906	hsa_miR_299_3p	-10.56	4
NM_001002909	hsa_miR_299_3p	-13.66	11
NM_001002912	hsa_miR_299_3p	-12.87	10
NM_001002914	hsa_miR_299_3p	1	2
NM_001002916	hsa_miR_299_3p	-8.9	1
NM_001002919	hsa_miR_299_3p	-5.39	1
NM_001002926	hsa_miR_299_3p	-9.74	3
NM_001003395	hsa_miR_299_3p	-5.3	4
NM_001003396	hsa_miR_299_3p	-5.3	4
NM_001003397	hsa_miR_299_3p	-5.3	4
NM_001003398	hsa_miR_299_3p	-1.83	4
NM_001003406	hsa_miR_299_3p	-7.77	9
NM_001003407	hsa_miR_299_3p	-6.65	9
NM_001003408	hsa_miR_299_3p	-6.65	9
NM_001003652	hsa_miR_299_3p	-12.97	19
NM_001003665	hsa_miR_299_3p	-13.44	15
NM_001003674	hsa_miR_299_3p	-10.58	20
NM_001003675	hsa_miR_299_3p	-10.58	20
NM_001003676	hsa_miR_299_3p	-8.76	2
NM_001003677	hsa_miR_299_3p	-4.14	1
NM_001003679	hsa_miR_299_3p	-8.89	4
NM_001003681	hsa_miR_299_3p	-3.58	2
NM_001003682	hsa_miR_299_3p	-7.38	5
NM_001003683	hsa_miR_299_3p	-1.97	1
NM_001003688	hsa_miR_299_3p	-3.67	2
NM_001003692	hsa_miR_299_3p	-7.25	2
NM_001003694	hsa_miR_299_3p	-10.82	1
NM_001003698	hsa_miR_299_3p	-4.71	6
NM_001003699	hsa_miR_299_3p	-4.71	6
NM_001003700	hsa_miR_299_3p	-4.71	6
NM_001003702	hsa_miR_299_3p	-6.99	1
NM_001003712	hsa_miR_299_3p	-10.14	7
NM_001003715	hsa_miR_299_3p	-4.05	2
NM_001003716	hsa_miR_299_3p	-4.05	3
NM_001003760	hsa_miR_299_3p	-15.76	9
NM_001003785	hsa_miR_299_3p	-2.87	1
NM_001003786	hsa_miR_299_3p	-7.72	4
NM_001003787	hsa_miR_299_3p	-7.72	4
NM_001003788	hsa_miR_299_3p	-7.72	4
NM_001003789	hsa_miR_299_3p	-11.67	4
NM_001003790	hsa_miR_299_3p	-8.82	2
NM_001003791	hsa_miR_299_3p	-8.82	2
NM_001003792	hsa_miR_299_3p	-4.41	7
NM_001003793	hsa_miR_299_3p	-4.41	7
NM_001003794	hsa_miR_299_3p	-8.23	7
NM_001003795	hsa_miR_299_3p	-4.07	1
NM_001003796	hsa_miR_299_3p	-14.15	2
NM_001003799	hsa_miR_299_3p	-8.53	2
NM_001003800	hsa_miR_299_3p	-8.76	7
NM_001003801	hsa_miR_299_3p	3.02	1
NM_001003802	hsa_miR_299_3p	3.02	1
NM_001003803	hsa_miR_299_3p	-1.51	1
NM_001003805	hsa_miR_299_3p	-1.51	1
NM_001003806	hsa_miR_299_3p	-8.53	2
NM_001003809	hsa_miR_299_3p	-13.75	6
NM_001003810	hsa_miR_299_3p	-4.42	1
NM_001003818	hsa_miR_299_3p	-8.75	4
NM_001003819	hsa_miR_299_3p	-11.33	1
NM_001003827	hsa_miR_299_3p	-11.33	1
NM_001003841	hsa_miR_299_3p	-10.67	6
NM_001003891	hsa_miR_299_3p	-5.07	1
NM_001003894	hsa_miR_299_3p	0.75	2
NM_001003895	hsa_miR_299_3p	-1.65	2
NM_001003897	hsa_miR_299_3p	-4.43	3
NM_001003927	hsa_miR_299_3p	-9.46	5
NM_001003931	hsa_miR_299_3p	-5.86	1
NM_001003937	hsa_miR_299_3p	-13.85	4
NM_001003940	hsa_miR_299_3p	-6.82	4
NM_001003942	hsa_miR_299_3p	-6.82	4
NM_001003943	hsa_miR_299_3p	-6.82	4
NM_001003954	hsa_miR_299_3p	-8.42	3
NM_001004	hsa_miR_299_3p	-4.84	1
NM_001004019	hsa_miR_299_3p	-7.07	1
NM_001004055	hsa_miR_299_3p	-8.91	1
NM_001004056	hsa_miR_299_3p	-4.47	1
NM_001004057	hsa_miR_299_3p	-4.47	1
NM_001004065	hsa_miR_299_3p	-10.08	12
NM_001004067	hsa_miR_299_3p	-6.85	1
NM_001004106	hsa_miR_299_3p	-10.21	3
NM_001004125	hsa_miR_299_3p	-10.42	1
NM_001004127	hsa_miR_299_3p	-7.42	1
NM_001004128	hsa_miR_299_3p	-13.51	3
NM_001004196	hsa_miR_299_3p	-9.01	4
NM_001004297	hsa_miR_299_3p	-4.07	1
NM_001004298	hsa_miR_299_3p	-0.73	1
NM_001004301	hsa_miR_299_3p	-7.39	5
NM_001004303	hsa_miR_299_3p	-12.03	2
NM_001004304	hsa_miR_299_3p	-3.97	8
NM_001004306	hsa_miR_299_3p	-7.64	2
NM_001004308	hsa_miR_299_3p	-4.9	5
NM_001004309	hsa_miR_299_3p	-3.65	1
NM_001004310	hsa_miR_299_3p	-4.68	2
NM_001004312	hsa_miR_299_3p	-2.77	1
NM_001004313	hsa_miR_299_3p	-11.44	4
NM_001004316	hsa_miR_299_3p	-6.89	1
NM_001004317	hsa_miR_299_3p	-7.68	6
NM_001004318	hsa_miR_299_3p	2.16	1
NM_001004320	hsa_miR_299_3p	-4.85	1
NM_001004323	hsa_miR_299_3p	-0.69	1
NM_001004325	hsa_miR_299_3p	-11.89	1
NM_001004328	hsa_miR_299_3p	-9.63	6
NM_001004329	hsa_miR_299_3p	-3.81	2
NM_001004330	hsa_miR_299_3p	-11.01	5
NM_001004333	hsa_miR_299_3p	-6.93	2
NM_001004334	hsa_miR_299_3p	-3.69	1
NM_001004339	hsa_miR_299_3p	-6.48	5
NM_001004340	hsa_miR_299_3p	2.28	1
NM_001004341	hsa_miR_299_3p	-7.08	2
NM_001004342	hsa_miR_299_3p	-12.95	17
NM_001004351	hsa_miR_299_3p	-4.02	3
NM_001004352	hsa_miR_299_3p	-9.02	4
NM_001004353	hsa_miR_299_3p	0.0098	1
NM_001004354	hsa_miR_299_3p	-7.96	2
NM_001004360	hsa_miR_299_3p	-6.61	5
NM_001004419	hsa_miR_299_3p	-10.89	14
NM_001004426	hsa_miR_299_3p	-4.3	1
NM_001004432	hsa_miR_299_3p	-9.34	2
NM_001004434	hsa_miR_299_3p	-5.79	1
NM_001004439	hsa_miR_299_3p	-6.59	7
NM_001004440	hsa_miR_299_3p	-6.1	2
NM_001004441	hsa_miR_299_3p	-1.11	1
NM_001004720	hsa_miR_299_3p	-10.56	4
NM_001004722	hsa_miR_299_3p	-10.56	5
NM_001004733	hsa_miR_299_3p	-4.41	2
NM_001005	hsa_miR_299_3p	-8.78	2
NM_001005171	hsa_miR_299_3p	-0.45	1
NM_001005210	hsa_miR_299_3p	-6.52	12
NM_001005212	hsa_miR_299_3p	-8.54	2
NM_001005217	hsa_miR_299_3p	-7.32	6
NM_001005241	hsa_miR_299_3p	-5.99	1
NM_001005242	hsa_miR_299_3p	-6.67	1
NM_001005271	hsa_miR_299_3p	-9.01	3
NM_001005273	hsa_miR_299_3p	-9.01	3
NM_001005283	hsa_miR_299_3p	-2.71	1
NM_001005291	hsa_miR_299_3p	-7.5	4
NM_001005332	hsa_miR_299_3p	-2.12	1
NM_001005333	hsa_miR_299_3p	-2.12	1
NM_001005335	hsa_miR_299_3p	-3.89	2
NM_001005337	hsa_miR_299_3p	-8.03	7
NM_001005340	hsa_miR_299_3p	-7.59	2
NM_001005353	hsa_miR_299_3p	-11.5	14
NM_001005354	hsa_miR_299_3p	-2.31	2
NM_001005360	hsa_miR_299_3p	-7.53	1
NM_001005361	hsa_miR_299_3p	-7.53	1
NM_001005362	hsa_miR_299_3p	-7.53	1
NM_001005366	hsa_miR_299_3p	-6.29	5
NM_001005367	hsa_miR_299_3p	-2.66	2
NM_001005375	hsa_miR_299_3p	-5.25	8
NM_001005377	hsa_miR_299_3p	-3.95	1
NM_001005386	hsa_miR_299_3p	1.46	1
NM_001005388	hsa_miR_299_3p	-12.71	14
NM_001005389	hsa_miR_299_3p	-9.46	1
NM_001005404	hsa_miR_299_3p	-9.38	9
NM_001005405	hsa_miR_299_3p	-13.91	1
NM_001005407	hsa_miR_299_3p	-6.03	1
NM_001005408	hsa_miR_299_3p	-5.47	3
NM_001005409	hsa_miR_299_3p	-6.07	6
NM_001005413	hsa_miR_299_3p	-5.5	2
NM_001005415	hsa_miR_299_3p	-5.27	4
NM_001005416	hsa_miR_299_3p	-5.27	4
NM_001005417	hsa_miR_299_3p	1.56	2
NM_001005463	hsa_miR_299_3p	-8.33	7
NM_001005473	hsa_miR_299_3p	-11.41	16
NM_001005474	hsa_miR_299_3p	1.52	1
NM_001005476	hsa_miR_299_3p	-2.71	1
NM_001005498	hsa_miR_299_3p	-4.42	3
NM_001005502	hsa_miR_299_3p	-9.48	13
NM_001005505	hsa_miR_299_3p	-13.22	8
NM_001005527	hsa_miR_299_3p	-5.2	3
NM_001005566	hsa_miR_299_3p	-2.77	2
NM_001005567	hsa_miR_299_3p	-5.72	1
NM_001005609	hsa_miR_299_3p	-8.34	5
NM_001005612	hsa_miR_299_3p	-8.34	5
NM_001005619	hsa_miR_299_3p	-2.88	1
NM_001005731	hsa_miR_299_3p	-2.88	1
NM_001005738	hsa_miR_299_3p	-0.81	1
NM_001005739	hsa_miR_299_3p	-6.57	2
NM_001005743	hsa_miR_299_3p	-0.84	2
NM_001005744	hsa_miR_299_3p	-0.84	2
NM_001005745	hsa_miR_299_3p	-0.84	2
NM_001005746	hsa_miR_299_3p	-12.53	7
NM_001005747	hsa_miR_299_3p	-12.53	7
NM_001005752	hsa_miR_299_3p	-6.93	2
NM_001005753	hsa_miR_299_3p	-12.06	5
NM_001005781	hsa_miR_299_3p	-5.21	1
NM_001005782	hsa_miR_299_3p	-5.21	1
NM_001005783	hsa_miR_299_3p	-10.75	2
NM_001005785	hsa_miR_299_3p	-5.25	8
NM_001005786	hsa_miR_299_3p	-5.25	8
NM_001005849	hsa_miR_299_3p	-6.47	3
NM_001005850	hsa_miR_299_3p	-4.45	1
NM_001005851	hsa_miR_299_3p	-11.85	14
NM_001005862	hsa_miR_299_3p	-3.37	2
NM_001005909	hsa_miR_299_3p	-10.77	2
NM_001005910	hsa_miR_299_3p	-6.52	2
NM_001005911	hsa_miR_299_3p	-6.52	2
NM_001005918	hsa_miR_299_3p	-5.38	4
NM_001005920	hsa_miR_299_3p	-10.93	7
NM_001006114	hsa_miR_299_3p	-2.57	1
NM_001006115	hsa_miR_299_3p	-7.04	6
NM_001006117	hsa_miR_299_3p	-2.01	2
NM_001006118	hsa_miR_299_3p	-2.01	3
NM_001006120	hsa_miR_299_3p	-2.01	4
NM_001006121	hsa_miR_299_3p	-2.01	4
NM_001006600	hsa_miR_299_3p	-10.48	3
NM_001006605	hsa_miR_299_3p	-8	5
NM_001006610	hsa_miR_299_3p	-5.57	2
NM_001006612	hsa_miR_299_3p	-4.5	2
NM_001006613	hsa_miR_299_3p	-4.5	2
NM_001006614	hsa_miR_299_3p	-4.5	2
NM_001006616	hsa_miR_299_3p	-6.35	3
NM_001006617	hsa_miR_299_3p	-8.93	4
NM_001006619	hsa_miR_299_3p	-8.93	4
NM_001006620	hsa_miR_299_3p	-8.93	4
NM_001006621	hsa_miR_299_3p	-8.93	4
NM_001006622	hsa_miR_299_3p	-3.87	7
NM_001006623	hsa_miR_299_3p	-8.4	6
NM_001006624	hsa_miR_299_3p	-10.38	6
NM_001006625	hsa_miR_299_3p	-10.38	6
NM_001006636	hsa_miR_299_3p	-13.51	6
NM_001006638	hsa_miR_299_3p	-12.12	6
NM_001006639	hsa_miR_299_3p	-13.7	2
NM_001006640	hsa_miR_299_3p	-13.7	2
NM_001006641	hsa_miR_299_3p	-10.56	5
NM_001006642	hsa_miR_299_3p	-10.56	5
NM_001006655	hsa_miR_299_3p	-8.85	1
NM_001006656	hsa_miR_299_3p	-12.54	8
NM_001006657	hsa_miR_299_3p	-8.51	11
NM_001006658	hsa_miR_299_3p	-7	2
NM_001006666	hsa_miR_299_3p	-2.81	1
NM_001006684	hsa_miR_299_3p	-9.95	4
NM_001006932	hsa_miR_299_3p	-10.03	11
NM_001006938	hsa_miR_299_3p	-8.91	3
NM_001006939	hsa_miR_299_3p	-1.63	2
NM_001006941	hsa_miR_299_3p	-2.47	2
NM_001006944	hsa_miR_299_3p	-6.38	1
NM_001006945	hsa_miR_299_3p	0.8	2
NM_001006946	hsa_miR_299_3p	-4.74	3
NM_001007022	hsa_miR_299_3p	-7	2
NM_001007023	hsa_miR_299_3p	-10.57	8
NM_001007024	hsa_miR_299_3p	-10.94	7
NM_001007025	hsa_miR_299_3p	-10.94	7
NM_001007026	hsa_miR_299_3p	-3.64	2
NM_001007027	hsa_miR_299_3p	-0.91	1
NM_001007033	hsa_miR_299_3p	-1.22	2
NM_001007072	hsa_miR_299_3p	-6.06	2
NM_001007073	hsa_miR_299_3p	-1.69	3
NM_001007074	hsa_miR_299_3p	-1.69	3
NM_001007075	hsa_miR_299_3p	-10.87	11
NM_001007088	hsa_miR_299_3p	-12.43	4
NM_001007094	hsa_miR_299_3p	-10.31	7
NM_001007097	hsa_miR_299_3p	-11.86	11
NM_001007098	hsa_miR_299_3p	-4.83	1
NM_001007099	hsa_miR_299_3p	-5.27	1
NM_001007100	hsa_miR_299_3p	-5.27	1
NM_001007101	hsa_miR_299_3p	-0.076	1
NM_001007102	hsa_miR_299_3p	-4.11	3
NM_001007139	hsa_miR_299_3p	-4.16	3
NM_001007156	hsa_miR_299_3p	-4.86	7
NM_001007188	hsa_miR_299_3p	-10.18	5
NM_001007225	hsa_miR_299_3p	-9.1	4
NM_001007226	hsa_miR_299_3p	-4.22	2
NM_001007227	hsa_miR_299_3p	-4.22	2
NM_001007228	hsa_miR_299_3p	-4.22	2
NM_001007229	hsa_miR_299_3p	-4.22	2
NM_001007230	hsa_miR_299_3p	-4.22	2
NM_001007231	hsa_miR_299_3p	3.95	1
NM_001007237	hsa_miR_299_3p	-11.29	6
NM_001007239	hsa_miR_299_3p	-12.43	4
NM_001007245	hsa_miR_299_3p	-10.76	2
NM_001007246	hsa_miR_299_3p	-1.03	1
NM_001007250	hsa_miR_299_3p	-5.27	1
NM_001007253	hsa_miR_299_3p	-6.45	2
NM_001007255	hsa_miR_299_3p	-6.99	2
NM_001007257	hsa_miR_299_3p	-9.67	3
NM_001007259	hsa_miR_299_3p	-0.93	1
NM_001007267	hsa_miR_299_3p	-6.61	2
NM_001007271	hsa_miR_299_3p	-12.1	4
NM_001007277	hsa_miR_299_3p	-12.22	2
NM_001007278	hsa_miR_299_3p	-6.94	6
NM_001007466	hsa_miR_299_3p	-8.55	10
NM_001007468	hsa_miR_299_3p	-5.1	2
NM_001007471	hsa_miR_299_3p	-19.07	2
NM_001007525	hsa_miR_299_3p	-7.44	3
NM_001007531	hsa_miR_299_3p	-5.86	1
NM_001007533	hsa_miR_299_3p	-2.58	1
NM_001007534	hsa_miR_299_3p	-3.06	3
NM_001007538	hsa_miR_299_3p	-9.48	4
NM_001007551	hsa_miR_299_3p	-4.6	1
NM_001007559	hsa_miR_299_3p	-10.96	3
NM_001007561	hsa_miR_299_3p	-7.18	19
NM_001007563	hsa_miR_299_3p	-8.71	6
NM_001007595	hsa_miR_299_3p	-10.6	2
NM_001007792	hsa_miR_299_3p	-6.94	1
NM_001007793	hsa_miR_299_3p	-9.61	1
NM_001007794	hsa_miR_299_3p	-5.35	3
NM_001008215	hsa_miR_299_3p	-4.2	3
NM_001008216	hsa_miR_299_3p	0.79	1
NM_001008220	hsa_miR_299_3p	-9.07	6
NM_001008222	hsa_miR_299_3p	-10.78	4
NM_001008224	hsa_miR_299_3p	-8.23	4
NM_001008225	hsa_miR_299_3p	-7.01	3
NM_001008226	hsa_miR_299_3p	-3.38	3
NM_001008228	hsa_miR_299_3p	-9.5	32
NM_001008229	hsa_miR_299_3p	-3.03	16
NM_001008239	hsa_miR_299_3p	-10.92	12
NM_001008272	hsa_miR_299_3p	-5.2	1
NM_001008273	hsa_miR_299_3p	-5.2	1
NM_001008388	hsa_miR_299_3p	-9.89	19
NM_001008389	hsa_miR_299_3p	-7.96	1
NM_001008390	hsa_miR_299_3p	-11.57	4
NM_001008391	hsa_miR_299_3p	-4.69	2
NM_001008392	hsa_miR_299_3p	-7.12	9
NM_001008393	hsa_miR_299_3p	-10.36	5
NM_001008396	hsa_miR_299_3p	-6.79	3
NM_001008397	hsa_miR_299_3p	-5.05	5
NM_001008401	hsa_miR_299_3p	-1.68	2
NM_001008404	hsa_miR_299_3p	-0.78	1
NM_001008405	hsa_miR_299_3p	-10.92	9
NM_001008410	hsa_miR_299_3p	-5.83	2
NM_001008487	hsa_miR_299_3p	-9.63	3
NM_001008491	hsa_miR_299_3p	-8.92	4
NM_001008492	hsa_miR_299_3p	-8.92	4
NM_001008493	hsa_miR_299_3p	-9.35	21
NM_001008494	hsa_miR_299_3p	-3.74	3
NM_001008495	hsa_miR_299_3p	-10.59	13
NM_001008496	hsa_miR_299_3p	-7.75	1
NM_001008505	hsa_miR_299_3p	-4.33	1
NM_001008528	hsa_miR_299_3p	-6.62	3
NM_001008529	hsa_miR_299_3p	-3.1	4
NM_001008536	hsa_miR_299_3p	-4.67	2
NM_001008537	hsa_miR_299_3p	-12.37	15
NM_001008539	hsa_miR_299_3p	-11.06	7
NM_001008540	hsa_miR_299_3p	-1.2	1
NM_001008541	hsa_miR_299_3p	-5.88	5
NM_001008563	hsa_miR_299_3p	-5.24	3
NM_001008564	hsa_miR_299_3p	-5.87	3
NM_001008657	hsa_miR_299_3p	-11.25	3
NM_001008660	hsa_miR_299_3p	-5.43	1
NM_001008661	hsa_miR_299_3p	-9.28	2
NM_001008662	hsa_miR_299_3p	-9.28	2
NM_001008693	hsa_miR_299_3p	-9.27	4
NM_001008701	hsa_miR_299_3p	-8.5	7
NM_001008707	hsa_miR_299_3p	-11.25	4
NM_001008710	hsa_miR_299_3p	-11.17	7
NM_001008711	hsa_miR_299_3p	-11.17	8
NM_001008723	hsa_miR_299_3p	-6.13	2
NM_001008726	hsa_miR_299_3p	-8.98	3
NM_001008727	hsa_miR_299_3p	-4.21	2
NM_001008737	hsa_miR_299_3p	-7	3
NM_001008738	hsa_miR_299_3p	-2.09	4
NM_001008740	hsa_miR_299_3p	-2.32	1
NM_001008744	hsa_miR_299_3p	-2.29	1
NM_001008779	hsa_miR_299_3p	-9.33	1
NM_001008781	hsa_miR_299_3p	-13.16	9
NM_001008783	hsa_miR_299_3p	-2.06	1
NM_001008801	hsa_miR_299_3p	-7.44	6
NM_001008844	hsa_miR_299_3p	-10.96	2
NM_001008860	hsa_miR_299_3p	-3.79	2
NM_001008892	hsa_miR_299_3p	-3.79	2
NM_001008894	hsa_miR_299_3p	-3.79	2
NM_001008897	hsa_miR_299_3p	-2.33	2
NM_001008910	hsa_miR_299_3p	-10.76	6
NM_001008925	hsa_miR_299_3p	-12.54	7
NM_001008938	hsa_miR_299_3p	-2.25	1
NM_001009181	hsa_miR_299_3p	-4.45	1
NM_001009185	hsa_miR_299_3p	-9.96	9
NM_001009186	hsa_miR_299_3p	-5.09	1
NM_001009552	hsa_miR_299_3p	-4.5	1
NM_001009554	hsa_miR_299_3p	-11.77	9
NM_001009555	hsa_miR_299_3p	-4.17	3
NM_001009566	hsa_miR_299_3p	-10.91	4
NM_001009571	hsa_miR_299_3p	-6.24	2
NM_001009584	hsa_miR_299_3p	-3.32	2
NM_001009611	hsa_miR_299_3p	-3.76	1
NM_001009612	hsa_miR_299_3p	-1.02	1
NM_001009813	hsa_miR_299_3p	-3.36	2
NM_001009880	hsa_miR_299_3p	-7.76	13
NM_001009894	hsa_miR_299_3p	-3.31	1
NM_001009899	hsa_miR_299_3p	-9.81	20
NM_001009905	hsa_miR_299_3p	2.84	1
NM_001009909	hsa_miR_299_3p	-10.42	12
NM_001009921	hsa_miR_299_3p	-7.32	4
NM_001009922	hsa_miR_299_3p	-12.54	7
NM_001009923	hsa_miR_299_3p	-1.41	1
NM_001009924	hsa_miR_299_3p	-1.41	1
NM_001009925	hsa_miR_299_3p	-1.41	1
NM_001009931	hsa_miR_299_3p	-10.71	4
NM_001009932	hsa_miR_299_3p	-7.56	2
NM_001009933	hsa_miR_299_3p	-7.56	2
NM_001009934	hsa_miR_299_3p	-7.56	2
NM_001009939	hsa_miR_299_3p	-7.18	3
NM_001009955	hsa_miR_299_3p	-4.88	2
NM_001009958	hsa_miR_299_3p	-4.98	3
NM_001009959	hsa_miR_299_3p	-9.21	6
NM_001009960	hsa_miR_299_3p	-11.46	7
NM_001009984	hsa_miR_299_3p	-5.4	5
NM_001009992	hsa_miR_299_3p	-5.08	5
NM_001009993	hsa_miR_299_3p	-1.1	2
NM_001010000	hsa_miR_299_3p	-8.75	10
NM_001010845	hsa_miR_299_3p	-11.46	3
NM_001010846	hsa_miR_299_3p	-6.73	5
NM_001010847	hsa_miR_299_3p	3.08	1
NM_001010848	hsa_miR_299_3p	-5.78	2
NM_001010853	hsa_miR_299_3p	-11.66	5
NM_001010854	hsa_miR_299_3p	-7.25	2
NM_001010855	hsa_miR_299_3p	-9.14	4
NM_001010858	hsa_miR_299_3p	-11.71	6
NM_001010861	hsa_miR_299_3p	-10.71	8
NM_001010862	hsa_miR_299_3p	-6.34	8
NM_001010866	hsa_miR_299_3p	-4.38	5
NM_001010867	hsa_miR_299_3p	-8.42	13
NM_001010870	hsa_miR_299_3p	-7.53	2
NM_001010872	hsa_miR_299_3p	-11.46	10
NM_001010874	hsa_miR_299_3p	-4.56	1
NM_001010875	hsa_miR_299_3p	-7.42	4
NM_001010877	hsa_miR_299_3p	-8.18	7
NM_001010879	hsa_miR_299_3p	-5.96	2
NM_001010880	hsa_miR_299_3p	-5.83	4
NM_001010883	hsa_miR_299_3p	-4.76	4
NM_001010887	hsa_miR_299_3p	-9.18	8
NM_001010888	hsa_miR_299_3p	-3.99	8
NM_001010889	hsa_miR_299_3p	-2.01	2
NM_001010890	hsa_miR_299_3p	-3.76	2
NM_001010891	hsa_miR_299_3p	-12.15	10
NM_001010895	hsa_miR_299_3p	-9.06	5
NM_001010896	hsa_miR_299_3p	-9.51	1
NM_001010897	hsa_miR_299_3p	-5.95	2
NM_001010898	hsa_miR_299_3p	-8.43	3
NM_001010903	hsa_miR_299_3p	-6.08	6
NM_001010904	hsa_miR_299_3p	-9.51	1
NM_001010906	hsa_miR_299_3p	-5.12	2
NM_001010908	hsa_miR_299_3p	-4.17	1
NM_001010909	hsa_miR_299_3p	-10.5	28
NM_001010911	hsa_miR_299_3p	-5.93	2
NM_001010915	hsa_miR_299_3p	-6.45	4
NM_001010917	hsa_miR_299_3p	-11.8	15
NM_001010922	hsa_miR_299_3p	-6.88	6
NM_001010923	hsa_miR_299_3p	-8.3	3
NM_001010927	hsa_miR_299_3p	-8.72	2
NM_001010934	hsa_miR_299_3p	-11.53	6
NM_001010935	hsa_miR_299_3p	-10.32	2
NM_001010938	hsa_miR_299_3p	-4.87	1
NM_001010942	hsa_miR_299_3p	-3.91	1
NM_001010971	hsa_miR_299_3p	-6.64	4
NM_001010972	hsa_miR_299_3p	-7.78	3
NM_001010974	hsa_miR_299_3p	-11.06	2
NM_001010978	hsa_miR_299_3p	-6.08	2
NM_001010979	hsa_miR_299_3p	-7.04	1
NM_001010980	hsa_miR_299_3p	-10.41	3
NM_001010982	hsa_miR_299_3p	-9.95	2
NM_001010984	hsa_miR_299_3p	-5.69	6
NM_001010986	hsa_miR_299_3p	-4.56	4
NM_001010987	hsa_miR_299_3p	-1.76	1
NM_001010989	hsa_miR_299_3p	1.35	1
NM_001011513	hsa_miR_299_3p	-10.24	10
NM_001011537	hsa_miR_299_3p	-6.19	3
NM_001011543	hsa_miR_299_3p	-1.8	3
NM_001011544	hsa_miR_299_3p	-0.25	1
NM_001011546	hsa_miR_299_3p	0.28	1
NM_001011547	hsa_miR_299_3p	-5.75	2
NM_001011548	hsa_miR_299_3p	-4.15	1
NM_001011549	hsa_miR_299_3p	-4.15	1
NM_001011550	hsa_miR_299_3p	-4.15	1
NM_001011552	hsa_miR_299_3p	-6.58	2
NM_001011553	hsa_miR_299_3p	-9.02	5
NM_001011554	hsa_miR_299_3p	-8.25	5
NM_001011645	hsa_miR_299_3p	-13.7	16
NM_001011655	hsa_miR_299_3p	4.03	1
NM_001011657	hsa_miR_299_3p	-9.97	5
NM_001011658	hsa_miR_299_3p	-0.61	2
NM_001011663	hsa_miR_299_3p	-5.55	3
NM_001011666	hsa_miR_299_3p	-14.91	17
NM_001011667	hsa_miR_299_3p	-4.21	2
NM_001011668	hsa_miR_299_3p	-4.21	2
NM_001011669	hsa_miR_299_3p	-4.21	2
NM_001011670	hsa_miR_299_3p	-4.21	2
NM_001011671	hsa_miR_299_3p	-4.21	2
NM_001011700	hsa_miR_299_3p	-6.78	8
NM_001011703	hsa_miR_299_3p	-7.34	3
NM_001011708	hsa_miR_299_3p	-4.4	3
NM_001011709	hsa_miR_299_3p	-4.87	1
NM_001011713	hsa_miR_299_3p	-11.99	5
NM_001011718	hsa_miR_299_3p	-0.1	2
NM_001011720	hsa_miR_299_3p	-6.84	4
NM_001011880	hsa_miR_299_3p	-4.97	2
NM_001011885	hsa_miR_299_3p	-6.74	3
NM_001012241	hsa_miR_299_3p	-7.31	7
NM_001012264	hsa_miR_299_3p	-6.73	4
NM_001012267	hsa_miR_299_3p	-12.16	6
NM_001012270	hsa_miR_299_3p	-5.27	4
NM_001012271	hsa_miR_299_3p	-5.27	4
NM_001012279	hsa_miR_299_3p	-9.14	22
NM_001012301	hsa_miR_299_3p	-3.61	4
NM_001012302	hsa_miR_299_3p	-2.05	1
NM_001012320	hsa_miR_299_3p	-5.36	4
NM_001012329	hsa_miR_299_3p	-4.28	6
NM_001012331	hsa_miR_299_3p	-6.94	1
NM_001012333	hsa_miR_299_3p	5.82	1
NM_001012334	hsa_miR_299_3p	5.82	1
NM_001012337	hsa_miR_299_3p	-9.98	1
NM_001012338	hsa_miR_299_3p	-10.18	2
NM_001012339	hsa_miR_299_3p	-1.02	2
NM_001012361	hsa_miR_299_3p	-7.3	3
NM_001012393	hsa_miR_299_3p	-8.23	9
NM_001012409	hsa_miR_299_3p	-13.46	5
NM_001012410	hsa_miR_299_3p	-7.29	3
NM_001012411	hsa_miR_299_3p	-13.46	5
NM_001012412	hsa_miR_299_3p	-7.29	3
NM_001012413	hsa_miR_299_3p	-13.46	5
NM_001012416	hsa_miR_299_3p	-5.68	2
NM_001012418	hsa_miR_299_3p	-7.65	13
NM_001012419	hsa_miR_299_3p	-4.18	3
NM_001012421	hsa_miR_299_3p	-4.18	2
NM_001012426	hsa_miR_299_3p	-9.8	11
NM_001012427	hsa_miR_299_3p	-9.8	11
NM_001012428	hsa_miR_299_3p	-3.94	3
NM_001012446	hsa_miR_299_3p	-7.07	1
NM_001012455	hsa_miR_299_3p	-6.02	6
NM_001012478	hsa_miR_299_3p	-5.07	2
NM_001012503	hsa_miR_299_3p	-9.45	3
NM_001012506	hsa_miR_299_3p	3.01	1
NM_001012507	hsa_miR_299_3p	-2.78	1
NM_001012508	hsa_miR_299_3p	-13.06	7
NM_001012509	hsa_miR_299_3p	-8.17	4
NM_001012511	hsa_miR_299_3p	-5.95	3
NM_001012514	hsa_miR_299_3p	-7.5	1
NM_001012515	hsa_miR_299_3p	-7.42	13
NM_001012516	hsa_miR_299_3p	-7.5	1
NM_001012614	hsa_miR_299_3p	-4.33	2
NM_001012631	hsa_miR_299_3p	-9.13	1
NM_001012632	hsa_miR_299_3p	-9.13	1
NM_001012633	hsa_miR_299_3p	-9.13	1
NM_001012634	hsa_miR_299_3p	-9.13	1
NM_001012635	hsa_miR_299_3p	-9.13	1
NM_001012636	hsa_miR_299_3p	-9.13	1
NM_001012642	hsa_miR_299_3p	-11.12	5
NM_001012659	hsa_miR_299_3p	-7.86	5
NM_001012662	hsa_miR_299_3p	-2.61	1
NM_001012664	hsa_miR_299_3p	-2.61	1
NM_001012706	hsa_miR_299_3p	-9.5	1
NM_001012708	hsa_miR_299_3p	-0.85	1
NM_001012709	hsa_miR_299_3p	-9.16	3
NM_001012710	hsa_miR_299_3p	-12.03	1
NM_001012716	hsa_miR_299_3p	-4.82	2
NM_001012718	hsa_miR_299_3p	-9.13	1
NM_001012720	hsa_miR_299_3p	-11.51	3
NM_001012722	hsa_miR_299_3p	-11.51	3
NM_001012727	hsa_miR_299_3p	4.8	1
NM_001012729	hsa_miR_299_3p	-7.4	3
NM_001012732	hsa_miR_299_3p	-7.05	6
NM_001012750	hsa_miR_299_3p	-7.21	5
NM_001012751	hsa_miR_299_3p	-7.21	5
NM_001012752	hsa_miR_299_3p	-7.21	5
NM_001012753	hsa_miR_299_3p	-6.71	1
NM_001012754	hsa_miR_299_3p	-10.98	2
NM_001012755	hsa_miR_299_3p	-10.37	17
NM_001012756	hsa_miR_299_3p	-11.98	8
NM_001012761	hsa_miR_299_3p	-6.16	5
NM_001012763	hsa_miR_299_3p	-15.97	10
NM_001012957	hsa_miR_299_3p	-9.13	11
NM_001012958	hsa_miR_299_3p	-2.78	4
NM_001012964	hsa_miR_299_3p	-10.56	3
NM_001012965	hsa_miR_299_3p	-10.56	3
NM_001012967	hsa_miR_299_3p	1.65	1
NM_001012968	hsa_miR_299_3p	-8.74	10
NM_001012969	hsa_miR_299_3p	-4.95	1
NM_001012977	hsa_miR_299_3p	-10.58	3
NM_001012980	hsa_miR_299_3p	1.07	1
NM_001012981	hsa_miR_299_3p	-5.67	9
NM_001012989	hsa_miR_299_3p	0.8	1
NM_001012991	hsa_miR_299_3p	-7.72	2
NM_001012993	hsa_miR_299_3p	-10.53	6
NM_001012994	hsa_miR_299_3p	-9.59	8
NM_001013031	hsa_miR_299_3p	-10.49	9
NM_001013251	hsa_miR_299_3p	-2.61	1
NM_001013257	hsa_miR_299_3p	-14.72	8
NM_001013398	hsa_miR_299_3p	-7.91	6
NM_001013403	hsa_miR_299_3p	-3.81	1
NM_001013406	hsa_miR_299_3p	-5.99	3
NM_001013407	hsa_miR_299_3p	-2.01	2
NM_001013415	hsa_miR_299_3p	-1.49	1
NM_001013438	hsa_miR_299_3p	-10.05	9
NM_001013439	hsa_miR_299_3p	-10.05	9
NM_001013615	hsa_miR_299_3p	-8.83	3
NM_001013620	hsa_miR_299_3p	-12.4	15
NM_001013622	hsa_miR_299_3p	0.17	1
NM_001013626	hsa_miR_299_3p	-6.26	1
NM_001013628	hsa_miR_299_3p	0.47	1
NM_001013630	hsa_miR_299_3p	-5.19	3
NM_001013632	hsa_miR_299_3p	5.79	1
NM_001013635	hsa_miR_299_3p	-5.92	1
NM_001013642	hsa_miR_299_3p	-7.31	3
NM_001013647	hsa_miR_299_3p	-9.27	17
NM_001013649	hsa_miR_299_3p	-10.04	6
NM_001013650	hsa_miR_299_3p	-12.83	5
NM_001013653	hsa_miR_299_3p	-7.6	1
NM_001013659	hsa_miR_299_3p	-7.57	8
NM_001013660	hsa_miR_299_3p	3.91	1
NM_001013672	hsa_miR_299_3p	0.48	1
NM_001013690	hsa_miR_299_3p	-11.39	5
NM_001013692	hsa_miR_299_3p	3.7	1
NM_001013693	hsa_miR_299_3p	-8.99	10
NM_001013694	hsa_miR_299_3p	-11.8	3
NM_001013698	hsa_miR_299_3p	-3.71	5
NM_001013703	hsa_miR_299_3p	-6.36	1
NM_001013706	hsa_miR_299_3p	-5.67	2
NM_001013734	hsa_miR_299_3p	-3.84	1
NM_001013746	hsa_miR_299_3p	-6.29	5
NM_001013839	hsa_miR_299_3p	-6.84	3
NM_001013842	hsa_miR_299_3p	-6.04	2
NM_001014279	hsa_miR_299_3p	-8.37	1
NM_001014283	hsa_miR_299_3p	-8.44	1
NM_001014342	hsa_miR_299_3p	-6.54	4
NM_001014380	hsa_miR_299_3p	-10.82	17
NM_001014434	hsa_miR_299_3p	-11.07	2
NM_001014435	hsa_miR_299_3p	-11.59	1
NM_001014436	hsa_miR_299_3p	-5.78	2
NM_001014437	hsa_miR_299_3p	-0.78	1
NM_001014442	hsa_miR_299_3p	-2.56	2
NM_001014443	hsa_miR_299_3p	-4.67	1
NM_001014445	hsa_miR_299_3p	-2.8	5
NM_001014447	hsa_miR_299_3p	-6.62	1
NM_001014448	hsa_miR_299_3p	-6.62	1
NM_001014450	hsa_miR_299_3p	-9.07	1
NM_001014765	hsa_miR_299_3p	-5.56	5
NM_001014794	hsa_miR_299_3p	-8.22	2
NM_001014795	hsa_miR_299_3p	-8.22	2
NM_001014797	hsa_miR_299_3p	-11.37	22
NM_001014809	hsa_miR_299_3p	-8.01	3
NM_001014831	hsa_miR_299_3p	-3.64	1
NM_001014832	hsa_miR_299_3p	-3.64	1
NM_001014834	hsa_miR_299_3p	-3.64	1
NM_001014835	hsa_miR_299_3p	-3.64	1
NM_001014839	hsa_miR_299_3p	3.84	1
NM_001014841	hsa_miR_299_3p	3.84	1
NM_001014842	hsa_miR_299_3p	-3.58	1
NM_001014985	hsa_miR_299_3p	-0.3	1
NM_001014987	hsa_miR_299_3p	-5.05	2
NM_001014988	hsa_miR_299_3p	-5.05	2
NM_001014989	hsa_miR_299_3p	-5.05	2
NM_001014990	hsa_miR_299_3p	-5.77	3
NM_001014999	hsa_miR_299_3p	-10.59	2
NM_001015000	hsa_miR_299_3p	-10.59	2
NM_001015045	hsa_miR_299_3p	-9.32	3
NM_001015048	hsa_miR_299_3p	-8.18	4
NM_001015049	hsa_miR_299_3p	-8.18	4
NM_001015051	hsa_miR_299_3p	-9	8
NM_001015053	hsa_miR_299_3p	-8.19	4
NM_001015055	hsa_miR_299_3p	-11.78	1
NM_001015056	hsa_miR_299_3p	-11.78	1
NM_001015508	hsa_miR_299_3p	-10.37	4
NM_001015877	hsa_miR_299_3p	-4.36	7
NM_001015880	hsa_miR_299_3p	-3.85	3
NM_001015881	hsa_miR_299_3p	-4.79	3
NM_001015882	hsa_miR_299_3p	-3.77	1
NM_001015887	hsa_miR_299_3p	-3.37	4
NM_001017368	hsa_miR_299_3p	-8.42	6
NM_001017369	hsa_miR_299_3p	-8.28	2
NM_001017370	hsa_miR_299_3p	-10.98	2
NM_001017371	hsa_miR_299_3p	-6.81	2
NM_001017388	hsa_miR_299_3p	-2.87	1
NM_001017390	hsa_miR_299_3p	-3.6	2
NM_001017392	hsa_miR_299_3p	-2.63	1
NM_001017395	hsa_miR_299_3p	-9.14	4
NM_001017396	hsa_miR_299_3p	-14.16	4
NM_001017403	hsa_miR_299_3p	-7.31	2
NM_001017404	hsa_miR_299_3p	-7.31	2
NM_001017405	hsa_miR_299_3p	-7.05	2
NM_001017408	hsa_miR_299_3p	-5.03	2
NM_001017418	hsa_miR_299_3p	-10.92	1
NM_001017420	hsa_miR_299_3p	-11.81	4
NM_001017423	hsa_miR_299_3p	-3.43	2
NM_001017424	hsa_miR_299_3p	-1.44	4
NM_001017425	hsa_miR_299_3p	-1.44	4
NM_001017434	hsa_miR_299_3p	-0.85	1
NM_001017440	hsa_miR_299_3p	-13.86	22
NM_001017523	hsa_miR_299_3p	-9.07	10
NM_001017524	hsa_miR_299_3p	-3.6	4
NM_001017526	hsa_miR_299_3p	-14.42	1
NM_001017528	hsa_miR_299_3p	-8.52	1
NM_001017529	hsa_miR_299_3p	-8.52	1
NM_001017530	hsa_miR_299_3p	-8.52	1
NM_001017535	hsa_miR_299_3p	-10.45	2
NM_001017536	hsa_miR_299_3p	-10.45	2
NM_001017915	hsa_miR_299_3p	-5.73	4
NM_001017916	hsa_miR_299_3p	-12.38	3
NM_001017917	hsa_miR_299_3p	-12.38	3
NM_001017919	hsa_miR_299_3p	-10.94	3
NM_001017921	hsa_miR_299_3p	-8.53	1
NM_001017922	hsa_miR_299_3p	-5.44	1
NM_001017923	hsa_miR_299_3p	-8.5	3
NM_001017924	hsa_miR_299_3p	-12.16	4
NM_001017926	hsa_miR_299_3p	-5.88	2
NM_001017930	hsa_miR_299_3p	-7.75	5
NM_001017962	hsa_miR_299_3p	-6.83	1
NM_001017967	hsa_miR_299_3p	-3.17	1
NM_001017969	hsa_miR_299_3p	-6.12	2
NM_001017970	hsa_miR_299_3p	-5.49	2
NM_001017980	hsa_miR_299_3p	-7	8
NM_001017981	hsa_miR_299_3p	0.74	1
NM_001017986	hsa_miR_299_3p	2.28	1
NM_001017989	hsa_miR_299_3p	-11.56	2
NM_001017992	hsa_miR_299_3p	-4.92	2
NM_001017995	hsa_miR_299_3p	-10.77	18
NM_001017998	hsa_miR_299_3p	-2.67	1
NM_001017999	hsa_miR_299_3p	-6.95	3
NM_001018000	hsa_miR_299_3p	-6.95	3
NM_001018001	hsa_miR_299_3p	-6.95	3
NM_001018003	hsa_miR_299_3p	-12.2	3
NM_001018004	hsa_miR_299_3p	-6.72	5
NM_001018005	hsa_miR_299_3p	-6.48	2
NM_001018006	hsa_miR_299_3p	-6.72	5
NM_001018007	hsa_miR_299_3p	-6.72	5
NM_001018008	hsa_miR_299_3p	-7.03	2
NM_001018009	hsa_miR_299_3p	-3.28	1
NM_001018020	hsa_miR_299_3p	-6.72	5
NM_001018025	hsa_miR_299_3p	-6.44	4
NM_001018037	hsa_miR_299_3p	-6.17	1
NM_001018038	hsa_miR_299_3p	-5.79	1
NM_001018039	hsa_miR_299_3p	-10.39	13
NM_001018049	hsa_miR_299_3p	-7.8	1
NM_001018050	hsa_miR_299_3p	-7.09	5
NM_001018052	hsa_miR_299_3p	-7.09	5
NM_001018053	hsa_miR_299_3p	-10.5	5
NM_001018054	hsa_miR_299_3p	-6.4	13
NM_001018055	hsa_miR_299_3p	-6.57	5
NM_001018056	hsa_miR_299_3p	-4.48	1
NM_001018057	hsa_miR_299_3p	-10.16	5
NM_001018058	hsa_miR_299_3p	-8.35	12
NM_001018064	hsa_miR_299_3p	-3.85	1
NM_001018065	hsa_miR_299_3p	-12.69	14
NM_001018066	hsa_miR_299_3p	-12.69	14
NM_001018067	hsa_miR_299_3p	-8.78	11
NM_001018068	hsa_miR_299_3p	-8.78	11
NM_001018069	hsa_miR_299_3p	-8.78	11
NM_001018070	hsa_miR_299_3p	-6	1
NM_001018071	hsa_miR_299_3p	-9.86	3
NM_001018072	hsa_miR_299_3p	-9.07	10
NM_001018073	hsa_miR_299_3p	-6.38	1
NM_001018074	hsa_miR_299_3p	-15.39	7
NM_001018075	hsa_miR_299_3p	-15.39	7
NM_001018076	hsa_miR_299_3p	-15.39	7
NM_001018077	hsa_miR_299_3p	-15.39	7
NM_001018078	hsa_miR_299_3p	-4.03	1
NM_001018080	hsa_miR_299_3p	-4.2	3
NM_001018081	hsa_miR_299_3p	-14.63	3
NM_001018082	hsa_miR_299_3p	-3.25	2
NM_001018088	hsa_miR_299_3p	-5.75	5
NM_001018089	hsa_miR_299_3p	-10.54	8
NM_001018090	hsa_miR_299_3p	-6.57	4
NM_001018091	hsa_miR_299_3p	-6.57	5
NM_001018100	hsa_miR_299_3p	-4.29	3
NM_001018102	hsa_miR_299_3p	-6.57	4
NM_001018104	hsa_miR_299_3p	-3.2	2
NM_001018108	hsa_miR_299_3p	-8.64	6
NM_001018109	hsa_miR_299_3p	-6.93	1
NM_001018111	hsa_miR_299_3p	-6.94	4
NM_001018112	hsa_miR_299_3p	-10.56	1
NM_001018116	hsa_miR_299_3p	-7.45	4
NM_001018837	hsa_miR_299_3p	-4.1	1
NM_001020658	hsa_miR_299_3p	-9.3	5
NM_001020818	hsa_miR_299_3p	-12.57	7
NM_001020819	hsa_miR_299_3p	-12.57	7
NM_001020820	hsa_miR_299_3p	-12.57	7
NM_001020821	hsa_miR_299_3p	-12.57	7
NM_001023	hsa_miR_299_3p	-2.28	1
NM_001023560	hsa_miR_299_3p	-13.42	1
NM_001023563	hsa_miR_299_3p	-19.63	14
NM_001023567	hsa_miR_299_3p	-11.01	4
NM_001023587	hsa_miR_299_3p	1.37	1
NM_001024024	hsa_miR_299_3p	-9.52	4
NM_001024070	hsa_miR_299_3p	-9.52	4
NM_001024071	hsa_miR_299_3p	-9.52	4
NM_001024074	hsa_miR_299_3p	-2.78	1
NM_001024094	hsa_miR_299_3p	-15.39	7
NM_001024209	hsa_miR_299_3p	-7.85	2
NM_001024210	hsa_miR_299_3p	-2.84	1
NM_001024211	hsa_miR_299_3p	-2.84	1
NM_001024212	hsa_miR_299_3p	-2.84	1
NM_001024213	hsa_miR_299_3p	-2.84	1
NM_001024216	hsa_miR_299_3p	-2.88	5
NM_001024218	hsa_miR_299_3p	-5.01	1
NM_001024226	hsa_miR_299_3p	-1.8	1
NM_001024227	hsa_miR_299_3p	-1.8	1
NM_001024228	hsa_miR_299_3p	-1.8	1
NM_001024372	hsa_miR_299_3p	-12.92	2
NM_001024380	hsa_miR_299_3p	-9.11	4
NM_001024381	hsa_miR_299_3p	-9.11	4
NM_001024382	hsa_miR_299_3p	-8.5	1
NM_001024401	hsa_miR_299_3p	-12.92	6
NM_001024455	hsa_miR_299_3p	-7.61	7
NM_001024457	hsa_miR_299_3p	-8.48	12
NM_001024593	hsa_miR_299_3p	-11	1
NM_001024594	hsa_miR_299_3p	-3.91	1
NM_001024596	hsa_miR_299_3p	-10.88	8
NM_001024611	hsa_miR_299_3p	-3.38	2
NM_001024613	hsa_miR_299_3p	-6.44	1
NM_001024630	hsa_miR_299_3p	-9	8
NM_001024647	hsa_miR_299_3p	-12.85	14
NM_001024649	hsa_miR_299_3p	-9.31	5
NM_001024660	hsa_miR_299_3p	-11.35	3
NM_001024661	hsa_miR_299_3p	-5.27	2
NM_001024666	hsa_miR_299_3p	-3.11	1
NM_001024674	hsa_miR_299_3p	-6.51	2
NM_001024678	hsa_miR_299_3p	-0.79	1
NM_001024680	hsa_miR_299_3p	2.77	1
NM_001024732	hsa_miR_299_3p	-10.13	2
NM_001024736	hsa_miR_299_3p	-10.81	5
NM_001024807	hsa_miR_299_3p	-5.93	2
NM_001024808	hsa_miR_299_3p	-14.07	2
NM_001024809	hsa_miR_299_3p	-5.1	5
NM_001024843	hsa_miR_299_3p	-14.04	26
NM_001024844	hsa_miR_299_3p	-10.79	1
NM_001024845	hsa_miR_299_3p	-8.22	2
NM_001024847	hsa_miR_299_3p	-5.56	7
NM_001024855	hsa_miR_299_3p	-7.84	6
NM_001024858	hsa_miR_299_3p	-11.36	6
NM_001024912	hsa_miR_299_3p	-6.35	1
NM_001024916	hsa_miR_299_3p	-2.13	2
NM_001024934	hsa_miR_299_3p	-10.28	2
NM_001024935	hsa_miR_299_3p	-10.28	2
NM_001024936	hsa_miR_299_3p	-10.28	2
NM_001024937	hsa_miR_299_3p	-3.57	1
NM_001024938	hsa_miR_299_3p	-3.29	2
NM_001024939	hsa_miR_299_3p	-3.29	2
NM_001024940	hsa_miR_299_3p	-1.92	1
NM_001024943	hsa_miR_299_3p	7.83	1
NM_001024944	hsa_miR_299_3p	7.83	1
NM_001024946	hsa_miR_299_3p	7.83	1
NM_001024947	hsa_miR_299_3p	-5.97	3
NM_001024948	hsa_miR_299_3p	-13.24	6
NM_001024956	hsa_miR_299_3p	-9.37	14
NM_001024957	hsa_miR_299_3p	-1.48	2
NM_001024959	hsa_miR_299_3p	-5.61	1
NM_001024960	hsa_miR_299_3p	-5.61	1
NM_001025	hsa_miR_299_3p	-8.24	6
NM_001025068	hsa_miR_299_3p	-6.17	2
NM_001025069	hsa_miR_299_3p	-6.17	2
NM_001025076	hsa_miR_299_3p	-11.2	16
NM_001025077	hsa_miR_299_3p	-11.2	19
NM_001025081	hsa_miR_299_3p	-11.03	7
NM_001025087	hsa_miR_299_3p	-3.55	1
NM_001025088	hsa_miR_299_3p	-3.55	1
NM_001025089	hsa_miR_299_3p	-3.55	1
NM_001025090	hsa_miR_299_3p	-11.03	7
NM_001025092	hsa_miR_299_3p	-11.03	7
NM_001025096	hsa_miR_299_3p	-7.17	4
NM_001025097	hsa_miR_299_3p	-7.17	4
NM_001025100	hsa_miR_299_3p	-5.09	6
NM_001025101	hsa_miR_299_3p	-11.03	7
NM_001025104	hsa_miR_299_3p	-9.23	2
NM_001025107	hsa_miR_299_3p	-10.7	9
NM_001025108	hsa_miR_299_3p	-7.6	7
NM_001025109	hsa_miR_299_3p	-9.53	5
NM_001025158	hsa_miR_299_3p	-9.99	2
NM_001025159	hsa_miR_299_3p	-10.06	2
NM_001025201	hsa_miR_299_3p	-7.46	4
NM_001025205	hsa_miR_299_3p	9.48	1
NM_001025231	hsa_miR_299_3p	-13.25	2
NM_001025232	hsa_miR_299_3p	-5.76	2
NM_001025233	hsa_miR_299_3p	-8.52	2
NM_001025234	hsa_miR_299_3p	-9.38	1
NM_001025235	hsa_miR_299_3p	-9.38	1
NM_001025236	hsa_miR_299_3p	-9.38	1
NM_001025237	hsa_miR_299_3p	-9.38	1
NM_001025238	hsa_miR_299_3p	-9.38	1
NM_001025239	hsa_miR_299_3p	-9.38	1
NM_001025242	hsa_miR_299_3p	0.9	2
NM_001025243	hsa_miR_299_3p	0.9	2
NM_001025247	hsa_miR_299_3p	-7.16	6
NM_001025248	hsa_miR_299_3p	-9.67	3
NM_001025249	hsa_miR_299_3p	-9.67	3
NM_001025252	hsa_miR_299_3p	-7.89	6
NM_001025253	hsa_miR_299_3p	-7.89	6
NM_001025266	hsa_miR_299_3p	-10.48	15
NM_001025290	hsa_miR_299_3p	-7.71	1
NM_001025300	hsa_miR_299_3p	0.94	1
NM_001025356	hsa_miR_299_3p	-5.12	6
NM_001025366	hsa_miR_299_3p	-9.43	5
NM_001025367	hsa_miR_299_3p	-9.43	5
NM_001025368	hsa_miR_299_3p	-9.43	5
NM_001025369	hsa_miR_299_3p	-9.43	5
NM_001025370	hsa_miR_299_3p	-9.43	5
NM_001025389	hsa_miR_299_3p	-3.06	3
NM_001025390	hsa_miR_299_3p	-3.06	3
NM_001025433	hsa_miR_299_3p	-9.16	4
NM_001025434	hsa_miR_299_3p	-9.16	4
NM_001025579	hsa_miR_299_3p	-2.34	1
NM_001025580	hsa_miR_299_3p	-8.53	6
NM_001025593	hsa_miR_299_3p	-6.02	2
NM_001025595	hsa_miR_299_3p	-6.02	2
NM_001025596	hsa_miR_299_3p	-1.73	2
NM_001025598	hsa_miR_299_3p	-7.7	2
NM_001025603	hsa_miR_299_3p	-5.4	1
NM_001025604	hsa_miR_299_3p	-0.82	2
NM_001025616	hsa_miR_299_3p	-8.32	5
NM_001025778	hsa_miR_299_3p	0.092	1
NM_001025780	hsa_miR_299_3p	-4.02	1
NM_001025930	hsa_miR_299_3p	-0.049	1
NM_001026213	hsa_miR_299_3p	-13.64	4
NM_001029835	hsa_miR_299_3p	-4.38	1
NM_001029839	hsa_miR_299_3p	-4.57	5
NM_001029840	hsa_miR_299_3p	-4.57	5
NM_001029851	hsa_miR_299_3p	-8.26	1
NM_001029852	hsa_miR_299_3p	-8.26	1
NM_001029853	hsa_miR_299_3p	-8.26	1
NM_001029854	hsa_miR_299_3p	-8.26	1
NM_001029858	hsa_miR_299_3p	-12.6	10
NM_001029859	hsa_miR_299_3p	-2.64	3
NM_001029860	hsa_miR_299_3p	-1.25	1
NM_001029861	hsa_miR_299_3p	-4.95	1
NM_001029863	hsa_miR_299_3p	-7.54	9
NM_001029864	hsa_miR_299_3p	-9.08	4
NM_001029870	hsa_miR_299_3p	-9.6	2
NM_001029871	hsa_miR_299_3p	-8.97	5
NM_001029874	hsa_miR_299_3p	-1.83	1
NM_001029875	hsa_miR_299_3p	-11.07	11
NM_001029880	hsa_miR_299_3p	-10.39	13
NM_001029882	hsa_miR_299_3p	-8.33	1
NM_001029883	hsa_miR_299_3p	-9.14	5
NM_001029884	hsa_miR_299_3p	-10.03	5
NM_001029885	hsa_miR_299_3p	-6.41	3
NM_001029891	hsa_miR_299_3p	-15.45	6
NM_001029939	hsa_miR_299_3p	-2.03	1
NM_001029954	hsa_miR_299_3p	-7.16	2
NM_001029955	hsa_miR_299_3p	-2.22	2
NM_001029976	hsa_miR_299_3p	-4.32	2
NM_001029989	hsa_miR_299_3p	-1.93	2
NM_001029991	hsa_miR_299_3p	-3.14	1
NM_001029997	hsa_miR_299_3p	-6.5	4
NM_001029998	hsa_miR_299_3p	-9.83	8
NM_001030001	hsa_miR_299_3p	-7.79	6
NM_001030003	hsa_miR_299_3p	-9.2	6
NM_001030004	hsa_miR_299_3p	8.43	1
NM_001030005	hsa_miR_299_3p	-15.27	3
NM_001030006	hsa_miR_299_3p	-10.57	8
NM_001030007	hsa_miR_299_3p	-14.31	6
NM_001030010	hsa_miR_299_3p	-12.31	6
NM_001030015	hsa_miR_299_3p	-11.01	5
NM_001030019	hsa_miR_299_3p	-10.91	1
NM_001030055	hsa_miR_299_3p	-6.54	6
NM_001030059	hsa_miR_299_3p	-11.92	2
NM_001030060	hsa_miR_299_3p	-11.68	12
NM_001030272	hsa_miR_299_3p	-4.06	2
NM_001030273	hsa_miR_299_3p	-4.06	2
NM_001030287	hsa_miR_299_3p	-2.02	2
NM_001030288	hsa_miR_299_3p	-6.93	7
NM_001030311	hsa_miR_299_3p	-4.59	4
NM_001030312	hsa_miR_299_3p	-4.59	4
NM_001030313	hsa_miR_299_3p	-4.59	4
NM_001031615	hsa_miR_299_3p	-8.66	7
NM_001031617	hsa_miR_299_3p	-8.89	6
NM_001031623	hsa_miR_299_3p	-2.56	4
NM_001031628	hsa_miR_299_3p	-5.52	1
NM_001031665	hsa_miR_299_3p	-1.72	1
NM_001031666	hsa_miR_299_3p	-0.57	2
NM_001031672	hsa_miR_299_3p	-9.39	3
NM_001031677	hsa_miR_299_3p	-6.95	2
NM_001031679	hsa_miR_299_3p	-8.22	8
NM_001031680	hsa_miR_299_3p	-12.07	7
NM_001031681	hsa_miR_299_3p	-11.68	8
NM_001031683	hsa_miR_299_3p	-7.18	2
NM_001031684	hsa_miR_299_3p	-8.8	3
NM_001031689	hsa_miR_299_3p	-4.06	4
NM_001031690	hsa_miR_299_3p	-12.87	8
NM_001031692	hsa_miR_299_3p	-5.68	1
NM_001031694	hsa_miR_299_3p	-9.19	2
NM_001031695	hsa_miR_299_3p	-8.71	9
NM_001031696	hsa_miR_299_3p	-9.04	1
NM_001031700	hsa_miR_299_3p	-7.99	9
NM_001031701	hsa_miR_299_3p	-11.89	13
NM_001031702	hsa_miR_299_3p	-1.49	2
NM_001031703	hsa_miR_299_3p	1.24	1
NM_001031705	hsa_miR_299_3p	-8.53	2
NM_001031709	hsa_miR_299_3p	-9.31	3
NM_001031710	hsa_miR_299_3p	-5.54	2
NM_001031711	hsa_miR_299_3p	-4.65	2
NM_001031713	hsa_miR_299_3p	-12.75	9
NM_001031714	hsa_miR_299_3p	-5.35	3
NM_001031715	hsa_miR_299_3p	-8.78	3
NM_001031716	hsa_miR_299_3p	-10.08	5
NM_001031717	hsa_miR_299_3p	-5.21	1
NM_001031719	hsa_miR_299_3p	-6.79	1
NM_001031720	hsa_miR_299_3p	-7.78	2
NM_001031723	hsa_miR_299_3p	-6.61	12
NM_001031726	hsa_miR_299_3p	-11.27	8
NM_001031727	hsa_miR_299_3p	3.99	1
NM_001031732	hsa_miR_299_3p	-10.94	18
NM_001031733	hsa_miR_299_3p	-8.72	3
NM_001031734	hsa_miR_299_3p	-5.72	1
NM_001031738	hsa_miR_299_3p	-2.22	1
NM_001031739	hsa_miR_299_3p	-4.16	2
NM_001031740	hsa_miR_299_3p	-10	4
NM_001031743	hsa_miR_299_3p	-5.74	1
NM_001031745	hsa_miR_299_3p	-9.06	2
NM_001031746	hsa_miR_299_3p	-7.22	8
NM_001031749	hsa_miR_299_3p	-7.1	4
NM_001031801	hsa_miR_299_3p	-6.91	3
NM_001031803	hsa_miR_299_3p	1.56	1
NM_001031804	hsa_miR_299_3p	-8.47	7
NM_001031806	hsa_miR_299_3p	-3.28	2
NM_001031809	hsa_miR_299_3p	-0.57	2
NM_001031812	hsa_miR_299_3p	-10.28	5
NM_001031835	hsa_miR_299_3p	-2.55	3
NM_001031848	hsa_miR_299_3p	-3.7	1
NM_001031853	hsa_miR_299_3p	-8.66	4
NM_001031855	hsa_miR_299_3p	-12.92	1
NM_001032221	hsa_miR_299_3p	-16.9	2
NM_001032278	hsa_miR_299_3p	-1	2
NM_001032280	hsa_miR_299_3p	-11.23	2
NM_001032282	hsa_miR_299_3p	-1.97	3
NM_001032283	hsa_miR_299_3p	-6.12	4
NM_001032284	hsa_miR_299_3p	-6.12	4
NM_001032287	hsa_miR_299_3p	-4.76	1
NM_001032288	hsa_miR_299_3p	-13.39	5
NM_001032289	hsa_miR_299_3p	-7.61	1
NM_001032293	hsa_miR_299_3p	-14.33	3
NM_001032296	hsa_miR_299_3p	-11.68	4
NM_001032363	hsa_miR_299_3p	-7.99	10
NM_001032367	hsa_miR_299_3p	-1.92	2
NM_001032374	hsa_miR_299_3p	6.25	1
NM_001032386	hsa_miR_299_3p	-8.39	1
NM_001032387	hsa_miR_299_3p	-8.39	1
NM_001032391	hsa_miR_299_3p	-12.02	3
NM_001032392	hsa_miR_299_3p	-9.25	20
NM_001032394	hsa_miR_299_3p	-7.69	7
NM_001032395	hsa_miR_299_3p	-7.69	7
NM_001032396	hsa_miR_299_3p	-3.13	1
NM_001032409	hsa_miR_299_3p	-11.07	1
NM_001032726	hsa_miR_299_3p	-6.47	1
NM_001032730	hsa_miR_299_3p	-13.53	2
NM_001032731	hsa_miR_299_3p	-5.06	4
NM_001032999	hsa_miR_299_3p	-10.01	10
NM_001033002	hsa_miR_299_3p	-7.57	2
NM_001033025	hsa_miR_299_3p	-1.25	3
NM_001033028	hsa_miR_299_3p	-4.43	1
NM_001033044	hsa_miR_299_3p	-8.77	8
NM_001033045	hsa_miR_299_3p	-9.87	11
NM_001033046	hsa_miR_299_3p	-8.32	4
NM_001033047	hsa_miR_299_3p	-12.08	7
NM_001033050	hsa_miR_299_3p	-2.26	1
NM_001033053	hsa_miR_299_3p	-1.04	1
NM_001033056	hsa_miR_299_3p	-8.77	8
NM_001033057	hsa_miR_299_3p	-4.74	2
NM_001033081	hsa_miR_299_3p	-5.71	5
NM_001033082	hsa_miR_299_3p	-5.71	5
NM_001033087	hsa_miR_299_3p	-10.86	5
NM_001033112	hsa_miR_299_3p	-6.21	2
NM_001033113	hsa_miR_299_3p	-1.75	3
NM_001033117	hsa_miR_299_3p	-13.01	16
NM_001033503	hsa_miR_299_3p	-8.38	9
NM_001033504	hsa_miR_299_3p	-4.9	1
NM_001033518	hsa_miR_299_3p	-4.52	4
NM_001033519	hsa_miR_299_3p	-4.52	4
NM_001033520	hsa_miR_299_3p	-4.52	4
NM_001033521	hsa_miR_299_3p	-10.49	4
NM_001033522	hsa_miR_299_3p	-10.49	4
NM_001033551	hsa_miR_299_3p	-10.63	9
NM_001033553	hsa_miR_299_3p	-6.1	1
NM_001033554	hsa_miR_299_3p	-8.53	4
NM_001033555	hsa_miR_299_3p	-6.1	1
NM_001033561	hsa_miR_299_3p	-2.84	3
NM_001033566	hsa_miR_299_3p	-6.99	1
NM_001033568	hsa_miR_299_3p	-6.99	1
NM_001033575	hsa_miR_299_3p	-7.58	2
NM_001033576	hsa_miR_299_3p	-11.31	10
NM_001033578	hsa_miR_299_3p	2.83	1
NM_001033580	hsa_miR_299_3p	3.48	1
NM_001033602	hsa_miR_299_3p	-4.8	6
NM_001033667	hsa_miR_299_3p	-2.24	1
NM_001033677	hsa_miR_299_3p	-6.32	1
NM_001033723	hsa_miR_299_3p	-13.37	27
NM_001033756	hsa_miR_299_3p	-9.43	5
NM_001033873	hsa_miR_299_3p	-5.52	1
NM_001033910	hsa_miR_299_3p	-6.08	3
NM_001033925	hsa_miR_299_3p	-13.67	5
NM_001033930	hsa_miR_299_3p	-6.99	5
NM_001034	hsa_miR_299_3p	-8.14	2
NM_001034025	hsa_miR_299_3p	0.081	1
NM_001034173	hsa_miR_299_3p	-14.96	15
NM_001034832	hsa_miR_299_3p	-5.68	4
NM_001034837	hsa_miR_299_3p	-8.39	2
NM_001034838	hsa_miR_299_3p	-8.39	2
NM_001034841	hsa_miR_299_3p	-10.58	8
NM_001034850	hsa_miR_299_3p	-7.76	3
NM_001034852	hsa_miR_299_3p	-8.01	6
NM_001034853	hsa_miR_299_3p	-4.97	1
NM_001034914	hsa_miR_299_3p	-10.7	3
NM_001034954	hsa_miR_299_3p	-12.66	8
NM_001034955	hsa_miR_299_3p	-12.66	8
NM_001034956	hsa_miR_299_3p	-12.66	8
NM_001034957	hsa_miR_299_3p	-12.66	8
NM_001035	hsa_miR_299_3p	-6.76	1
NM_001035003	hsa_miR_299_3p	-10.77	3
NM_001035004	hsa_miR_299_3p	-10.77	3
NM_001035005	hsa_miR_299_3p	-7.03	1
NM_001035223	hsa_miR_299_3p	-7.26	2
NM_001035235	hsa_miR_299_3p	-5.33	2
NM_001035247	hsa_miR_299_3p	-6.9	2
NM_001035254	hsa_miR_299_3p	-9.84	9
NM_001035260	hsa_miR_299_3p	-5.59	3
NM_001035511	hsa_miR_299_3p	-8.61	4
NM_001035512	hsa_miR_299_3p	-8.61	5
NM_001035513	hsa_miR_299_3p	-8.61	5
NM_001035516	hsa_miR_299_3p	-0.74	1
NM_001035521	hsa_miR_299_3p	-5.54	2
NM_001035534	hsa_miR_299_3p	-6.39	1
NM_001037	hsa_miR_299_3p	-3.95	1
NM_001037125	hsa_miR_299_3p	-3.82	2
NM_001037131	hsa_miR_299_3p	-15.03	13
NM_001037132	hsa_miR_299_3p	-9.36	5
NM_001037144	hsa_miR_299_3p	-2.55	3
NM_001037160	hsa_miR_299_3p	-4.66	2
NM_001037161	hsa_miR_299_3p	-1.55	1
NM_001037163	hsa_miR_299_3p	-11.01	5
NM_001037164	hsa_miR_299_3p	-7.44	2
NM_001037165	hsa_miR_299_3p	-10.06	14
NM_001037172	hsa_miR_299_3p	0.65	1
NM_001037174	hsa_miR_299_3p	-11.13	10
NM_001037225	hsa_miR_299_3p	-4.42	1
NM_001037232	hsa_miR_299_3p	-4.59	4
NM_001037277	hsa_miR_299_3p	-9.14	6
NM_001037283	hsa_miR_299_3p	-2.76	2
NM_001037288	hsa_miR_299_3p	3.51	1
NM_001037290	hsa_miR_299_3p	-8.14	1
NM_001037293	hsa_miR_299_3p	-12.32	18
NM_001037317	hsa_miR_299_3p	-10.71	8
NM_001037324	hsa_miR_299_3p	-6.52	2
NM_001037328	hsa_miR_299_3p	-7.07	2
NM_001037329	hsa_miR_299_3p	-4.03	1
NM_001037330	hsa_miR_299_3p	-9.18	1
NM_001037331	hsa_miR_299_3p	3.57	1
NM_001037332	hsa_miR_299_3p	-13.31	14
NM_001037333	hsa_miR_299_3p	-13.31	14
NM_001037334	hsa_miR_299_3p	-5.72	2
NM_001037339	hsa_miR_299_3p	-6.13	6
NM_001037340	hsa_miR_299_3p	-6.13	6
NM_001037341	hsa_miR_299_3p	-6.13	6
NM_001037343	hsa_miR_299_3p	-7.76	1
NM_001037442	hsa_miR_299_3p	-7.35	8
NM_001037494	hsa_miR_299_3p	-10.56	3
NM_001037495	hsa_miR_299_3p	-10.56	3
NM_001037501	hsa_miR_299_3p	-7.82	4
NM_001037533	hsa_miR_299_3p	-5.12	2
NM_001037535	hsa_miR_299_3p	-6.26	1
NM_001037536	hsa_miR_299_3p	-6.26	1
NM_001037540	hsa_miR_299_3p	-6.26	1
NM_001037553	hsa_miR_299_3p	-6.65	8
NM_001037558	hsa_miR_299_3p	-5.23	2
NM_001037582	hsa_miR_299_3p	-15.72	3
NM_001037631	hsa_miR_299_3p	1.52	3
NM_001037633	hsa_miR_299_3p	-1.32	1
NM_001037671	hsa_miR_299_3p	-1.74	1
NM_001037675	hsa_miR_299_3p	-7.55	2
NM_001037735	hsa_miR_299_3p	-7.6	2
NM_001037808	hsa_miR_299_3p	-9.27	4
NM_001037811	hsa_miR_299_3p	-3.34	1
NM_001037814	hsa_miR_299_3p	-11.5	2
NM_001037954	hsa_miR_299_3p	-16.71	6
NM_001037984	hsa_miR_299_3p	-7.46	1
NM_001038	hsa_miR_299_3p	-4.85	2
NM_001038493	hsa_miR_299_3p	-8.83	2
NM_001038603	hsa_miR_299_3p	-2.76	1
NM_001038628	hsa_miR_299_3p	-5.6	3
NM_001038633	hsa_miR_299_3p	-7	3
NM_001038640	hsa_miR_299_3p	-10.4	3
NM_001038702	hsa_miR_299_3p	-4.7	4
NM_001038704	hsa_miR_299_3p	-6.19	1
NM_001038707	hsa_miR_299_3p	-4.93	3
NM_001039	hsa_miR_299_3p	-7.34	4
NM_001039029	hsa_miR_299_3p	-13.41	6
NM_001039091	hsa_miR_299_3p	-3.56	2
NM_001039111	hsa_miR_299_3p	-3.49	1
NM_001039127	hsa_miR_299_3p	-4	2
NM_001039130	hsa_miR_299_3p	-6.73	1
NM_001039131	hsa_miR_299_3p	-6.73	1
NM_001039140	hsa_miR_299_3p	-8.37	3
NM_001039141	hsa_miR_299_3p	-11.34	12
NM_001039152	hsa_miR_299_3p	-8.17	4
NM_001039199	hsa_miR_299_3p	-8.71	9
NM_001039210	hsa_miR_299_3p	-8.47	3
NM_001039211	hsa_miR_299_3p	-5.84	2
NM_001039348	hsa_miR_299_3p	-6.27	3
NM_001039349	hsa_miR_299_3p	-6.27	3
NM_001039350	hsa_miR_299_3p	-2.8	4
NM_001039355	hsa_miR_299_3p	0.037	1
NM_001039360	hsa_miR_299_3p	-6.45	5
NM_001039362	hsa_miR_299_3p	-7.84	5
NM_001039366	hsa_miR_299_3p	-5.07	1
NM_001039367	hsa_miR_299_3p	-5.07	1
NM_001039372	hsa_miR_299_3p	-3.63	3
NM_001039375	hsa_miR_299_3p	-8.42	3
NM_001039380	hsa_miR_299_3p	-12	6
NM_001039395	hsa_miR_299_3p	-9.83	6
NM_001039396	hsa_miR_299_3p	-10.01	8
NM_001039397	hsa_miR_299_3p	-7.42	5
NM_001039459	hsa_miR_299_3p	-12.59	6
NM_001039465	hsa_miR_299_3p	0.4	1
NM_001039467	hsa_miR_299_3p	-2.89	1
NM_001039469	hsa_miR_299_3p	-4.77	3
NM_001039476	hsa_miR_299_3p	-3.24	1
NM_001039477	hsa_miR_299_3p	-9.05	4
NM_001039479	hsa_miR_299_3p	-7.34	7
NM_001039490	hsa_miR_299_3p	-3.57	3
NM_001039492	hsa_miR_299_3p	-4.6	2
NM_001039500	hsa_miR_299_3p	-4.3	3
NM_001039503	hsa_miR_299_3p	-1.56	1
NM_001039508	hsa_miR_299_3p	-5.41	2
[truncated: 24,834 more rows]

## Sheet: ptr-miR-299-3p
Table S7. Target genes predicted by PITA for miR-299-3p non-human variant
3'UTR (GRCh37/hg19)	microRNA	Minimum DDG	Number of target sites
NM_000016	ptr_miR_299_3p	-8.16	1
NM_000017	ptr_miR_299_3p	-3.68	1
NM_000020	ptr_miR_299_3p	-9.57	3
NM_000021	ptr_miR_299_3p	-10.26	12
NM_000022	ptr_miR_299_3p	2.79	1
NM_000023	ptr_miR_299_3p	-3.86	1
NM_000024	ptr_miR_299_3p	-0.86	1
NM_000025	ptr_miR_299_3p	-6.14	3
NM_000027	ptr_miR_299_3p	-7.22	2
NM_000028	ptr_miR_299_3p	-7.65	6
NM_000029	ptr_miR_299_3p	-8.48	2
NM_000030	ptr_miR_299_3p	-5.62	1
NM_000031	ptr_miR_299_3p	-5.06	3
NM_000033	ptr_miR_299_3p	-8.15	2
NM_000034	ptr_miR_299_3p	-11.1	1
NM_000037	ptr_miR_299_3p	-11.51	8
NM_000038	ptr_miR_299_3p	-8.62	4
NM_000043	ptr_miR_299_3p	0.18	2
NM_000044	ptr_miR_299_3p	-12.3	16
NM_000045	ptr_miR_299_3p	-3.13	1
NM_000046	ptr_miR_299_3p	-5.68	5
NM_000047	ptr_miR_299_3p	-5.24	1
NM_000048	ptr_miR_299_3p	7.73	1
NM_000051	ptr_miR_299_3p	-8.3	6
NM_000052	ptr_miR_299_3p	-9.44	5
NM_000053	ptr_miR_299_3p	-7.88	4
NM_000054	ptr_miR_299_3p	-0.0027	1
NM_000055	ptr_miR_299_3p	-3.29	1
NM_000056	ptr_miR_299_3p	-4.16	1
NM_000060	ptr_miR_299_3p	-11.23	3
NM_000065	ptr_miR_299_3p	-9.33	2
NM_000066	ptr_miR_299_3p	-6.19	1
NM_000068	ptr_miR_299_3p	-4.13	3
NM_000069	ptr_miR_299_3p	-7.81	1
NM_000070	ptr_miR_299_3p	-5.52	1
NM_000071	ptr_miR_299_3p	1.43	1
NM_000073	ptr_miR_299_3p	2.06	1
NM_000074	ptr_miR_299_3p	-3.92	1
NM_000075	ptr_miR_299_3p	-8.53	3
NM_000076	ptr_miR_299_3p	-8.57	1
NM_000077	ptr_miR_299_3p	-2.21	1
NM_000080	ptr_miR_299_3p	-6.85	1
NM_000081	ptr_miR_299_3p	-4.96	4
NM_000082	ptr_miR_299_3p	-3.79	3
NM_000084	ptr_miR_299_3p	-14.76	20
NM_000085	ptr_miR_299_3p	-9.48	2
NM_000086	ptr_miR_299_3p	-3.23	1
NM_000088	ptr_miR_299_3p	-9.9	2
NM_000089	ptr_miR_299_3p	-9.33	3
NM_000090	ptr_miR_299_3p	-5.23	2
NM_000091	ptr_miR_299_3p	-11.86	8
NM_000092	ptr_miR_299_3p	-14.1	16
NM_000093	ptr_miR_299_3p	-9.77	7
NM_000096	ptr_miR_299_3p	1.74	2
NM_000097	ptr_miR_299_3p	1.83	2
NM_000098	ptr_miR_299_3p	0.44	2
NM_000100	ptr_miR_299_3p	-6.98	3
NM_000103	ptr_miR_299_3p	-11.31	8
NM_000104	ptr_miR_299_3p	-5.64	4
NM_000108	ptr_miR_299_3p	-7.69	4
NM_000109	ptr_miR_299_3p	-7.42	6
NM_000110	ptr_miR_299_3p	-4.94	3
NM_000111	ptr_miR_299_3p	-0.84	3
NM_000112	ptr_miR_299_3p	-8.71	6
NM_000113	ptr_miR_299_3p	-8.78	5
NM_000115	ptr_miR_299_3p	-6.04	6
NM_000116	ptr_miR_299_3p	-4.25	1
NM_000118	ptr_miR_299_3p	-8.4	3
NM_000121	ptr_miR_299_3p	-9.38	4
NM_000122	ptr_miR_299_3p	-5.48	1
NM_000124	ptr_miR_299_3p	-9.17	9
NM_000125	ptr_miR_299_3p	-5.96	8
NM_000126	ptr_miR_299_3p	-5.73	1
NM_000128	ptr_miR_299_3p	-6.94	1
NM_000129	ptr_miR_299_3p	-6.69	4
NM_000130	ptr_miR_299_3p	-9.03	4
NM_000131	ptr_miR_299_3p	-13.14	4
NM_000132	ptr_miR_299_3p	-8.63	6
NM_000133	ptr_miR_299_3p	-8.47	2
NM_000134	ptr_miR_299_3p	-3.06	4
NM_000135	ptr_miR_299_3p	-4.08	2
NM_000138	ptr_miR_299_3p	-4.72	4
NM_000139	ptr_miR_299_3p	-10.69	3
NM_000140	ptr_miR_299_3p	-7.42	13
NM_000141	ptr_miR_299_3p	-5.99	6
NM_000142	ptr_miR_299_3p	-6.54	6
NM_000143	ptr_miR_299_3p	-4.22	1
NM_000144	ptr_miR_299_3p	-8.93	18
NM_000145	ptr_miR_299_3p	-8.47	2
NM_000147	ptr_miR_299_3p	-0.58	1
NM_000148	ptr_miR_299_3p	-9.92	5
NM_000149	ptr_miR_299_3p	-5.84	4
NM_000150	ptr_miR_299_3p	-5.44	3
NM_000151	ptr_miR_299_3p	-8.97	6
NM_000152	ptr_miR_299_3p	-4.32	1
NM_000153	ptr_miR_299_3p	-3.62	3
NM_000154	ptr_miR_299_3p	-6.45	1
NM_000155	ptr_miR_299_3p	-0.95	1
NM_000158	ptr_miR_299_3p	5.2	1
NM_000159	ptr_miR_299_3p	0.39	1
NM_000160	ptr_miR_299_3p	-12.43	1
NM_000161	ptr_miR_299_3p	-8.12	4
NM_000162	ptr_miR_299_3p	-6.29	5
NM_000163	ptr_miR_299_3p	-14.09	5
NM_000164	ptr_miR_299_3p	-10	1
NM_000165	ptr_miR_299_3p	-7.82	2
NM_000166	ptr_miR_299_3p	2.83	1
NM_000167	ptr_miR_299_3p	-9.3	4
NM_000168	ptr_miR_299_3p	-9.95	16
NM_000170	ptr_miR_299_3p	-2.14	1
NM_000172	ptr_miR_299_3p	-7.29	1
NM_000173	ptr_miR_299_3p	-5.51	1
NM_000175	ptr_miR_299_3p	-10.58	7
NM_000176	ptr_miR_299_3p	-12.43	7
NM_000180	ptr_miR_299_3p	5.78	1
NM_000181	ptr_miR_299_3p	-1.64	1
NM_000183	ptr_miR_299_3p	2.73	1
NM_000185	ptr_miR_299_3p	-7.46	5
NM_000188	ptr_miR_299_3p	-3.69	1
NM_000189	ptr_miR_299_3p	-6.32	5
NM_000190	ptr_miR_299_3p	-9.2	1
NM_000191	ptr_miR_299_3p	-0.13	1
NM_000192	ptr_miR_299_3p	-8.1	5
NM_000195	ptr_miR_299_3p	-4.84	3
NM_000196	ptr_miR_299_3p	-6.3	2
NM_000198	ptr_miR_299_3p	-5.49	1
NM_000199	ptr_miR_299_3p	-0.81	1
NM_000200	ptr_miR_299_3p	-2.6	1
NM_000201	ptr_miR_299_3p	-8.66	3
NM_000202	ptr_miR_299_3p	-8.16	5
NM_000204	ptr_miR_299_3p	2.03	2
NM_000206	ptr_miR_299_3p	-8.28	1
NM_000208	ptr_miR_299_3p	-4.98	8
NM_000209	ptr_miR_299_3p	-2.68	3
NM_000210	ptr_miR_299_3p	-15.71	4
NM_000212	ptr_miR_299_3p	-10.3	10
NM_000213	ptr_miR_299_3p	-2.68	1
NM_000214	ptr_miR_299_3p	-10.29	4
NM_000215	ptr_miR_299_3p	-9.06	7
NM_000216	ptr_miR_299_3p	-7.04	9
NM_000217	ptr_miR_299_3p	-7.06	9
NM_000218	ptr_miR_299_3p	-5.02	5
NM_000219	ptr_miR_299_3p	-5.06	7
NM_000220	ptr_miR_299_3p	-5.61	1
NM_000221	ptr_miR_299_3p	-5.35	2
NM_000222	ptr_miR_299_3p	-1	2
NM_000226	ptr_miR_299_3p	-2.19	1
NM_000227	ptr_miR_299_3p	-4.28	3
NM_000230	ptr_miR_299_3p	-13.92	4
NM_000231	ptr_miR_299_3p	-1.36	1
NM_000232	ptr_miR_299_3p	-5.53	4
NM_000233	ptr_miR_299_3p	-2.74	2
NM_000235	ptr_miR_299_3p	-5.55	1
NM_000237	ptr_miR_299_3p	-6.41	3
NM_000239	ptr_miR_299_3p	-8.7	2
NM_000240	ptr_miR_299_3p	0.59	3
NM_000242	ptr_miR_299_3p	-5.27	8
NM_000243	ptr_miR_299_3p	-12.08	2
NM_000244	ptr_miR_299_3p	-8.68	1
NM_000245	ptr_miR_299_3p	-3.56	3
NM_000246	ptr_miR_299_3p	-5.68	2
NM_000247	ptr_miR_299_3p	-4.68	9
NM_000248	ptr_miR_299_3p	-3.29	2
NM_000250	ptr_miR_299_3p	-0.51	1
NM_000252	ptr_miR_299_3p	-2.81	1
NM_000253	ptr_miR_299_3p	-4.48	2
NM_000254	ptr_miR_299_3p	-10.84	13
NM_000255	ptr_miR_299_3p	-5.85	3
NM_000258	ptr_miR_299_3p	0.63	1
NM_000259	ptr_miR_299_3p	-9.31	14
NM_000261	ptr_miR_299_3p	-5.57	1
NM_000262	ptr_miR_299_3p	-10.14	4
NM_000263	ptr_miR_299_3p	-10.72	1
NM_000264	ptr_miR_299_3p	-6.93	6
NM_000266	ptr_miR_299_3p	-8.45	3
NM_000267	ptr_miR_299_3p	-8.21	6
NM_000268	ptr_miR_299_3p	-8.12	5
NM_000270	ptr_miR_299_3p	-14.82	5
NM_000271	ptr_miR_299_3p	-7.74	2
NM_000272	ptr_miR_299_3p	-8.96	1
NM_000273	ptr_miR_299_3p	-3.21	3
NM_000274	ptr_miR_299_3p	-2.56	1
NM_000276	ptr_miR_299_3p	-16.4	6
NM_000277	ptr_miR_299_3p	2.06	1
NM_000278	ptr_miR_299_3p	-8.67	3
NM_000280	ptr_miR_299_3p	-6.8	7
NM_000281	ptr_miR_299_3p	-4.93	1
NM_000282	ptr_miR_299_3p	-8.85	1
NM_000283	ptr_miR_299_3p	-8.23	2
NM_000284	ptr_miR_299_3p	-4.59	8
NM_000285	ptr_miR_299_3p	-6.71	1
NM_000287	ptr_miR_299_3p	0.68	1
NM_000289	ptr_miR_299_3p	-5.93	1
NM_000291	ptr_miR_299_3p	-9.08	4
NM_000293	ptr_miR_299_3p	-1.75	3
NM_000294	ptr_miR_299_3p	-11.71	7
NM_000295	ptr_miR_299_3p	-10.9	4
NM_000297	ptr_miR_299_3p	-6.73	4
NM_000298	ptr_miR_299_3p	-12.21	7
NM_000299	ptr_miR_299_3p	-7.83	7
NM_000300	ptr_miR_299_3p	-7.98	1
NM_000301	ptr_miR_299_3p	-6.64	2
NM_000303	ptr_miR_299_3p	-5.64	4
NM_000304	ptr_miR_299_3p	-14.08	2
NM_000306	ptr_miR_299_3p	-8.17	2
NM_000308	ptr_miR_299_3p	-6.2	3
NM_000310	ptr_miR_299_3p	-8.57	9
NM_000311	ptr_miR_299_3p	-10.47	3
NM_000312	ptr_miR_299_3p	-2.16	1
NM_000313	ptr_miR_299_3p	-2.96	2
NM_000314	ptr_miR_299_3p	-8.51	8
NM_000315	ptr_miR_299_3p	-5.84	1
NM_000318	ptr_miR_299_3p	-11.12	11
NM_000319	ptr_miR_299_3p	-1.93	4
NM_000320	ptr_miR_299_3p	-4.76	1
NM_000321	ptr_miR_299_3p	-6.32	7
NM_000322	ptr_miR_299_3p	-7.08	3
NM_000324	ptr_miR_299_3p	-6.61	1
NM_000325	ptr_miR_299_3p	-3.36	2
NM_000326	ptr_miR_299_3p	0.58	1
NM_000328	ptr_miR_299_3p	-1.05	1
NM_000330	ptr_miR_299_3p	-7.02	4
NM_000332	ptr_miR_299_3p	-9.45	20
NM_000333	ptr_miR_299_3p	-7.62	3
NM_000334	ptr_miR_299_3p	-9.6	5
NM_000335	ptr_miR_299_3p	-7.28	7
NM_000337	ptr_miR_299_3p	-14.19	30
NM_000339	ptr_miR_299_3p	-3.07	3
NM_000340	ptr_miR_299_3p	-6.77	5
NM_000341	ptr_miR_299_3p	0.058	1
NM_000342	ptr_miR_299_3p	-14.15	6
NM_000343	ptr_miR_299_3p	-8.07	4
NM_000345	ptr_miR_299_3p	-8.34	4
NM_000346	ptr_miR_299_3p	-5.16	1
NM_000347	ptr_miR_299_3p	-8.8	1
NM_000348	ptr_miR_299_3p	-7.72	6
NM_000349	ptr_miR_299_3p	-8.07	2
NM_000350	ptr_miR_299_3p	1.02	1
NM_000351	ptr_miR_299_3p	-6.75	9
NM_000352	ptr_miR_299_3p	-15.99	1
NM_000353	ptr_miR_299_3p	-1.05	2
NM_000354	ptr_miR_299_3p	0.45	1
NM_000355	ptr_miR_299_3p	2.74	1
NM_000356	ptr_miR_299_3p	-11.18	2
NM_000358	ptr_miR_299_3p	-7.67	4
NM_000361	ptr_miR_299_3p	-12.65	5
NM_000362	ptr_miR_299_3p	-13.56	10
NM_000365	ptr_miR_299_3p	-0.56	1
NM_000366	ptr_miR_299_3p	-7.14	2
NM_000367	ptr_miR_299_3p	-4.54	6
NM_000368	ptr_miR_299_3p	-8.93	4
NM_000369	ptr_miR_299_3p	-14.63	2
NM_000370	ptr_miR_299_3p	-5.26	4
NM_000371	ptr_miR_299_3p	-5.26	2
NM_000372	ptr_miR_299_3p	-9.86	1
NM_000373	ptr_miR_299_3p	-11.05	16
NM_000374	ptr_miR_299_3p	-8.75	1
NM_000375	ptr_miR_299_3p	-0.22	1
NM_000376	ptr_miR_299_3p	-8.75	2
NM_000378	ptr_miR_299_3p	0.98	1
NM_000379	ptr_miR_299_3p	-8.08	5
NM_000381	ptr_miR_299_3p	-15.27	9
NM_000382	ptr_miR_299_3p	-3.18	2
NM_000383	ptr_miR_299_3p	-16.1	1
NM_000386	ptr_miR_299_3p	2.62	2
NM_000387	ptr_miR_299_3p	-7.53	2
NM_000388	ptr_miR_299_3p	-14.1	5
NM_000389	ptr_miR_299_3p	-8.08	3
NM_000390	ptr_miR_299_3p	-10.67	7
NM_000391	ptr_miR_299_3p	-6.06	5
NM_000393	ptr_miR_299_3p	-5.84	4
NM_000394	ptr_miR_299_3p	-5.85	2
NM_000395	ptr_miR_299_3p	-8.41	5
NM_000396	ptr_miR_299_3p	-5.46	3
NM_000397	ptr_miR_299_3p	-5.84	3
NM_000398	ptr_miR_299_3p	-10.44	7
NM_000399	ptr_miR_299_3p	-5.2	1
NM_000401	ptr_miR_299_3p	-8.48	2
NM_000402	ptr_miR_299_3p	-1.16	1
NM_000403	ptr_miR_299_3p	0.79	1
NM_000404	ptr_miR_299_3p	7.66	1
NM_000405	ptr_miR_299_3p	-9.62	6
NM_000406	ptr_miR_299_3p	-15.97	10
NM_000408	ptr_miR_299_3p	-6.52	8
NM_000409	ptr_miR_299_3p	-0.99	2
NM_000410	ptr_miR_299_3p	-8.98	4
NM_000411	ptr_miR_299_3p	-6.73	6
NM_000415	ptr_miR_299_3p	-8.68	1
NM_000417	ptr_miR_299_3p	-9.61	3
NM_000418	ptr_miR_299_3p	-5.71	2
NM_000422	ptr_miR_299_3p	-4.12	1
NM_000423	ptr_miR_299_3p	-4.14	2
NM_000424	ptr_miR_299_3p	-7.57	4
NM_000425	ptr_miR_299_3p	-3.91	1
NM_000427	ptr_miR_299_3p	-8.93	1
NM_000428	ptr_miR_299_3p	-11.53	5
NM_000429	ptr_miR_299_3p	-8.45	3
NM_000430	ptr_miR_299_3p	-5	4
NM_000431	ptr_miR_299_3p	-9.49	2
NM_000432	ptr_miR_299_3p	-6.5	1
NM_000434	ptr_miR_299_3p	-13.75	16
NM_000435	ptr_miR_299_3p	-7.86	3
NM_000436	ptr_miR_299_3p	-3.5	4
NM_000437	ptr_miR_299_3p	-4.48	4
NM_000438	ptr_miR_299_3p	-5.17	1
NM_000439	ptr_miR_299_3p	-7.37	6
NM_000440	ptr_miR_299_3p	-5.94	13
NM_000441	ptr_miR_299_3p	-5.76	2
NM_000442	ptr_miR_299_3p	-12.03	8
NM_000445	ptr_miR_299_3p	-9.68	3
NM_000446	ptr_miR_299_3p	-3.5	2
NM_000447	ptr_miR_299_3p	-5.82	3
NM_000448	ptr_miR_299_3p	-8.56	4
NM_000449	ptr_miR_299_3p	-4.35	1
NM_000450	ptr_miR_299_3p	-5.8	2
NM_000451	ptr_miR_299_3p	-4.65	12
NM_000452	ptr_miR_299_3p	-13.66	5
NM_000453	ptr_miR_299_3p	-0.33	3
NM_000456	ptr_miR_299_3p	-8.11	1
NM_000457	ptr_miR_299_3p	-5.3	6
NM_000458	ptr_miR_299_3p	-10.19	4
NM_000459	ptr_miR_299_3p	-7.81	4
NM_000460	ptr_miR_299_3p	-8.52	2
NM_000461	ptr_miR_299_3p	-7.52	11
NM_000463	ptr_miR_299_3p	-10.42	2
NM_000477	ptr_miR_299_3p	-2.82	1
NM_000478	ptr_miR_299_3p	-8.95	3
NM_000479	ptr_miR_299_3p	-9.95	1
NM_000480	ptr_miR_299_3p	-2.38	3
NM_000481	ptr_miR_299_3p	-1.47	2
NM_000484	ptr_miR_299_3p	-14.25	3
NM_000486	ptr_miR_299_3p	-8.92	11
NM_000487	ptr_miR_299_3p	-0.89	2
NM_000488	ptr_miR_299_3p	-8.3	1
NM_000489	ptr_miR_299_3p	-7.59	7
NM_000492	ptr_miR_299_3p	-3.57	3
NM_000493	ptr_miR_299_3p	-2.59	1
NM_000494	ptr_miR_299_3p	-4.92	2
NM_000495	ptr_miR_299_3p	-5.73	1
NM_000497	ptr_miR_299_3p	-14.94	4
NM_000498	ptr_miR_299_3p	-7.11	5
NM_000499	ptr_miR_299_3p	-5.34	2
NM_000500	ptr_miR_299_3p	-10.69	10
NM_000501	ptr_miR_299_3p	-12.14	4
NM_000502	ptr_miR_299_3p	-9.41	2
NM_000503	ptr_miR_299_3p	-9.8	5
NM_000507	ptr_miR_299_3p	-2.76	1
NM_000508	ptr_miR_299_3p	-7.19	4
NM_000510	ptr_miR_299_3p	-5.6	3
NM_000511	ptr_miR_299_3p	-5.89	4
NM_000512	ptr_miR_299_3p	0.82	1
NM_000514	ptr_miR_299_3p	-2.43	3
NM_000516	ptr_miR_299_3p	-5.76	2
NM_000520	ptr_miR_299_3p	4.85	1
NM_000522	ptr_miR_299_3p	-10.03	1
NM_000524	ptr_miR_299_3p	-2.26	1
NM_000525	ptr_miR_299_3p	-0.67	1
NM_000527	ptr_miR_299_3p	-2.64	2
NM_000529	ptr_miR_299_3p	-8.31	5
NM_000530	ptr_miR_299_3p	-0.39	1
NM_000531	ptr_miR_299_3p	2.08	1
NM_000533	ptr_miR_299_3p	-5.77	5
NM_000534	ptr_miR_299_3p	-7.85	1
NM_000536	ptr_miR_299_3p	-13.71	2
NM_000538	ptr_miR_299_3p	-9.39	5
NM_000539	ptr_miR_299_3p	-8.04	6
NM_000540	ptr_miR_299_3p	-9.32	1
NM_000542	ptr_miR_299_3p	-8.54	2
NM_000544	ptr_miR_299_3p	-9.98	48
NM_000545	ptr_miR_299_3p	-7.5	2
NM_000546	ptr_miR_299_3p	-8.83	5
NM_000550	ptr_miR_299_3p	-2.3	2
NM_000551	ptr_miR_299_3p	-4.36	4
NM_000554	ptr_miR_299_3p	-4.78	4
NM_000555	ptr_miR_299_3p	-11.37	22
NM_000560	ptr_miR_299_3p	-6.44	2
NM_000561	ptr_miR_299_3p	-11.36	1
NM_000562	ptr_miR_299_3p	-11.53	1
NM_000564	ptr_miR_299_3p	-11.31	10
NM_000565	ptr_miR_299_3p	-13.32	10
NM_000566	ptr_miR_299_3p	2.36	1
NM_000567	ptr_miR_299_3p	-11.23	11
NM_000569	ptr_miR_299_3p	-5.9	5
NM_000570	ptr_miR_299_3p	0.44	1
NM_000573	ptr_miR_299_3p	-7.67	3
NM_000574	ptr_miR_299_3p	-5.17	7
NM_000575	ptr_miR_299_3p	-10.33	5
NM_000576	ptr_miR_299_3p	-9.52	3
NM_000577	ptr_miR_299_3p	-9.95	3
NM_000578	ptr_miR_299_3p	-6.04	3
NM_000579	ptr_miR_299_3p	-4.34	4
NM_000582	ptr_miR_299_3p	-6.79	3
NM_000584	ptr_miR_299_3p	-0.75	1
NM_000585	ptr_miR_299_3p	-8.46	3
NM_000587	ptr_miR_299_3p	-5.13	3
NM_000588	ptr_miR_299_3p	-6.72	3
NM_000593	ptr_miR_299_3p	0.16	8
NM_000598	ptr_miR_299_3p	-7.91	6
NM_000599	ptr_miR_299_3p	-12.51	13
NM_000602	ptr_miR_299_3p	-7.2	1
NM_000603	ptr_miR_299_3p	-13.12	1
NM_000609	ptr_miR_299_3p	-7.23	12
NM_000610	ptr_miR_299_3p	-8	3
NM_000611	ptr_miR_299_3p	-10.37	16
NM_000612	ptr_miR_299_3p	-4.16	3
NM_000613	ptr_miR_299_3p	-5.07	2
NM_000614	ptr_miR_299_3p	-4.33	3
NM_000615	ptr_miR_299_3p	-11.37	8
NM_000616	ptr_miR_299_3p	-8.57	7
NM_000617	ptr_miR_299_3p	-1.81	8
NM_000618	ptr_miR_299_3p	-12.44	13
NM_000619	ptr_miR_299_3p	-11.57	2
NM_000620	ptr_miR_299_3p	-13.68	16
NM_000621	ptr_miR_299_3p	-11.61	6
NM_000623	ptr_miR_299_3p	1.63	1
NM_000624	ptr_miR_299_3p	-9.74	1
NM_000625	ptr_miR_299_3p	-6.55	1
NM_000626	ptr_miR_299_3p	-6.86	2
NM_000627	ptr_miR_299_3p	-8.71	2
NM_000628	ptr_miR_299_3p	-8.21	2
NM_000629	ptr_miR_299_3p	-6.17	5
NM_000632	ptr_miR_299_3p	0.17	1
NM_000633	ptr_miR_299_3p	-2.66	3
NM_000634	ptr_miR_299_3p	-2.68	3
NM_000635	ptr_miR_299_3p	-11.03	3
NM_000637	ptr_miR_299_3p	-8.37	4
NM_000638	ptr_miR_299_3p	-9.05	1
NM_000641	ptr_miR_299_3p	-6.95	4
NM_000642	ptr_miR_299_3p	-7.65	6
NM_000643	ptr_miR_299_3p	-7.65	6
NM_000644	ptr_miR_299_3p	-7.65	6
NM_000645	ptr_miR_299_3p	-7.65	6
NM_000646	ptr_miR_299_3p	-7.65	6
NM_000651	ptr_miR_299_3p	-7.67	3
NM_000655	ptr_miR_299_3p	-2.84	1
NM_000662	ptr_miR_299_3p	-6.34	1
NM_000663	ptr_miR_299_3p	-6.7	8
NM_000666	ptr_miR_299_3p	-2.53	1
NM_000667	ptr_miR_299_3p	-5.56	1
NM_000668	ptr_miR_299_3p	-2.35	3
NM_000669	ptr_miR_299_3p	-8.46	1
NM_000671	ptr_miR_299_3p	-2.78	2
NM_000673	ptr_miR_299_3p	-9.25	2
NM_000674	ptr_miR_299_3p	-11.41	3
NM_000675	ptr_miR_299_3p	-3.57	2
NM_000676	ptr_miR_299_3p	-4.96	2
NM_000677	ptr_miR_299_3p	-0.34	1
NM_000678	ptr_miR_299_3p	-1.96	1
NM_000680	ptr_miR_299_3p	-4.22	2
NM_000681	ptr_miR_299_3p	-7.7	3
NM_000682	ptr_miR_299_3p	-6.13	3
NM_000684	ptr_miR_299_3p	-6.97	1
NM_000685	ptr_miR_299_3p	-5.67	5
NM_000686	ptr_miR_299_3p	-2.74	2
NM_000687	ptr_miR_299_3p	-9.53	2
NM_000689	ptr_miR_299_3p	-3.33	1
NM_000690	ptr_miR_299_3p	-6.93	1
NM_000691	ptr_miR_299_3p	-7.22	1
NM_000692	ptr_miR_299_3p	-9.62	4
NM_000693	ptr_miR_299_3p	-6.23	4
NM_000694	ptr_miR_299_3p	-13.61	6
NM_000695	ptr_miR_299_3p	-5.48	7
NM_000696	ptr_miR_299_3p	-5.46	1
NM_000697	ptr_miR_299_3p	-3.19	1
NM_000698	ptr_miR_299_3p	-6.66	2
NM_000700	ptr_miR_299_3p	-6.18	1
NM_000702	ptr_miR_299_3p	-13.12	4
NM_000704	ptr_miR_299_3p	-5.14	1
NM_000705	ptr_miR_299_3p	-10.63	2
NM_000706	ptr_miR_299_3p	-9.09	9
NM_000707	ptr_miR_299_3p	0.097	2
NM_000717	ptr_miR_299_3p	-2.25	1
NM_000718	ptr_miR_299_3p	-6.67	5
NM_000719	ptr_miR_299_3p	-11.9	14
NM_000720	ptr_miR_299_3p	-6.97	3
NM_000721	ptr_miR_299_3p	-7.92	16
NM_000723	ptr_miR_299_3p	-4.59	6
NM_000724	ptr_miR_299_3p	-10.15	4
NM_000725	ptr_miR_299_3p	-9.48	4
NM_000726	ptr_miR_299_3p	-12.53	7
NM_000727	ptr_miR_299_3p	-6.48	1
NM_000728	ptr_miR_299_3p	-2.18	1
NM_000730	ptr_miR_299_3p	-1.3	1
NM_000733	ptr_miR_299_3p	-6.21	1
NM_000734	ptr_miR_299_3p	-3.29	1
NM_000735	ptr_miR_299_3p	-9.08	1
NM_000738	ptr_miR_299_3p	-14.27	4
NM_000742	ptr_miR_299_3p	-12.91	4
NM_000743	ptr_miR_299_3p	-10.68	4
NM_000744	ptr_miR_299_3p	-9.05	9
NM_000745	ptr_miR_299_3p	-6.14	5
NM_000746	ptr_miR_299_3p	-5.04	3
NM_000748	ptr_miR_299_3p	-13.72	5
NM_000749	ptr_miR_299_3p	-4.69	1
NM_000750	ptr_miR_299_3p	-7.36	4
NM_000751	ptr_miR_299_3p	-7.7	6
NM_000754	ptr_miR_299_3p	-2.02	2
NM_000758	ptr_miR_299_3p	-5.91	1
NM_000759	ptr_miR_299_3p	-2.5	4
NM_000761	ptr_miR_299_3p	-9.73	6
NM_000765	ptr_miR_299_3p	2.38	1
NM_000767	ptr_miR_299_3p	-11.9	5
NM_000770	ptr_miR_299_3p	-10.01	1
NM_000771	ptr_miR_299_3p	-6.11	3
NM_000772	ptr_miR_299_3p	-8.87	4
NM_000774	ptr_miR_299_3p	-6.85	1
NM_000778	ptr_miR_299_3p	-10.66	5
NM_000779	ptr_miR_299_3p	3.75	1
NM_000780	ptr_miR_299_3p	1.51	2
NM_000781	ptr_miR_299_3p	-8.33	2
NM_000782	ptr_miR_299_3p	-7.47	3
NM_000783	ptr_miR_299_3p	-2.14	2
NM_000784	ptr_miR_299_3p	-2.14	1
NM_000786	ptr_miR_299_3p	-2.14	4
NM_000787	ptr_miR_299_3p	-0.23	1
NM_000788	ptr_miR_299_3p	-11.15	4
NM_000789	ptr_miR_299_3p	-8.05	2
NM_000791	ptr_miR_299_3p	-11.31	5
NM_000792	ptr_miR_299_3p	-5.97	3
NM_000793	ptr_miR_299_3p	-9.95	8
NM_000794	ptr_miR_299_3p	-4.31	2
NM_000795	ptr_miR_299_3p	-9.4	5
NM_000800	ptr_miR_299_3p	-5.65	1
NM_000801	ptr_miR_299_3p	-4.9	1
NM_000803	ptr_miR_299_3p	-2.56	1
NM_000804	ptr_miR_299_3p	-10.26	1
NM_000806	ptr_miR_299_3p	-3.39	5
NM_000807	ptr_miR_299_3p	-5.52	5
NM_000808	ptr_miR_299_3p	-4.04	4
NM_000809	ptr_miR_299_3p	-6.7	13
NM_000811	ptr_miR_299_3p	-5.16	2
NM_000813	ptr_miR_299_3p	-7.29	11
NM_000814	ptr_miR_299_3p	-8.13	6
NM_000816	ptr_miR_299_3p	-9.95	6
NM_000817	ptr_miR_299_3p	-7.49	3
NM_000818	ptr_miR_299_3p	-9.61	3
NM_000821	ptr_miR_299_3p	-8.41	11
NM_000823	ptr_miR_299_3p	1.82	1
NM_000824	ptr_miR_299_3p	-3.26	4
NM_000825	ptr_miR_299_3p	-5.42	2
NM_000826	ptr_miR_299_3p	-3.44	3
NM_000827	ptr_miR_299_3p	-6.78	5
NM_000828	ptr_miR_299_3p	-4.87	4
NM_000829	ptr_miR_299_3p	-6.61	5
NM_000831	ptr_miR_299_3p	-7.8	19
NM_000832	ptr_miR_299_3p	-2.93	1
NM_000833	ptr_miR_299_3p	-7.04	20
NM_000834	ptr_miR_299_3p	-6.84	2
NM_000836	ptr_miR_299_3p	-7.56	3
NM_000838	ptr_miR_299_3p	-9.64	7
NM_000839	ptr_miR_299_3p	0.93	1
NM_000840	ptr_miR_299_3p	-1.76	1
NM_000841	ptr_miR_299_3p	-4.66	1
NM_000842	ptr_miR_299_3p	-6.61	4
NM_000843	ptr_miR_299_3p	-8.91	18
NM_000845	ptr_miR_299_3p	-9.31	1
NM_000846	ptr_miR_299_3p	-3.48	1
NM_000848	ptr_miR_299_3p	-11.36	1
NM_000849	ptr_miR_299_3p	-5.27	3
NM_000850	ptr_miR_299_3p	-11.51	3
NM_000851	ptr_miR_299_3p	-11.72	4
NM_000853	ptr_miR_299_3p	-4.4	1
NM_000854	ptr_miR_299_3p	-7.8	2
NM_000855	ptr_miR_299_3p	-10.81	20
NM_000856	ptr_miR_299_3p	-9.84	6
NM_000857	ptr_miR_299_3p	-5.62	2
NM_000860	ptr_miR_299_3p	-4.08	4
NM_000861	ptr_miR_299_3p	-6.08	4
NM_000862	ptr_miR_299_3p	-1.32	1
NM_000866	ptr_miR_299_3p	-10.32	2
NM_000868	ptr_miR_299_3p	-5.53	2
NM_000869	ptr_miR_299_3p	-0.083	2
NM_000870	ptr_miR_299_3p	-4.01	4
NM_000872	ptr_miR_299_3p	-8.58	3
NM_000875	ptr_miR_299_3p	-10.43	16
NM_000876	ptr_miR_299_3p	-2.11	2
NM_000877	ptr_miR_299_3p	-9.91	7
NM_000878	ptr_miR_299_3p	-10.27	6
NM_000882	ptr_miR_299_3p	-4.9	1
NM_000885	ptr_miR_299_3p	-5.45	3
NM_000887	ptr_miR_299_3p	-0.81	1
NM_000890	ptr_miR_299_3p	-7.99	4
NM_000891	ptr_miR_299_3p	-6.96	9
NM_000894	ptr_miR_299_3p	-12.49	1
NM_000896	ptr_miR_299_3p	-10.97	3
NM_000898	ptr_miR_299_3p	-7.93	3
NM_000899	ptr_miR_299_3p	-6.42	11
NM_000901	ptr_miR_299_3p	-6.39	5
NM_000902	ptr_miR_299_3p	-6.7	4
NM_000903	ptr_miR_299_3p	-8.46	4
NM_000905	ptr_miR_299_3p	-6.93	1
NM_000906	ptr_miR_299_3p	2.26	1
NM_000908	ptr_miR_299_3p	-9.37	11
NM_000909	ptr_miR_299_3p	-9.47	1
NM_000910	ptr_miR_299_3p	-8.07	3
NM_000911	ptr_miR_299_3p	-4.32	1
NM_000912	ptr_miR_299_3p	-8.51	11
NM_000913	ptr_miR_299_3p	-9.02	3
NM_000915	ptr_miR_299_3p	-4.12	1
NM_000916	ptr_miR_299_3p	-13.05	3
NM_000917	ptr_miR_299_3p	-6.83	1
NM_000918	ptr_miR_299_3p	-10.44	5
NM_000919	ptr_miR_299_3p	-8.92	3
NM_000920	ptr_miR_299_3p	3.19	1
NM_000921	ptr_miR_299_3p	-7.79	12
NM_000922	ptr_miR_299_3p	-4.16	3
NM_000923	ptr_miR_299_3p	-1.91	2
NM_000924	ptr_miR_299_3p	-11.31	3
NM_000925	ptr_miR_299_3p	-1.93	1
NM_000926	ptr_miR_299_3p	-11.35	26
NM_000927	ptr_miR_299_3p	-4.7	1
NM_000928	ptr_miR_299_3p	-11.09	1
NM_000929	ptr_miR_299_3p	-3.51	2
NM_000930	ptr_miR_299_3p	-6.8	3
NM_000932	ptr_miR_299_3p	-9.85	5
NM_000933	ptr_miR_299_3p	-5.18	3
NM_000934	ptr_miR_299_3p	-5.4	2
NM_000935	ptr_miR_299_3p	-5.46	1
NM_000942	ptr_miR_299_3p	-10.39	2
NM_000943	ptr_miR_299_3p	-0.78	2
NM_000944	ptr_miR_299_3p	-5.56	4
NM_000945	ptr_miR_299_3p	-9.42	5
NM_000947	ptr_miR_299_3p	-8.61	3
NM_000949	ptr_miR_299_3p	-9.21	14
NM_000950	ptr_miR_299_3p	-11.66	6
NM_000952	ptr_miR_299_3p	-4.78	4
NM_000953	ptr_miR_299_3p	-13.81	4
NM_000958	ptr_miR_299_3p	-5.32	3
NM_000959	ptr_miR_299_3p	-11.06	5
NM_000960	ptr_miR_299_3p	-1.12	2
NM_000961	ptr_miR_299_3p	-7.2	8
NM_000962	ptr_miR_299_3p	-6.39	4
NM_000963	ptr_miR_299_3p	-6.97	4
NM_000964	ptr_miR_299_3p	-4.8	5
NM_000966	ptr_miR_299_3p	-4.77	3
NM_000971	ptr_miR_299_3p	-5.45	1
NM_000977	ptr_miR_299_3p	-11.11	5
NM_000983	ptr_miR_299_3p	-9.82	6
NM_000990	ptr_miR_299_3p	-8.91	10
NM_000991	ptr_miR_299_3p	-6.08	6
NM_000994	ptr_miR_299_3p	-1.69	3
NM_001000	ptr_miR_299_3p	-3.08	1
NM_001001132	ptr_miR_299_3p	-9.92	5
NM_001001290	ptr_miR_299_3p	3.53	1
NM_001001317	ptr_miR_299_3p	-7.1	1
NM_001001323	ptr_miR_299_3p	-8.25	5
NM_001001329	ptr_miR_299_3p	-0.3	1
NM_001001330	ptr_miR_299_3p	-9.18	9
NM_001001331	ptr_miR_299_3p	-11.39	12
NM_001001343	ptr_miR_299_3p	-8.54	4
NM_001001344	ptr_miR_299_3p	-13.74	6
NM_001001349	ptr_miR_299_3p	-3.05	2
NM_001001389	ptr_miR_299_3p	-8	3
NM_001001390	ptr_miR_299_3p	-8	3
NM_001001391	ptr_miR_299_3p	-8	3
NM_001001392	ptr_miR_299_3p	-8	3
NM_001001394	ptr_miR_299_3p	-6.57	2
NM_001001395	ptr_miR_299_3p	-2.69	4
NM_001001396	ptr_miR_299_3p	-10.32	17
NM_001001411	ptr_miR_299_3p	-2.02	3
NM_001001412	ptr_miR_299_3p	-7.42	2
NM_001001413	ptr_miR_299_3p	-12.9	3
NM_001001414	ptr_miR_299_3p	-19.79	8
NM_001001415	ptr_miR_299_3p	-4.62	1
NM_001001419	ptr_miR_299_3p	-10.65	7
NM_001001420	ptr_miR_299_3p	-10.65	7
NM_001001433	ptr_miR_299_3p	-10.33	9
NM_001001435	ptr_miR_299_3p	0.088	4
NM_001001438	ptr_miR_299_3p	-4.6	2
NM_001001481	ptr_miR_299_3p	-18.18	12
NM_001001485	ptr_miR_299_3p	-8.81	1
NM_001001486	ptr_miR_299_3p	-8.81	1
NM_001001487	ptr_miR_299_3p	-8.81	1
NM_001001503	ptr_miR_299_3p	-6.98	3
NM_001001522	ptr_miR_299_3p	-3.52	1
NM_001001523	ptr_miR_299_3p	-2.56	2
NM_001001524	ptr_miR_299_3p	-10.52	2
NM_001001548	ptr_miR_299_3p	-3.85	3
NM_001001549	ptr_miR_299_3p	-12.49	7
NM_001001550	ptr_miR_299_3p	-12.49	7
NM_001001552	ptr_miR_299_3p	-4.78	1
NM_001001555	ptr_miR_299_3p	-12.49	7
NM_001001556	ptr_miR_299_3p	-4.69	4
NM_001001557	ptr_miR_299_3p	-6.43	2
NM_001001560	ptr_miR_299_3p	-1.8	2
NM_001001561	ptr_miR_299_3p	-3.11	1
NM_001001563	ptr_miR_299_3p	-8.91	1
NM_001001653	ptr_miR_299_3p	-8.28	3
NM_001001660	ptr_miR_299_3p	0.18	1
NM_001001661	ptr_miR_299_3p	-8.34	4
NM_001001662	ptr_miR_299_3p	-4.82	3
NM_001001663	ptr_miR_299_3p	-6.03	1
NM_001001664	ptr_miR_299_3p	-8.83	6
NM_001001665	ptr_miR_299_3p	-4.23	2
NM_001001666	ptr_miR_299_3p	-5.35	2
NM_001001668	ptr_miR_299_3p	-9.35	9
NM_001001669	ptr_miR_299_3p	-1.54	4
NM_001001683	ptr_miR_299_3p	-9.97	1
NM_001001694	ptr_miR_299_3p	-9.98	9
NM_001001701	ptr_miR_299_3p	-7.91	5
NM_001001709	ptr_miR_299_3p	-5.15	6
NM_001001711	ptr_miR_299_3p	-6.06	7
NM_001001712	ptr_miR_299_3p	-5.34	2
NM_001001713	ptr_miR_299_3p	1.63	2
NM_001001715	ptr_miR_299_3p	-5.79	2
NM_001001732	ptr_miR_299_3p	5.33	1
NM_001001786	ptr_miR_299_3p	-5.27	1
NM_001001791	ptr_miR_299_3p	-2.16	1
NM_001001795	ptr_miR_299_3p	-10.97	1
NM_001001851	ptr_miR_299_3p	-5.15	1
NM_001001852	ptr_miR_299_3p	-4.55	2
NM_001001872	ptr_miR_299_3p	-9.14	5
NM_001001874	ptr_miR_299_3p	-7.33	3
NM_001001890	ptr_miR_299_3p	-11.87	7
NM_001001891	ptr_miR_299_3p	-7.14	6
NM_001001894	ptr_miR_299_3p	-9.48	5
NM_001001895	ptr_miR_299_3p	-2.12	2
NM_001001924	ptr_miR_299_3p	-11.67	3
NM_001001925	ptr_miR_299_3p	-11.67	3
NM_001001928	ptr_miR_299_3p	-7.83	13
NM_001001931	ptr_miR_299_3p	-11.67	3
NM_001001933	ptr_miR_299_3p	-3.64	1
NM_001001936	ptr_miR_299_3p	-3.75	2
NM_001001938	ptr_miR_299_3p	-9.32	10
NM_001001971	ptr_miR_299_3p	-4.09	4
NM_001001973	ptr_miR_299_3p	-3.03	1
NM_001001974	ptr_miR_299_3p	-6.94	6
NM_001001991	ptr_miR_299_3p	-2.35	1
NM_001001994	ptr_miR_299_3p	-1.79	1
NM_001001995	ptr_miR_299_3p	-8.59	3
NM_001001996	ptr_miR_299_3p	-1.79	1
NM_001002000	ptr_miR_299_3p	-1.41	2
NM_001002001	ptr_miR_299_3p	-1.41	2
NM_001002002	ptr_miR_299_3p	-1.41	2
NM_001002006	ptr_miR_299_3p	-2.42	1
NM_001002017	ptr_miR_299_3p	-7.12	2
NM_001002018	ptr_miR_299_3p	-7.12	2
NM_001002026	ptr_miR_299_3p	-11.78	11
NM_001002030	ptr_miR_299_3p	-4.1	1
NM_001002031	ptr_miR_299_3p	-10.69	1
NM_001002032	ptr_miR_299_3p	-7.38	3
NM_001002033	ptr_miR_299_3p	-7.38	4
NM_001002034	ptr_miR_299_3p	-7.04	1
NM_001002231	ptr_miR_299_3p	-9.58	3
NM_001002235	ptr_miR_299_3p	-10.9	4
NM_001002236	ptr_miR_299_3p	-10.9	4
NM_001002243	ptr_miR_299_3p	-4.82	2
NM_001002245	ptr_miR_299_3p	-0.085	1
NM_001002246	ptr_miR_299_3p	-0.085	1
NM_001002247	ptr_miR_299_3p	-0.085	1
NM_001002248	ptr_miR_299_3p	-0.085	1
NM_001002249	ptr_miR_299_3p	-0.085	1
NM_001002251	ptr_miR_299_3p	-0.49	1
NM_001002252	ptr_miR_299_3p	-0.49	2
NM_001002254	ptr_miR_299_3p	-4.72	2
NM_001002255	ptr_miR_299_3p	-12.68	2
NM_001002257	ptr_miR_299_3p	-13.4	8
NM_001002258	ptr_miR_299_3p	-5.48	5
NM_001002261	ptr_miR_299_3p	-1.08	2
NM_001002262	ptr_miR_299_3p	-1.08	2
NM_001002264	ptr_miR_299_3p	-10.5	5
NM_001002265	ptr_miR_299_3p	-13.74	2
NM_001002266	ptr_miR_299_3p	-13.74	2
NM_001002269	ptr_miR_299_3p	-6.6	4
NM_001002273	ptr_miR_299_3p	-13.49	6
NM_001002274	ptr_miR_299_3p	-13.49	6
NM_001002275	ptr_miR_299_3p	-13.49	6
NM_001002295	ptr_miR_299_3p	-4.56	2
NM_001002296	ptr_miR_299_3p	-10.83	5
NM_001002759	ptr_miR_299_3p	-5.56	1
NM_001002760	ptr_miR_299_3p	-7.28	9
NM_001002761	ptr_miR_299_3p	-7.28	9
NM_001002762	ptr_miR_299_3p	-9.54	5
NM_001002800	ptr_miR_299_3p	3.25	1
NM_001002810	ptr_miR_299_3p	-9.33	2
NM_001002811	ptr_miR_299_3p	-2.82	3
NM_001002812	ptr_miR_299_3p	-2.82	3
NM_001002814	ptr_miR_299_3p	-8.11	7
NM_001002838	ptr_miR_299_3p	-8.57	8
NM_001002843	ptr_miR_299_3p	0.094	1
NM_001002844	ptr_miR_299_3p	-4.54	4
NM_001002860	ptr_miR_299_3p	-8.59	15
NM_001002862	ptr_miR_299_3p	-7.44	9
NM_001002876	ptr_miR_299_3p	-3.18	1
NM_001002877	ptr_miR_299_3p	-3.43	1
NM_001002878	ptr_miR_299_3p	-3.43	1
NM_001002879	ptr_miR_299_3p	-3.43	1
NM_001002880	ptr_miR_299_3p	-8.74	2
NM_001002901	ptr_miR_299_3p	-2.36	2
NM_001002906	ptr_miR_299_3p	-9.76	4
NM_001002909	ptr_miR_299_3p	-12.08	11
NM_001002912	ptr_miR_299_3p	-12.87	10
NM_001002914	ptr_miR_299_3p	1.37	2
NM_001002916	ptr_miR_299_3p	-6.8	1
NM_001002919	ptr_miR_299_3p	-5.39	1
NM_001002926	ptr_miR_299_3p	-7.63	3
NM_001003395	ptr_miR_299_3p	-6.2	4
NM_001003396	ptr_miR_299_3p	-6.2	4
NM_001003397	ptr_miR_299_3p	-6.2	4
NM_001003398	ptr_miR_299_3p	-1.83	4
NM_001003406	ptr_miR_299_3p	-7.77	9
NM_001003407	ptr_miR_299_3p	-6.06	9
NM_001003408	ptr_miR_299_3p	-6.06	9
NM_001003652	ptr_miR_299_3p	-11.81	19
NM_001003665	ptr_miR_299_3p	-11.96	15
NM_001003674	ptr_miR_299_3p	-10.58	20
NM_001003675	ptr_miR_299_3p	-10.58	20
NM_001003676	ptr_miR_299_3p	-6.34	2
NM_001003677	ptr_miR_299_3p	-6.34	1
NM_001003679	ptr_miR_299_3p	-10.05	4
NM_001003681	ptr_miR_299_3p	-1.88	2
NM_001003682	ptr_miR_299_3p	-5.88	5
NM_001003683	ptr_miR_299_3p	-0.38	1
NM_001003688	ptr_miR_299_3p	-3.67	2
NM_001003692	ptr_miR_299_3p	-7.33	2
NM_001003694	ptr_miR_299_3p	-11.01	1
NM_001003698	ptr_miR_299_3p	-4.71	6
NM_001003699	ptr_miR_299_3p	-4.71	6
NM_001003700	ptr_miR_299_3p	-4.71	6
NM_001003702	ptr_miR_299_3p	-6.29	1
NM_001003712	ptr_miR_299_3p	-9.84	7
NM_001003715	ptr_miR_299_3p	-3.35	2
NM_001003716	ptr_miR_299_3p	-3.39	3
NM_001003760	ptr_miR_299_3p	-15.66	9
NM_001003785	ptr_miR_299_3p	-1.19	1
NM_001003786	ptr_miR_299_3p	-6.88	4
NM_001003787	ptr_miR_299_3p	-6.88	4
NM_001003788	ptr_miR_299_3p	-6.88	4
NM_001003789	ptr_miR_299_3p	-11.67	4
NM_001003790	ptr_miR_299_3p	-8.82	2
NM_001003791	ptr_miR_299_3p	-8.82	2
NM_001003792	ptr_miR_299_3p	-4.41	7
NM_001003793	ptr_miR_299_3p	-4.41	7
NM_001003794	ptr_miR_299_3p	-7.48	7
NM_001003795	ptr_miR_299_3p	-3.57	1
NM_001003796	ptr_miR_299_3p	-9.85	2
NM_001003799	ptr_miR_299_3p	-6.03	2
NM_001003800	ptr_miR_299_3p	-8.76	7
NM_001003801	ptr_miR_299_3p	2.82	1
NM_001003802	ptr_miR_299_3p	2.82	1
NM_001003803	ptr_miR_299_3p	-0.21	1
NM_001003805	ptr_miR_299_3p	-0.21	1
NM_001003806	ptr_miR_299_3p	-6.03	2
NM_001003809	ptr_miR_299_3p	-10.3	6
NM_001003810	ptr_miR_299_3p	-4.42	1
NM_001003818	ptr_miR_299_3p	-11.25	4
NM_001003819	ptr_miR_299_3p	-11.33	1
NM_001003827	ptr_miR_299_3p	-11.33	1
NM_001003841	ptr_miR_299_3p	-11.37	6
NM_001003891	ptr_miR_299_3p	-2.46	1
NM_001003894	ptr_miR_299_3p	1.45	2
NM_001003895	ptr_miR_299_3p	-1.65	2
NM_001003897	ptr_miR_299_3p	-2.42	3
NM_001003927	ptr_miR_299_3p	-7.16	5
NM_001003931	ptr_miR_299_3p	-7.36	1
NM_001003937	ptr_miR_299_3p	-10.19	4
NM_001003940	ptr_miR_299_3p	-6.32	4
NM_001003942	ptr_miR_299_3p	-6.32	4
NM_001003943	ptr_miR_299_3p	-6.32	4
NM_001003954	ptr_miR_299_3p	-6.3	3
NM_001004	ptr_miR_299_3p	-3.54	1
NM_001004019	ptr_miR_299_3p	-7.47	1
NM_001004055	ptr_miR_299_3p	-8.71	1
NM_001004056	ptr_miR_299_3p	-6.27	1
NM_001004057	ptr_miR_299_3p	-6.27	1
NM_001004065	ptr_miR_299_3p	-9.61	12
NM_001004067	ptr_miR_299_3p	-8.35	1
NM_001004106	ptr_miR_299_3p	-9.51	3
NM_001004125	ptr_miR_299_3p	-10.42	1
NM_001004127	ptr_miR_299_3p	-7.42	1
NM_001004128	ptr_miR_299_3p	-12.11	3
NM_001004196	ptr_miR_299_3p	-7.43	4
NM_001004297	ptr_miR_299_3p	-1.07	1
NM_001004298	ptr_miR_299_3p	-1.64	1
NM_001004301	ptr_miR_299_3p	-6.67	5
NM_001004303	ptr_miR_299_3p	-14.53	2
NM_001004304	ptr_miR_299_3p	-5.47	8
NM_001004306	ptr_miR_299_3p	-7.24	2
NM_001004308	ptr_miR_299_3p	-5.3	5
NM_001004309	ptr_miR_299_3p	-3.65	1
NM_001004310	ptr_miR_299_3p	-5.23	2
NM_001004312	ptr_miR_299_3p	-1.37	1
NM_001004313	ptr_miR_299_3p	-11.24	4
NM_001004316	ptr_miR_299_3p	-6.89	1
NM_001004317	ptr_miR_299_3p	-7.68	6
NM_001004318	ptr_miR_299_3p	1.46	1
NM_001004320	ptr_miR_299_3p	-6.45	1
NM_001004323	ptr_miR_299_3p	-1.99	1
NM_001004325	ptr_miR_299_3p	-13.69	1
NM_001004328	ptr_miR_299_3p	-8.93	6
NM_001004329	ptr_miR_299_3p	-2.28	2
NM_001004330	ptr_miR_299_3p	-12.41	5
NM_001004333	ptr_miR_299_3p	-9.13	2
NM_001004334	ptr_miR_299_3p	-2.99	1
NM_001004339	ptr_miR_299_3p	-5.19	5
NM_001004340	ptr_miR_299_3p	2.28	1
NM_001004341	ptr_miR_299_3p	-5.03	2
NM_001004342	ptr_miR_299_3p	-11.35	17
NM_001004351	ptr_miR_299_3p	-3.32	3
NM_001004352	ptr_miR_299_3p	-7.62	4
NM_001004353	ptr_miR_299_3p	1.4	1
NM_001004354	ptr_miR_299_3p	-8.75	2
NM_001004360	ptr_miR_299_3p	-9.11	5
NM_001004419	ptr_miR_299_3p	-6.59	14
NM_001004426	ptr_miR_299_3p	-6.5	1
NM_001004432	ptr_miR_299_3p	-10.14	2
NM_001004434	ptr_miR_299_3p	-5.79	1
NM_001004439	ptr_miR_299_3p	-8.09	7
NM_001004440	ptr_miR_299_3p	-6.28	2
NM_001004441	ptr_miR_299_3p	-1.11	1
NM_001004720	ptr_miR_299_3p	-8.76	4
NM_001004722	ptr_miR_299_3p	-8.76	5
NM_001004733	ptr_miR_299_3p	-4.31	2
NM_001005	ptr_miR_299_3p	-7.47	2
NM_001005171	ptr_miR_299_3p	1.84	1
NM_001005210	ptr_miR_299_3p	-7.02	12
NM_001005212	ptr_miR_299_3p	-8.34	2
NM_001005217	ptr_miR_299_3p	-3.02	6
NM_001005241	ptr_miR_299_3p	-5.99	1
NM_001005242	ptr_miR_299_3p	-6.37	1
NM_001005271	ptr_miR_299_3p	-6.61	3
NM_001005273	ptr_miR_299_3p	-6.61	3
NM_001005283	ptr_miR_299_3p	-1.41	1
NM_001005291	ptr_miR_299_3p	-9.3	4
NM_001005332	ptr_miR_299_3p	0.49	1
NM_001005333	ptr_miR_299_3p	0.49	1
NM_001005335	ptr_miR_299_3p	-5.19	2
NM_001005337	ptr_miR_299_3p	-7.83	7
NM_001005340	ptr_miR_299_3p	-7.53	2
NM_001005353	ptr_miR_299_3p	-11.52	14
NM_001005354	ptr_miR_299_3p	-2.31	2
NM_001005360	ptr_miR_299_3p	-6.03	1
NM_001005361	ptr_miR_299_3p	-6.03	1
NM_001005362	ptr_miR_299_3p	-6.03	1
NM_001005366	ptr_miR_299_3p	-6.23	5
NM_001005367	ptr_miR_299_3p	-2.36	2
NM_001005375	ptr_miR_299_3p	-4.55	8
NM_001005377	ptr_miR_299_3p	-0.65	1
NM_001005386	ptr_miR_299_3p	2.26	1
NM_001005388	ptr_miR_299_3p	-12.42	14
NM_001005389	ptr_miR_299_3p	-8.66	1
NM_001005404	ptr_miR_299_3p	-10.51	9
NM_001005405	ptr_miR_299_3p	-11.69	1
NM_001005407	ptr_miR_299_3p	-5.33	1
NM_001005408	ptr_miR_299_3p	-5.23	3
NM_001005409	ptr_miR_299_3p	-6.07	6
NM_001005413	ptr_miR_299_3p	-4.1	2
NM_001005415	ptr_miR_299_3p	-3.88	4
NM_001005416	ptr_miR_299_3p	-3.88	4
NM_001005417	ptr_miR_299_3p	2.88	2
NM_001005463	ptr_miR_299_3p	-8.31	7
NM_001005473	ptr_miR_299_3p	-9.4	16
NM_001005474	ptr_miR_299_3p	1.52	1
NM_001005476	ptr_miR_299_3p	-2.51	1
NM_001005498	ptr_miR_299_3p	-4.33	3
NM_001005502	ptr_miR_299_3p	-8.08	13
NM_001005505	ptr_miR_299_3p	-13.11	8
NM_001005527	ptr_miR_299_3p	-7.7	3
NM_001005566	ptr_miR_299_3p	-1.37	2
NM_001005567	ptr_miR_299_3p	-4.62	1
NM_001005609	ptr_miR_299_3p	-10.75	5
NM_001005612	ptr_miR_299_3p	-10.75	5
NM_001005619	ptr_miR_299_3p	-2.68	1
NM_001005731	ptr_miR_299_3p	-2.68	1
NM_001005738	ptr_miR_299_3p	0.58	1
NM_001005739	ptr_miR_299_3p	-8.57	2
NM_001005743	ptr_miR_299_3p	-0.84	2
NM_001005744	ptr_miR_299_3p	-0.84	2
NM_001005745	ptr_miR_299_3p	-0.84	2
NM_001005746	ptr_miR_299_3p	-12.53	7
NM_001005747	ptr_miR_299_3p	-12.53	7
NM_001005752	ptr_miR_299_3p	-8.43	2
NM_001005753	ptr_miR_299_3p	-11.94	5
NM_001005781	ptr_miR_299_3p	-5.42	1
NM_001005782	ptr_miR_299_3p	-5.42	1
NM_001005783	ptr_miR_299_3p	-10.05	2
NM_001005785	ptr_miR_299_3p	-4.55	8
NM_001005786	ptr_miR_299_3p	-4.55	8
NM_001005849	ptr_miR_299_3p	-6.47	3
NM_001005850	ptr_miR_299_3p	-6.95	1
NM_001005851	ptr_miR_299_3p	-10.15	14
NM_001005862	ptr_miR_299_3p	-0.88	2
NM_001005909	ptr_miR_299_3p	-6.47	2
NM_001005910	ptr_miR_299_3p	-6.27	2
NM_001005911	ptr_miR_299_3p	-6.27	2
NM_001005918	ptr_miR_299_3p	-7.88	4
NM_001005920	ptr_miR_299_3p	-10.34	7
NM_001006114	ptr_miR_299_3p	-1.77	1
NM_001006115	ptr_miR_299_3p	-5.64	6
NM_001006117	ptr_miR_299_3p	-0.51	2
NM_001006118	ptr_miR_299_3p	-0.51	3
NM_001006120	ptr_miR_299_3p	-0.51	4
NM_001006121	ptr_miR_299_3p	-0.51	4
NM_001006600	ptr_miR_299_3p	-9.78	3
NM_001006605	ptr_miR_299_3p	-6.4	5
NM_001006610	ptr_miR_299_3p	-5.37	2
NM_001006612	ptr_miR_299_3p	-3.8	2
NM_001006613	ptr_miR_299_3p	-3.8	2
NM_001006614	ptr_miR_299_3p	-3.8	2
NM_001006616	ptr_miR_299_3p	-6.35	3
NM_001006617	ptr_miR_299_3p	-9.86	4
NM_001006619	ptr_miR_299_3p	-9.86	4
NM_001006620	ptr_miR_299_3p	-9.86	4
NM_001006621	ptr_miR_299_3p	-9.86	4
NM_001006622	ptr_miR_299_3p	-4.08	7
NM_001006623	ptr_miR_299_3p	-8.37	6
NM_001006624	ptr_miR_299_3p	-9.58	6
NM_001006625	ptr_miR_299_3p	-9.58	6
NM_001006636	ptr_miR_299_3p	-10.21	6
NM_001006638	ptr_miR_299_3p	-9.62	6
NM_001006639	ptr_miR_299_3p	-12.3	2
NM_001006640	ptr_miR_299_3p	-12.3	2
NM_001006641	ptr_miR_299_3p	-8.28	5
NM_001006642	ptr_miR_299_3p	-8.28	5
NM_001006655	ptr_miR_299_3p	-8.85	1
NM_001006656	ptr_miR_299_3p	-9.24	8
NM_001006657	ptr_miR_299_3p	-8.91	11
NM_001006658	ptr_miR_299_3p	-7	2
NM_001006666	ptr_miR_299_3p	-0.61	1
NM_001006684	ptr_miR_299_3p	-8.45	4
NM_001006932	ptr_miR_299_3p	-10.79	11
NM_001006938	ptr_miR_299_3p	-9.11	3
NM_001006939	ptr_miR_299_3p	-2.93	2
NM_001006941	ptr_miR_299_3p	-3.77	2
NM_001006944	ptr_miR_299_3p	-6.38	1
NM_001006945	ptr_miR_299_3p	1.5	2
NM_001006946	ptr_miR_299_3p	-5.06	3
NM_001007022	ptr_miR_299_3p	-5.4	2
NM_001007023	ptr_miR_299_3p	-9.95	8
NM_001007024	ptr_miR_299_3p	-6.68	7
NM_001007025	ptr_miR_299_3p	-6.68	7
NM_001007026	ptr_miR_299_3p	-2.44	2
NM_001007027	ptr_miR_299_3p	0.98	1
NM_001007033	ptr_miR_299_3p	-0.56	2
NM_001007072	ptr_miR_299_3p	-7.41	2
NM_001007073	ptr_miR_299_3p	-1.69	3
NM_001007074	ptr_miR_299_3p	-1.69	3
NM_001007075	ptr_miR_299_3p	-9.17	11
NM_001007088	ptr_miR_299_3p	-12.03	4
NM_001007094	ptr_miR_299_3p	-7.68	7
NM_001007097	ptr_miR_299_3p	-9.69	11
NM_001007098	ptr_miR_299_3p	-6.57	1
NM_001007099	ptr_miR_299_3p	-5.27	1
NM_001007100	ptr_miR_299_3p	-5.27	1
NM_001007101	ptr_miR_299_3p	-1.57	1
NM_001007102	ptr_miR_299_3p	-5.55	3
NM_001007139	ptr_miR_299_3p	-4.16	3
NM_001007156	ptr_miR_299_3p	-5.6	7
NM_001007188	ptr_miR_299_3p	-10.18	5
NM_001007225	ptr_miR_299_3p	-7.49	4
NM_001007226	ptr_miR_299_3p	-1.73	2
NM_001007227	ptr_miR_299_3p	-1.73	2
NM_001007228	ptr_miR_299_3p	-1.73	2
NM_001007229	ptr_miR_299_3p	-1.73	2
NM_001007230	ptr_miR_299_3p	-1.73	2
NM_001007231	ptr_miR_299_3p	5.85	1
NM_001007237	ptr_miR_299_3p	-11.29	6
NM_001007239	ptr_miR_299_3p	-11.03	4
NM_001007245	ptr_miR_299_3p	-10.76	2
NM_001007246	ptr_miR_299_3p	-1.83	1
NM_001007250	ptr_miR_299_3p	-5.27	1
NM_001007253	ptr_miR_299_3p	-7.85	2
NM_001007255	ptr_miR_299_3p	-8.19	2
NM_001007257	ptr_miR_299_3p	-7.18	3
NM_001007259	ptr_miR_299_3p	-0.83	1
NM_001007267	ptr_miR_299_3p	-6.02	2
NM_001007271	ptr_miR_299_3p	-12.2	4
NM_001007277	ptr_miR_299_3p	-12.22	2
NM_001007278	ptr_miR_299_3p	-8.74	6
NM_001007466	ptr_miR_299_3p	-6.46	10
NM_001007468	ptr_miR_299_3p	-5.6	2
NM_001007471	ptr_miR_299_3p	-20.37	2
NM_001007525	ptr_miR_299_3p	-3.71	3
NM_001007531	ptr_miR_299_3p	-5.36	1
NM_001007533	ptr_miR_299_3p	-2.01	1
NM_001007534	ptr_miR_299_3p	-3.06	3
NM_001007538	ptr_miR_299_3p	-8.78	4
NM_001007551	ptr_miR_299_3p	-5.1	1
NM_001007559	ptr_miR_299_3p	-10.26	3
NM_001007561	ptr_miR_299_3p	-7.51	19
NM_001007563	ptr_miR_299_3p	-7.83	6
NM_001007595	ptr_miR_299_3p	-7.3	2
NM_001007792	ptr_miR_299_3p	-8.24	1
NM_001007793	ptr_miR_299_3p	-9.61	1
NM_001007794	ptr_miR_299_3p	-3.45	3
NM_001008215	ptr_miR_299_3p	-3.09	3
NM_001008216	ptr_miR_299_3p	0.79	1
NM_001008220	ptr_miR_299_3p	-5.45	6
NM_001008222	ptr_miR_299_3p	-9.08	4
NM_001008224	ptr_miR_299_3p	-6.43	4
NM_001008225	ptr_miR_299_3p	-6.89	3
NM_001008226	ptr_miR_299_3p	-3.38	3
NM_001008228	ptr_miR_299_3p	-8.74	32
NM_001008229	ptr_miR_299_3p	-2.13	16
NM_001008239	ptr_miR_299_3p	-11.58	12
NM_001008272	ptr_miR_299_3p	-6.5	1
NM_001008273	ptr_miR_299_3p	-6.5	1
NM_001008388	ptr_miR_299_3p	-10.59	19
NM_001008389	ptr_miR_299_3p	-3.66	1
NM_001008390	ptr_miR_299_3p	-10.87	4
NM_001008391	ptr_miR_299_3p	-3.99	2
NM_001008392	ptr_miR_299_3p	-8.13	9
NM_001008393	ptr_miR_299_3p	-10.36	5
NM_001008396	ptr_miR_299_3p	-9.29	3
NM_001008397	ptr_miR_299_3p	-3.66	5
NM_001008401	ptr_miR_299_3p	-2.81	2
NM_001008404	ptr_miR_299_3p	-0.52	1
NM_001008405	ptr_miR_299_3p	-8.1	9
NM_001008410	ptr_miR_299_3p	-4.13	2
NM_001008487	ptr_miR_299_3p	-9.38	3
NM_001008491	ptr_miR_299_3p	-5.62	4
NM_001008492	ptr_miR_299_3p	-5.62	4
NM_001008493	ptr_miR_299_3p	-7.99	21
NM_001008494	ptr_miR_299_3p	-3.63	3
NM_001008495	ptr_miR_299_3p	-9.58	13
NM_001008496	ptr_miR_299_3p	-5.75	1
NM_001008505	ptr_miR_299_3p	-4.33	1
NM_001008528	ptr_miR_299_3p	-4.22	3
NM_001008529	ptr_miR_299_3p	-1.2	4
NM_001008536	ptr_miR_299_3p	-2.84	2
NM_001008537	ptr_miR_299_3p	-13.67	15
NM_001008539	ptr_miR_299_3p	-11.68	7
NM_001008540	ptr_miR_299_3p	-2.7	1
NM_001008541	ptr_miR_299_3p	-4.68	5
NM_001008563	ptr_miR_299_3p	-7.74	3
NM_001008564	ptr_miR_299_3p	-5.17	3
NM_001008657	ptr_miR_299_3p	-9.55	3
NM_001008660	ptr_miR_299_3p	-4.82	1
NM_001008661	ptr_miR_299_3p	-9.28	2
NM_001008662	ptr_miR_299_3p	-9.28	2
NM_001008693	ptr_miR_299_3p	-6.57	4
NM_001008701	ptr_miR_299_3p	-8.5	7
NM_001008707	ptr_miR_299_3p	-9.26	4
NM_001008710	ptr_miR_299_3p	-11.17	7
NM_001008711	ptr_miR_299_3p	-11.17	8
NM_001008723	ptr_miR_299_3p	-6.13	2
NM_001008726	ptr_miR_299_3p	-8.56	3
NM_001008727	ptr_miR_299_3p	-2.61	2
NM_001008737	ptr_miR_299_3p	-7.25	3
NM_001008738	ptr_miR_299_3p	-3.39	4
NM_001008740	ptr_miR_299_3p	-3.82	1
NM_001008744	ptr_miR_299_3p	-2.29	1
NM_001008779	ptr_miR_299_3p	-7.38	1
NM_001008781	ptr_miR_299_3p	-12.86	9
NM_001008783	ptr_miR_299_3p	-3.36	1
NM_001008801	ptr_miR_299_3p	-7.44	6
NM_001008844	ptr_miR_299_3p	-9.56	2
NM_001008860	ptr_miR_299_3p	-6.29	2
NM_001008892	ptr_miR_299_3p	-6.29	2
NM_001008894	ptr_miR_299_3p	-6.29	2
NM_001008897	ptr_miR_299_3p	0.85	2
NM_001008910	ptr_miR_299_3p	-6.94	6
NM_001008925	ptr_miR_299_3p	-10.24	7
NM_001008938	ptr_miR_299_3p	-1.55	1
NM_001009181	ptr_miR_299_3p	-2.35	1
NM_001009185	ptr_miR_299_3p	-9.96	9
NM_001009186	ptr_miR_299_3p	-5.09	1
NM_001009552	ptr_miR_299_3p	-7	1
NM_001009554	ptr_miR_299_3p	-7.47	9
NM_001009555	ptr_miR_299_3p	-4.89	3
NM_001009566	ptr_miR_299_3p	-11.21	4
NM_001009571	ptr_miR_299_3p	-4.79	2
NM_001009584	ptr_miR_299_3p	-3.32	2
NM_001009611	ptr_miR_299_3p	-2.94	1
NM_001009612	ptr_miR_299_3p	-1.42	1
NM_001009813	ptr_miR_299_3p	-2.57	2
NM_001009880	ptr_miR_299_3p	-6.04	13
NM_001009894	ptr_miR_299_3p	-1.83	1
NM_001009899	ptr_miR_299_3p	-9.8	20
NM_001009905	ptr_miR_299_3p	1.04	1
NM_001009909	ptr_miR_299_3p	-11.92	12
NM_001009921	ptr_miR_299_3p	-6.95	4
NM_001009922	ptr_miR_299_3p	-10.24	7
NM_001009923	ptr_miR_299_3p	-0.91	1
NM_001009924	ptr_miR_299_3p	-0.91	1
NM_001009925	ptr_miR_299_3p	-0.91	1
NM_001009931	ptr_miR_299_3p	-12.11	4
NM_001009932	ptr_miR_299_3p	-6.86	2
NM_001009933	ptr_miR_299_3p	-6.86	2
NM_001009934	ptr_miR_299_3p	-6.86	2
NM_001009939	ptr_miR_299_3p	-8.68	3
NM_001009955	ptr_miR_299_3p	-6.38	2
NM_001009958	ptr_miR_299_3p	-5.86	3
NM_001009959	ptr_miR_299_3p	-6.95	6
NM_001009960	ptr_miR_299_3p	-10.26	7
NM_001009984	ptr_miR_299_3p	-5.65	5
NM_001009992	ptr_miR_299_3p	-5.54	5
NM_001009993	ptr_miR_299_3p	-0.16	2
NM_001010000	ptr_miR_299_3p	-8.59	10
NM_001010845	ptr_miR_299_3p	-8.65	3
NM_001010846	ptr_miR_299_3p	-7.92	5
NM_001010847	ptr_miR_299_3p	3.08	1
NM_001010848	ptr_miR_299_3p	-5.58	2
NM_001010853	ptr_miR_299_3p	-10.76	5
NM_001010854	ptr_miR_299_3p	-6.55	2
NM_001010855	ptr_miR_299_3p	-9.01	4
NM_001010858	ptr_miR_299_3p	-9.58	6
NM_001010861	ptr_miR_299_3p	-8.7	8
NM_001010862	ptr_miR_299_3p	-8.07	8
NM_001010866	ptr_miR_299_3p	-5.14	5
NM_001010867	ptr_miR_299_3p	-8.42	13
NM_001010870	ptr_miR_299_3p	-5.93	2
NM_001010872	ptr_miR_299_3p	-7.3	10
NM_001010874	ptr_miR_299_3p	-4.56	1
NM_001010875	ptr_miR_299_3p	-6.42	4
NM_001010877	ptr_miR_299_3p	-6.78	7
NM_001010879	ptr_miR_299_3p	-7.26	2
NM_001010880	ptr_miR_299_3p	-7.13	4
NM_001010883	ptr_miR_299_3p	-4.76	4
NM_001010887	ptr_miR_299_3p	-10.09	8
NM_001010888	ptr_miR_299_3p	-5.22	8
NM_001010889	ptr_miR_299_3p	-1.19	2
NM_001010890	ptr_miR_299_3p	-2.94	2
NM_001010891	ptr_miR_299_3p	-10.3	10
NM_001010895	ptr_miR_299_3p	-10.36	5
NM_001010896	ptr_miR_299_3p	-6.51	1
NM_001010897	ptr_miR_299_3p	-5.25	2
NM_001010898	ptr_miR_299_3p	-7.23	3
NM_001010903	ptr_miR_299_3p	-4.58	6
NM_001010904	ptr_miR_299_3p	-9.51	1
NM_001010906	ptr_miR_299_3p	-5.12	2
NM_001010908	ptr_miR_299_3p	-3.57	1
NM_001010909	ptr_miR_299_3p	-10.5	28
NM_001010911	ptr_miR_299_3p	-7.43	2
NM_001010915	ptr_miR_299_3p	-6.45	4
NM_001010917	ptr_miR_299_3p	-11.93	15
NM_001010922	ptr_miR_299_3p	-8.19	6
NM_001010923	ptr_miR_299_3p	-8.3	3
NM_001010927	ptr_miR_299_3p	-8.02	2
NM_001010934	ptr_miR_299_3p	-10.83	6
NM_001010935	ptr_miR_299_3p	-10.01	2
NM_001010938	ptr_miR_299_3p	-7.37	1
NM_001010942	ptr_miR_299_3p	-2.61	1
NM_001010971	ptr_miR_299_3p	-4.55	4
NM_001010972	ptr_miR_299_3p	-9.59	3
NM_001010974	ptr_miR_299_3p	-11.06	2
NM_001010978	ptr_miR_299_3p	-8.58	2
NM_001010979	ptr_miR_299_3p	-4.64	1
NM_001010980	ptr_miR_299_3p	-10.5	3
NM_001010982	ptr_miR_299_3p	-6.85	2
NM_001010984	ptr_miR_299_3p	-6.19	6
NM_001010986	ptr_miR_299_3p	-4.46	4
NM_001010987	ptr_miR_299_3p	-3.96	1
NM_001010989	ptr_miR_299_3p	1.35	1
NM_001011513	ptr_miR_299_3p	-10.24	10
NM_001011537	ptr_miR_299_3p	-7.41	3
NM_001011543	ptr_miR_299_3p	-1.8	3
NM_001011544	ptr_miR_299_3p	-0.25	1
NM_001011546	ptr_miR_299_3p	0.6	1
NM_001011547	ptr_miR_299_3p	-5.41	2
NM_001011548	ptr_miR_299_3p	-2.75	1
NM_001011549	ptr_miR_299_3p	-2.75	1
NM_001011550	ptr_miR_299_3p	-2.75	1
NM_001011552	ptr_miR_299_3p	-9.08	2
NM_001011553	ptr_miR_299_3p	-8.02	5
NM_001011554	ptr_miR_299_3p	-8.25	5
NM_001011645	ptr_miR_299_3p	-12.3	16
NM_001011655	ptr_miR_299_3p	4.83	1
NM_001011657	ptr_miR_299_3p	-8.05	5
NM_001011658	ptr_miR_299_3p	-0.61	2
NM_001011663	ptr_miR_299_3p	-4.2	3
NM_001011666	ptr_miR_299_3p	-12.65	17
NM_001011667	ptr_miR_299_3p	-2.31	2
NM_001011668	ptr_miR_299_3p	-2.31	2
NM_001011669	ptr_miR_299_3p	-2.31	2
NM_001011670	ptr_miR_299_3p	-2.31	2
NM_001011671	ptr_miR_299_3p	-2.31	2
NM_001011700	ptr_miR_299_3p	-7.04	8
NM_001011703	ptr_miR_299_3p	-9.14	3
NM_001011708	ptr_miR_299_3p	-4.9	3
NM_001011709	ptr_miR_299_3p	-4.87	1
NM_001011713	ptr_miR_299_3p	-11.09	5
NM_001011718	ptr_miR_299_3p	-1.6	2
NM_001011720	ptr_miR_299_3p	-9.34	4
NM_001011880	ptr_miR_299_3p	-5.24	2
NM_001011885	ptr_miR_299_3p	-6.04	3
NM_001012241	ptr_miR_299_3p	-8.3	7
NM_001012264	ptr_miR_299_3p	-7.28	4
NM_001012267	ptr_miR_299_3p	-10.25	6
NM_001012270	ptr_miR_299_3p	-5.27	4
NM_001012271	ptr_miR_299_3p	-5.27	4
NM_001012279	ptr_miR_299_3p	-10.44	22
NM_001012301	ptr_miR_299_3p	-2.13	4
NM_001012302	ptr_miR_299_3p	-1.45	1
NM_001012320	ptr_miR_299_3p	-2.87	4
NM_001012329	ptr_miR_299_3p	-3.96	6
NM_001012331	ptr_miR_299_3p	-8.24	1
NM_001012333	ptr_miR_299_3p	4.72	1
NM_001012334	ptr_miR_299_3p	4.72	1
NM_001012337	ptr_miR_299_3p	-9.91	1
NM_001012338	ptr_miR_299_3p	-9.99	2
NM_001012339	ptr_miR_299_3p	-1.7	2
NM_001012361	ptr_miR_299_3p	-7.8	3
NM_001012393	ptr_miR_299_3p	-8.99	9
NM_001012409	ptr_miR_299_3p	-9.16	5
NM_001012410	ptr_miR_299_3p	-7.13	3
NM_001012411	ptr_miR_299_3p	-9.16	5
NM_001012412	ptr_miR_299_3p	-7.13	3
NM_001012413	ptr_miR_299_3p	-9.16	5
NM_001012416	ptr_miR_299_3p	-8.18	2
NM_001012418	ptr_miR_299_3p	-7.65	13
NM_001012419	ptr_miR_299_3p	-3.78	3
NM_001012421	ptr_miR_299_3p	-3.78	2
NM_001012426	ptr_miR_299_3p	-11.16	11
NM_001012427	ptr_miR_299_3p	-11.16	11
NM_001012428	ptr_miR_299_3p	-3.94	3
NM_001012446	ptr_miR_299_3p	-3.54	1
NM_001012455	ptr_miR_299_3p	-4.97	6
NM_001012478	ptr_miR_299_3p	-5.07	2
NM_001012503	ptr_miR_299_3p	-11.95	3
NM_001012506	ptr_miR_299_3p	3.01	1
NM_001012507	ptr_miR_299_3p	-0.95	1
NM_001012508	ptr_miR_299_3p	-12.56	7
NM_001012509	ptr_miR_299_3p	-5.69	4
NM_001012511	ptr_miR_299_3p	-4.21	3
NM_001012514	ptr_miR_299_3p	-7.5	1
NM_001012515	ptr_miR_299_3p	-7.42	13
NM_001012516	ptr_miR_299_3p	-7.5	1
NM_001012614	ptr_miR_299_3p	-5.63	2
NM_001012631	ptr_miR_299_3p	-9.13	1
NM_001012632	ptr_miR_299_3p	-9.13	1
NM_001012633	ptr_miR_299_3p	-9.13	1
NM_001012634	ptr_miR_299_3p	-9.13	1
NM_001012635	ptr_miR_299_3p	-9.13	1
NM_001012636	ptr_miR_299_3p	-9.13	1
NM_001012642	ptr_miR_299_3p	-13.33	5
NM_001012659	ptr_miR_299_3p	-5.06	5
NM_001012662	ptr_miR_299_3p	-2.61	1
NM_001012664	ptr_miR_299_3p	-2.61	1
NM_001012706	ptr_miR_299_3p	-9.5	1
NM_001012708	ptr_miR_299_3p	-2.15	1
NM_001012709	ptr_miR_299_3p	-11.66	3
NM_001012710	ptr_miR_299_3p	-7.73	1
NM_001012716	ptr_miR_299_3p	-6.6	2
NM_001012718	ptr_miR_299_3p	-9.13	1
NM_001012720	ptr_miR_299_3p	-11.51	3
NM_001012722	ptr_miR_299_3p	-11.51	3
NM_001012727	ptr_miR_299_3p	3.3	1
NM_001012729	ptr_miR_299_3p	-5.92	3
NM_001012732	ptr_miR_299_3p	-4.75	6
NM_001012750	ptr_miR_299_3p	-7.21	5
NM_001012751	ptr_miR_299_3p	-7.21	5
NM_001012752	ptr_miR_299_3p	-7.21	5
NM_001012753	ptr_miR_299_3p	-6.71	1
NM_001012754	ptr_miR_299_3p	-10.92	2
NM_001012755	ptr_miR_299_3p	-10.37	17
NM_001012756	ptr_miR_299_3p	-11.48	8
NM_001012761	ptr_miR_299_3p	-6.16	5
NM_001012763	ptr_miR_299_3p	-15.97	10
NM_001012957	ptr_miR_299_3p	-9.9	11
NM_001012958	ptr_miR_299_3p	-2.78	4
NM_001012964	ptr_miR_299_3p	-10.56	3
NM_001012965	ptr_miR_299_3p	-10.56	3
NM_001012967	ptr_miR_299_3p	-0.39	1
NM_001012968	ptr_miR_299_3p	-10.04	10
NM_001012969	ptr_miR_299_3p	-2.65	1
NM_001012977	ptr_miR_299_3p	-9.66	3
NM_001012980	ptr_miR_299_3p	1.07	1
NM_001012981	ptr_miR_299_3p	-7.28	9
NM_001012989	ptr_miR_299_3p	1.5	1
NM_001012991	ptr_miR_299_3p	-7.02	2
NM_001012993	ptr_miR_299_3p	-10.82	6
NM_001012994	ptr_miR_299_3p	-12.09	8
NM_001013031	ptr_miR_299_3p	-12.99	9
NM_001013251	ptr_miR_299_3p	-2.61	1
NM_001013257	ptr_miR_299_3p	-12.62	8
NM_001013398	ptr_miR_299_3p	-7.91	6
NM_001013403	ptr_miR_299_3p	-1.41	1
NM_001013406	ptr_miR_299_3p	-5.69	3
NM_001013407	ptr_miR_299_3p	-1.19	2
NM_001013415	ptr_miR_299_3p	-2.29	1
NM_001013438	ptr_miR_299_3p	-11.35	9
NM_001013439	ptr_miR_299_3p	-11.35	9
NM_001013615	ptr_miR_299_3p	-8.83	3
NM_001013620	ptr_miR_299_3p	-11	15
NM_001013622	ptr_miR_299_3p	1.27	1
NM_001013626	ptr_miR_299_3p	-3.77	1
NM_001013628	ptr_miR_299_3p	1.17	1
NM_001013630	ptr_miR_299_3p	-4.42	3
NM_001013632	ptr_miR_299_3p	4.89	1
NM_001013635	ptr_miR_299_3p	-7.42	1
NM_001013642	ptr_miR_299_3p	-8.4	3
NM_001013647	ptr_miR_299_3p	-7.96	17
NM_001013649	ptr_miR_299_3p	-9.34	6
NM_001013650	ptr_miR_299_3p	-9.53	5
NM_001013653	ptr_miR_299_3p	-9.1	1
NM_001013659	ptr_miR_299_3p	-7.27	8
NM_001013660	ptr_miR_299_3p	3.91	1
NM_001013672	ptr_miR_299_3p	-1.01	1
NM_001013690	ptr_miR_299_3p	-12.55	5
NM_001013692	ptr_miR_299_3p	1.2	1
NM_001013693	ptr_miR_299_3p	-8.29	10
NM_001013694	ptr_miR_299_3p	-11.15	3
NM_001013698	ptr_miR_299_3p	-3.21	5
NM_001013703	ptr_miR_299_3p	-8.86	1
NM_001013706	ptr_miR_299_3p	-5.67	2
NM_001013734	ptr_miR_299_3p	-2.25	1
NM_001013746	ptr_miR_299_3p	-5.3	5
NM_001013839	ptr_miR_299_3p	-4.25	3
NM_001013842	ptr_miR_299_3p	-7.54	2
NM_001014279	ptr_miR_299_3p	-7.46	1
NM_001014283	ptr_miR_299_3p	-8.04	1
NM_001014342	ptr_miR_299_3p	-5.54	4
NM_001014380	ptr_miR_299_3p	-10.12	17
NM_001014434	ptr_miR_299_3p	-9.58	2
NM_001014435	ptr_miR_299_3p	-8.89	1
NM_001014436	ptr_miR_299_3p	-5.08	2
NM_001014437	ptr_miR_299_3p	-2.28	1
NM_001014442	ptr_miR_299_3p	-1.95	2
NM_001014443	ptr_miR_299_3p	-4.67	1
NM_001014445	ptr_miR_299_3p	-1.88	5
NM_001014447	ptr_miR_299_3p	-3.36	1
NM_001014448	ptr_miR_299_3p	-3.36	1
NM_001014450	ptr_miR_299_3p	-10.77	1
NM_001014765	ptr_miR_299_3p	-5.56	5
NM_001014794	ptr_miR_299_3p	-6.59	2
NM_001014795	ptr_miR_299_3p	-6.59	2
NM_001014797	ptr_miR_299_3p	-12.51	22
NM_001014809	ptr_miR_299_3p	-8.01	3
NM_001014831	ptr_miR_299_3p	-3.64	1
NM_001014832	ptr_miR_299_3p	-3.64	1
NM_001014834	ptr_miR_299_3p	-3.64	1
NM_001014835	ptr_miR_299_3p	-3.64	1
NM_001014839	ptr_miR_299_3p	4.54	1
NM_001014841	ptr_miR_299_3p	4.54	1
NM_001014842	ptr_miR_299_3p	-5.94	1
NM_001014985	ptr_miR_299_3p	-0.5	1
NM_001014987	ptr_miR_299_3p	-6.75	2
NM_001014988	ptr_miR_299_3p	-6.75	2
NM_001014989	ptr_miR_299_3p	-6.75	2
NM_001014990	ptr_miR_299_3p	-5.77	3
NM_001014999	ptr_miR_299_3p	-10.59	2
NM_001015000	ptr_miR_299_3p	-10.59	2
NM_001015045	ptr_miR_299_3p	-8.12	3
NM_001015048	ptr_miR_299_3p	-8.57	4
NM_001015049	ptr_miR_299_3p	-8.57	4
NM_001015051	ptr_miR_299_3p	-9.32	8
NM_001015053	ptr_miR_299_3p	-6.89	4
NM_001015055	ptr_miR_299_3p	-11.08	1
NM_001015056	ptr_miR_299_3p	-11.08	1
NM_001015508	ptr_miR_299_3p	-10.37	4
NM_001015877	ptr_miR_299_3p	-3.46	7
NM_001015880	ptr_miR_299_3p	-4.05	3
NM_001015881	ptr_miR_299_3p	-2.98	3
NM_001015882	ptr_miR_299_3p	-5.07	1
NM_001015887	ptr_miR_299_3p	-2.2	4
NM_001017368	ptr_miR_299_3p	-7.26	6
NM_001017369	ptr_miR_299_3p	-8.28	2
NM_001017370	ptr_miR_299_3p	-10.92	2
NM_001017371	ptr_miR_299_3p	-6.81	2
NM_001017388	ptr_miR_299_3p	-4.61	1
NM_001017390	ptr_miR_299_3p	-3.17	2
NM_001017392	ptr_miR_299_3p	-1.93	1
NM_001017395	ptr_miR_299_3p	-10.54	4
NM_001017396	ptr_miR_299_3p	-11.56	4
NM_001017403	ptr_miR_299_3p	-9.51	2
NM_001017404	ptr_miR_299_3p	-9.51	2
NM_001017405	ptr_miR_299_3p	-8.15	2
NM_001017408	ptr_miR_299_3p	-5.03	2
NM_001017418	ptr_miR_299_3p	-12.62	1
NM_001017420	ptr_miR_299_3p	-9.51	4
NM_001017423	ptr_miR_299_3p	-1.3	2
NM_001017424	ptr_miR_299_3p	-1.44	4
NM_001017425	ptr_miR_299_3p	-1.44	4
NM_001017434	ptr_miR_299_3p	0.24	1
NM_001017440	ptr_miR_299_3p	-9.56	22
NM_001017523	ptr_miR_299_3p	-10.4	10
NM_001017524	ptr_miR_299_3p	-4.71	4
NM_001017526	ptr_miR_299_3p	-14.42	1
NM_001017528	ptr_miR_299_3p	-10.02	1
NM_001017529	ptr_miR_299_3p	-10.02	1
NM_001017530	ptr_miR_299_3p	-10.02	1
NM_001017535	ptr_miR_299_3p	-8.75	2
NM_001017536	ptr_miR_299_3p	-8.75	2
NM_001017915	ptr_miR_299_3p	-5.03	4
NM_001017916	ptr_miR_299_3p	-9.89	3
NM_001017917	ptr_miR_299_3p	-9.89	3
NM_001017919	ptr_miR_299_3p	-6.64	3
NM_001017921	ptr_miR_299_3p	-8.53	1
NM_001017922	ptr_miR_299_3p	-6.04	1
NM_001017923	ptr_miR_299_3p	-8.61	3
NM_001017924	ptr_miR_299_3p	-12.16	4
NM_001017926	ptr_miR_299_3p	-6.68	2
NM_001017930	ptr_miR_299_3p	-6.27	5
NM_001017962	ptr_miR_299_3p	-6.83	1
NM_001017967	ptr_miR_299_3p	-2.47	1
NM_001017969	ptr_miR_299_3p	-6.12	2
NM_001017970	ptr_miR_299_3p	-6.99	2
NM_001017980	ptr_miR_299_3p	-6.06	8
NM_001017981	ptr_miR_299_3p	0.74	1
NM_001017986	ptr_miR_299_3p	2.28	1
NM_001017989	ptr_miR_299_3p	-10.78	2
NM_001017992	ptr_miR_299_3p	-3.8	2
NM_001017995	ptr_miR_299_3p	-10.77	18
NM_001017998	ptr_miR_299_3p	-1.97	1
NM_001017999	ptr_miR_299_3p	-6.72	3
NM_001018000	ptr_miR_299_3p	-6.72	3
NM_001018001	ptr_miR_299_3p	-6.72	3
NM_001018003	ptr_miR_299_3p	-12.2	3
NM_001018004	ptr_miR_299_3p	-9.12	5
NM_001018005	ptr_miR_299_3p	-8.98	2
NM_001018006	ptr_miR_299_3p	-9.12	5
NM_001018007	ptr_miR_299_3p	-9.12	5
NM_001018008	ptr_miR_299_3p	-9.53	2
NM_001018009	ptr_miR_299_3p	-1.08	1
NM_001018020	ptr_miR_299_3p	-9.12	5
NM_001018025	ptr_miR_299_3p	-5.74	4
NM_001018037	ptr_miR_299_3p	-5.92	1
NM_001018038	ptr_miR_299_3p	-3.21	1
NM_001018039	ptr_miR_299_3p	-9.24	13
NM_001018049	ptr_miR_299_3p	-7.5	1
NM_001018050	ptr_miR_299_3p	-7.09	5
NM_001018052	ptr_miR_299_3p	-7.09	5
NM_001018053	ptr_miR_299_3p	-6.2	5
NM_001018054	ptr_miR_299_3p	-7.76	13
NM_001018055	ptr_miR_299_3p	-7.97	5
NM_001018056	ptr_miR_299_3p	-6.28	1
NM_001018057	ptr_miR_299_3p	-8.96	5
NM_001018058	ptr_miR_299_3p	-6.25	12
NM_001018064	ptr_miR_299_3p	-1.89	1
NM_001018065	ptr_miR_299_3p	-10.12	14
NM_001018066	ptr_miR_299_3p	-10.12	14
NM_001018067	ptr_miR_299_3p	-8.1	11
NM_001018068	ptr_miR_299_3p	-8.1	11
NM_001018069	ptr_miR_299_3p	-8.1	11
NM_001018070	ptr_miR_299_3p	-2.06	1
NM_001018071	ptr_miR_299_3p	-5.76	3
NM_001018072	ptr_miR_299_3p	-10.4	10
NM_001018073	ptr_miR_299_3p	-6.38	1
NM_001018074	ptr_miR_299_3p	-12.43	7
NM_001018075	ptr_miR_299_3p	-12.43	7
NM_001018076	ptr_miR_299_3p	-12.43	7
NM_001018077	ptr_miR_299_3p	-12.43	7
NM_001018078	ptr_miR_299_3p	-4.03	1
NM_001018080	ptr_miR_299_3p	-5.6	3
NM_001018081	ptr_miR_299_3p	-12.03	3
NM_001018082	ptr_miR_299_3p	-1.8	2
NM_001018088	ptr_miR_299_3p	-6	5
NM_001018089	ptr_miR_299_3p	-8.24	8
NM_001018090	ptr_miR_299_3p	-7.19	4
NM_001018091	ptr_miR_299_3p	-7.19	5
NM_001018100	ptr_miR_299_3p	-4.29	3
NM_001018102	ptr_miR_299_3p	-7.19	4
NM_001018104	ptr_miR_299_3p	-2.22	2
NM_001018108	ptr_miR_299_3p	-8.64	6
NM_001018109	ptr_miR_299_3p	-5.56	1
NM_001018111	ptr_miR_299_3p	-6.24	4
NM_001018112	ptr_miR_299_3p	-9.86	1
NM_001018116	ptr_miR_299_3p	-4.15	4
NM_001018837	ptr_miR_299_3p	-4.1	1
NM_001020658	ptr_miR_299_3p	-7.89	5
NM_001020818	ptr_miR_299_3p	-12.57	7
NM_001020819	ptr_miR_299_3p	-12.57	7
NM_001020820	ptr_miR_299_3p	-12.57	7
NM_001020821	ptr_miR_299_3p	-12.57	7
NM_001023	ptr_miR_299_3p	0.011	1
NM_001023560	ptr_miR_299_3p	-9.61	1
NM_001023563	ptr_miR_299_3p	-17.23	14
NM_001023567	ptr_miR_299_3p	-11.01	4
NM_001023587	ptr_miR_299_3p	0.076	1
NM_001024024	ptr_miR_299_3p	-8.12	4
NM_001024070	ptr_miR_299_3p	-8.12	4
NM_001024071	ptr_miR_299_3p	-8.12	4
NM_001024074	ptr_miR_299_3p	-0.63	1
NM_001024094	ptr_miR_299_3p	-12.43	7
NM_001024209	ptr_miR_299_3p	-9.15	2
NM_001024210	ptr_miR_299_3p	-4.34	1
NM_001024211	ptr_miR_299_3p	-4.34	1
NM_001024212	ptr_miR_299_3p	-4.34	1
NM_001024213	ptr_miR_299_3p	-4.34	1
NM_001024216	ptr_miR_299_3p	-4.26	5
NM_001024218	ptr_miR_299_3p	-5.01	1
NM_001024226	ptr_miR_299_3p	-1.6	1
NM_001024227	ptr_miR_299_3p	-1.6	1
NM_001024228	ptr_miR_299_3p	-1.6	1
NM_001024372	ptr_miR_299_3p	-11.53	2
NM_001024380	ptr_miR_299_3p	-4.81	4
NM_001024381	ptr_miR_299_3p	-4.81	4
NM_001024382	ptr_miR_299_3p	-9.2	1
NM_001024401	ptr_miR_299_3p	-10.64	6
NM_001024455	ptr_miR_299_3p	-5.59	7
NM_001024457	ptr_miR_299_3p	-7.11	12
NM_001024593	ptr_miR_299_3p	-8.7	1
NM_001024594	ptr_miR_299_3p	-3.26	1
NM_001024596	ptr_miR_299_3p	-8.86	8
NM_001024611	ptr_miR_299_3p	-3.38	2
NM_001024613	ptr_miR_299_3p	-4.44	1
NM_001024630	ptr_miR_299_3p	-9.32	8
NM_001024647	ptr_miR_299_3p	-12.85	14
NM_001024649	ptr_miR_299_3p	-9.31	5
NM_001024660	ptr_miR_299_3p	-9.95	3
NM_001024661	ptr_miR_299_3p	-6.57	2
NM_001024666	ptr_miR_299_3p	-1.21	1
NM_001024674	ptr_miR_299_3p	-7.07	2
NM_001024678	ptr_miR_299_3p	-0.79	1
NM_001024680	ptr_miR_299_3p	2.17	1
NM_001024732	ptr_miR_299_3p	-11.23	2
NM_001024736	ptr_miR_299_3p	-10.81	5
NM_001024807	ptr_miR_299_3p	-5.14	2
NM_001024808	ptr_miR_299_3p	-9.77	2
NM_001024809	ptr_miR_299_3p	-4.8	5
NM_001024843	ptr_miR_299_3p	-14.14	26
NM_001024844	ptr_miR_299_3p	-10.79	1
NM_001024845	ptr_miR_299_3p	-7.72	2
NM_001024847	ptr_miR_299_3p	-6.77	7
NM_001024855	ptr_miR_299_3p	-7.4	6
NM_001024858	ptr_miR_299_3p	-9.58	6
NM_001024912	ptr_miR_299_3p	-6.35	1
NM_001024916	ptr_miR_299_3p	-0.88	2
NM_001024934	ptr_miR_299_3p	-9.56	2
NM_001024935	ptr_miR_299_3p	-9.56	2
NM_001024936	ptr_miR_299_3p	-9.56	2
NM_001024937	ptr_miR_299_3p	-6.07	1
NM_001024938	ptr_miR_299_3p	-1.57	2
NM_001024939	ptr_miR_299_3p	-1.57	2
NM_001024940	ptr_miR_299_3p	-1.92	1
NM_001024943	ptr_miR_299_3p	7.73	1
NM_001024944	ptr_miR_299_3p	7.73	1
NM_001024946	ptr_miR_299_3p	7.73	1
NM_001024947	ptr_miR_299_3p	-6.62	3
NM_001024948	ptr_miR_299_3p	-10.73	6
NM_001024956	ptr_miR_299_3p	-9.17	14
NM_001024957	ptr_miR_299_3p	-2.78	2
NM_001024959	ptr_miR_299_3p	-7.4	1
NM_001024960	ptr_miR_299_3p	-7.4	1
NM_001025	ptr_miR_299_3p	-5.63	6
NM_001025068	ptr_miR_299_3p	-3.86	2
NM_001025069	ptr_miR_299_3p	-3.86	2
NM_001025076	ptr_miR_299_3p	-13.3	16
NM_001025077	ptr_miR_299_3p	-13.3	19
NM_001025081	ptr_miR_299_3p	-8.95	7
NM_001025087	ptr_miR_299_3p	-4.25	1
NM_001025088	ptr_miR_299_3p	-4.25	1
NM_001025089	ptr_miR_299_3p	-4.25	1
NM_001025090	ptr_miR_299_3p	-8.95	7
NM_001025092	ptr_miR_299_3p	-8.95	7
NM_001025096	ptr_miR_299_3p	-5.46	4
NM_001025097	ptr_miR_299_3p	-5.46	4
NM_001025100	ptr_miR_299_3p	-4.88	6
NM_001025101	ptr_miR_299_3p	-8.95	7
NM_001025104	ptr_miR_299_3p	-7.33	2
NM_001025107	ptr_miR_299_3p	-7.4	9
NM_001025108	ptr_miR_299_3p	-7.79	7
NM_001025109	ptr_miR_299_3p	-8.13	5
NM_001025158	ptr_miR_299_3p	-9.69	2
NM_001025159	ptr_miR_299_3p	-9.76	2
NM_001025201	ptr_miR_299_3p	-5.01	4
NM_001025205	ptr_miR_299_3p	8.94	1
NM_001025231	ptr_miR_299_3p	-10.45	2
NM_001025232	ptr_miR_299_3p	-7.06	2
NM_001025233	ptr_miR_299_3p	-10.02	2
NM_001025234	ptr_miR_299_3p	-11.18	1
NM_001025235	ptr_miR_299_3p	-11.18	1
NM_001025236	ptr_miR_299_3p	-11.18	1
NM_001025237	ptr_miR_299_3p	-11.18	1
NM_001025238	ptr_miR_299_3p	-11.18	1
NM_001025239	ptr_miR_299_3p	-11.18	1
NM_001025242	ptr_miR_299_3p	0.9	2
NM_001025243	ptr_miR_299_3p	0.9	2
NM_001025247	ptr_miR_299_3p	-5.36	6
NM_001025248	ptr_miR_299_3p	-12.17	3
NM_001025249	ptr_miR_299_3p	-12.17	3
NM_001025252	ptr_miR_299_3p	-7.75	6
NM_001025253	ptr_miR_299_3p	-7.75	6
NM_001025266	ptr_miR_299_3p	-10.22	15
NM_001025290	ptr_miR_299_3p	-6.31	1
NM_001025300	ptr_miR_299_3p	3.5	1
NM_001025356	ptr_miR_299_3p	-2.72	6
NM_001025366	ptr_miR_299_3p	-9.43	5
NM_001025367	ptr_miR_299_3p	-9.43	5
NM_001025368	ptr_miR_299_3p	-9.43	5
NM_001025369	ptr_miR_299_3p	-9.43	5
NM_001025370	ptr_miR_299_3p	-9.43	5
NM_001025389	ptr_miR_299_3p	-2.38	3
NM_001025390	ptr_miR_299_3p	-2.38	3
NM_001025433	ptr_miR_299_3p	-8.46	4
NM_001025434	ptr_miR_299_3p	-8.46	4
NM_001025579	ptr_miR_299_3p	-3.86	1
NM_001025580	ptr_miR_299_3p	-8.53	6
NM_001025593	ptr_miR_299_3p	-6.02	2
NM_001025595	ptr_miR_299_3p	-6.02	2
NM_001025596	ptr_miR_299_3p	-0.75	2
NM_001025598	ptr_miR_299_3p	-7.7	2
NM_001025603	ptr_miR_299_3p	-4.35	1
NM_001025604	ptr_miR_299_3p	-0.32	2
NM_001025616	ptr_miR_299_3p	-7.77	5
NM_001025778	ptr_miR_299_3p	-1.2	1
NM_001025780	ptr_miR_299_3p	-3.47	1
NM_001025930	ptr_miR_299_3p	0.65	1
NM_001026213	ptr_miR_299_3p	-14.94	4
NM_001029835	ptr_miR_299_3p	-5.08	1
NM_001029839	ptr_miR_299_3p	-5.75	5
NM_001029840	ptr_miR_299_3p	-5.75	5
NM_001029851	ptr_miR_299_3p	-6.86	1
NM_001029852	ptr_miR_299_3p	-6.86	1
NM_001029853	ptr_miR_299_3p	-6.86	1
NM_001029854	ptr_miR_299_3p	-6.86	1
NM_001029858	ptr_miR_299_3p	-12.41	10
NM_001029859	ptr_miR_299_3p	-0.66	3
NM_001029860	ptr_miR_299_3p	-1.15	1
NM_001029861	ptr_miR_299_3p	-4.95	1
NM_001029863	ptr_miR_299_3p	-6.88	9
NM_001029864	ptr_miR_299_3p	-6.88	4
NM_001029870	ptr_miR_299_3p	-12.1	2
NM_001029871	ptr_miR_299_3p	-8.77	5
NM_001029874	ptr_miR_299_3p	-1.13	1
NM_001029875	ptr_miR_299_3p	-12.87	11
NM_001029880	ptr_miR_299_3p	-9.24	13
NM_001029882	ptr_miR_299_3p	-6.99	1
NM_001029883	ptr_miR_299_3p	-10.64	5
NM_001029884	ptr_miR_299_3p	-8.32	5
NM_001029885	ptr_miR_299_3p	-6.41	3
NM_001029891	ptr_miR_299_3p	-16.95	6
NM_001029939	ptr_miR_299_3p	-3.53	1
NM_001029954	ptr_miR_299_3p	-7.93	2
NM_001029955	ptr_miR_299_3p	-3.74	2
NM_001029976	ptr_miR_299_3p	-6.12	2
NM_001029989	ptr_miR_299_3p	-3.33	2
NM_001029991	ptr_miR_299_3p	-5.54	1
NM_001029997	ptr_miR_299_3p	-4.48	4
NM_001029998	ptr_miR_299_3p	-7.83	8
NM_001030001	ptr_miR_299_3p	-7.39	6
NM_001030003	ptr_miR_299_3p	-5.3	6
NM_001030004	ptr_miR_299_3p	7.13	1
NM_001030005	ptr_miR_299_3p	-15.27	3
NM_001030006	ptr_miR_299_3p	-10.57	8
NM_001030007	ptr_miR_299_3p	-13.61	6
NM_001030010	ptr_miR_299_3p	-13.61	6
NM_001030015	ptr_miR_299_3p	-11.01	5
NM_001030019	ptr_miR_299_3p	-6.61	1
NM_001030055	ptr_miR_299_3p	-5.78	6
NM_001030059	ptr_miR_299_3p	-11.92	2
NM_001030060	ptr_miR_299_3p	-10.98	12
NM_001030272	ptr_miR_299_3p	-4.86	2
NM_001030273	ptr_miR_299_3p	-4.86	2
NM_001030287	ptr_miR_299_3p	-1.46	2
NM_001030288	ptr_miR_299_3p	-6.93	7
NM_001030311	ptr_miR_299_3p	-7.02	4
NM_001030312	ptr_miR_299_3p	-7.02	4
NM_001030313	ptr_miR_299_3p	-7.02	4
NM_001031615	ptr_miR_299_3p	-5.48	7
NM_001031617	ptr_miR_299_3p	-10.19	6
NM_001031623	ptr_miR_299_3p	-2.45	4
NM_001031628	ptr_miR_299_3p	-7.02	1
NM_001031665	ptr_miR_299_3p	-3.32	1
NM_001031666	ptr_miR_299_3p	-2.77	2
NM_001031672	ptr_miR_299_3p	-7.99	3
NM_001031677	ptr_miR_299_3p	-5.95	2
NM_001031679	ptr_miR_299_3p	-6.24	8
NM_001031680	ptr_miR_299_3p	-7.98	7
NM_001031681	ptr_miR_299_3p	-11.68	8
NM_001031683	ptr_miR_299_3p	-5.48	2
NM_001031684	ptr_miR_299_3p	-8.4	3
NM_001031689	ptr_miR_299_3p	-2.94	4
NM_001031690	ptr_miR_299_3p	-10.79	8
NM_001031692	ptr_miR_299_3p	-4.88	1
NM_001031694	ptr_miR_299_3p	-8.58	2
NM_001031695	ptr_miR_299_3p	-9.48	9
NM_001031696	ptr_miR_299_3p	-9.04	1
NM_001031700	ptr_miR_299_3p	-9.21	9
NM_001031701	ptr_miR_299_3p	-9.64	13
NM_001031702	ptr_miR_299_3p	-0.49	2
NM_001031703	ptr_miR_299_3p	1.43	1
NM_001031705	ptr_miR_299_3p	-7.83	2
NM_001031709	ptr_miR_299_3p	-7.47	3
NM_001031710	ptr_miR_299_3p	-6.07	2
NM_001031711	ptr_miR_299_3p	-4.26	2
NM_001031713	ptr_miR_299_3p	-11.85	9
NM_001031714	ptr_miR_299_3p	-3.75	3
NM_001031715	ptr_miR_299_3p	-8.78	3
NM_001031716	ptr_miR_299_3p	-7.87	5
NM_001031717	ptr_miR_299_3p	-5.11	1
NM_001031719	ptr_miR_299_3p	-4.29	1
NM_001031720	ptr_miR_299_3p	-7.68	2
NM_001031723	ptr_miR_299_3p	-4.53	12
NM_001031726	ptr_miR_299_3p	-9.37	8
NM_001031727	ptr_miR_299_3p	5.39	1
NM_001031732	ptr_miR_299_3p	-9.64	18
NM_001031733	ptr_miR_299_3p	-7.82	3
NM_001031734	ptr_miR_299_3p	-1.42	1
NM_001031738	ptr_miR_299_3p	-2.22	1
NM_001031739	ptr_miR_299_3p	-4.16	2
NM_001031740	ptr_miR_299_3p	-10	4
NM_001031743	ptr_miR_299_3p	-7.44	1
NM_001031745	ptr_miR_299_3p	-10.83	2
NM_001031746	ptr_miR_299_3p	-6.62	8
NM_001031749	ptr_miR_299_3p	-4.7	4
NM_001031801	ptr_miR_299_3p	-6.91	3
NM_001031803	ptr_miR_299_3p	0.067	1
NM_001031804	ptr_miR_299_3p	-9.05	7
NM_001031806	ptr_miR_299_3p	-3.18	2
NM_001031809	ptr_miR_299_3p	-2.77	2
NM_001031812	ptr_miR_299_3p	-5.98	5
NM_001031835	ptr_miR_299_3p	-1.75	3
NM_001031848	ptr_miR_299_3p	-1.9	1
NM_001031853	ptr_miR_299_3p	-10.54	4
NM_001031855	ptr_miR_299_3p	-14.42	1
NM_001032221	ptr_miR_299_3p	-12.6	2
NM_001032278	ptr_miR_299_3p	-0.3	2
NM_001032280	ptr_miR_299_3p	-11.23	2
NM_001032282	ptr_miR_299_3p	-1.35	3
NM_001032283	ptr_miR_299_3p	-6.12	4
NM_001032284	ptr_miR_299_3p	-6.12	4
NM_001032287	ptr_miR_299_3p	-3.82	1
NM_001032288	ptr_miR_299_3p	-13.39	5
NM_001032289	ptr_miR_299_3p	-6.99	1
NM_001032293	ptr_miR_299_3p	-14.33	3
NM_001032296	ptr_miR_299_3p	-12.08	4
NM_001032363	ptr_miR_299_3p	-7.37	10
NM_001032367	ptr_miR_299_3p	-2.38	2
NM_001032374	ptr_miR_299_3p	3.85	1
NM_001032386	ptr_miR_299_3p	-8.11	1
NM_001032387	ptr_miR_299_3p	-8.11	1
NM_001032391	ptr_miR_299_3p	-9.72	3
NM_001032392	ptr_miR_299_3p	-9.22	20
NM_001032394	ptr_miR_299_3p	-5.88	7
NM_001032395	ptr_miR_299_3p	-5.88	7
NM_001032396	ptr_miR_299_3p	-2.43	1
NM_001032409	ptr_miR_299_3p	-6.77	1
NM_001032726	ptr_miR_299_3p	-7.22	1
NM_001032730	ptr_miR_299_3p	-14.33	2
NM_001032731	ptr_miR_299_3p	-4.36	4
NM_001032999	ptr_miR_299_3p	-10.01	10
NM_001033002	ptr_miR_299_3p	-7.57	2
NM_001033025	ptr_miR_299_3p	-2.35	3
NM_001033028	ptr_miR_299_3p	-2.13	1
NM_001033044	ptr_miR_299_3p	-7.07	8
NM_001033045	ptr_miR_299_3p	-9.57	11
NM_001033046	ptr_miR_299_3p	-9.72	4
NM_001033047	ptr_miR_299_3p	-9.22	7
NM_001033050	ptr_miR_299_3p	-4.36	1
NM_001033053	ptr_miR_299_3p	0.35	1
NM_001033056	ptr_miR_299_3p	-7.07	8
NM_001033057	ptr_miR_299_3p	-3.7	2
NM_001033081	ptr_miR_299_3p	-5.01	5
NM_001033082	ptr_miR_299_3p	-5.01	5
NM_001033087	ptr_miR_299_3p	-10.76	5
NM_001033112	ptr_miR_299_3p	-4.01	2
NM_001033113	ptr_miR_299_3p	-1.31	3
NM_001033117	ptr_miR_299_3p	-15.51	16
NM_001033503	ptr_miR_299_3p	-8.51	9
NM_001033504	ptr_miR_299_3p	-4.9	1
NM_001033518	ptr_miR_299_3p	-4.52	4
NM_001033519	ptr_miR_299_3p	-4.52	4
NM_001033520	ptr_miR_299_3p	-4.52	4
NM_001033521	ptr_miR_299_3p	-10.28	4
NM_001033522	ptr_miR_299_3p	-10.28	4
NM_001033551	ptr_miR_299_3p	-9.43	9
NM_001033553	ptr_miR_299_3p	-7.29	1
NM_001033554	ptr_miR_299_3p	-10.33	4
NM_001033555	ptr_miR_299_3p	-7.29	1
NM_001033561	ptr_miR_299_3p	-3.64	3
NM_001033566	ptr_miR_299_3p	-3.69	1
NM_001033568	ptr_miR_299_3p	-3.69	1
NM_001033575	ptr_miR_299_3p	-6.08	2
NM_001033576	ptr_miR_299_3p	-10.61	10
NM_001033578	ptr_miR_299_3p	2.93	1
NM_001033580	ptr_miR_299_3p	2.68	1
NM_001033602	ptr_miR_299_3p	-6.3	6
NM_001033667	ptr_miR_299_3p	-3.54	1
NM_001033677	ptr_miR_299_3p	-6.32	1
NM_001033723	ptr_miR_299_3p	-12.67	27
NM_001033756	ptr_miR_299_3p	-9.43	5
NM_001033873	ptr_miR_299_3p	-7.02	1
NM_001033910	ptr_miR_299_3p	-4.82	3
NM_001033925	ptr_miR_299_3p	-12.27	5
NM_001033930	ptr_miR_299_3p	-8.14	5
NM_001034	ptr_miR_299_3p	-6.34	2
NM_001034025	ptr_miR_299_3p	-1.21	1
NM_001034173	ptr_miR_299_3p	-13.56	15
NM_001034832	ptr_miR_299_3p	-5.08	4
NM_001034837	ptr_miR_299_3p	-7.59	2
NM_001034838	ptr_miR_299_3p	-7.59	2
NM_001034841	ptr_miR_299_3p	-10.34	8
NM_001034850	ptr_miR_299_3p	-5.75	3
NM_001034852	ptr_miR_299_3p	-8.41	6
NM_001034853	ptr_miR_299_3p	-3.97	1
NM_001034914	ptr_miR_299_3p	-12.2	3
NM_001034954	ptr_miR_299_3p	-11.66	8
NM_001034955	ptr_miR_299_3p	-11.66	8
NM_001034956	ptr_miR_299_3p	-11.66	8
NM_001034957	ptr_miR_299_3p	-11.66	8
NM_001035	ptr_miR_299_3p	-7.36	1
NM_001035003	ptr_miR_299_3p	-10.77	3
NM_001035004	ptr_miR_299_3p	-10.77	3
NM_001035005	ptr_miR_299_3p	-9.25	1
NM_001035223	ptr_miR_299_3p	-7.68	2
NM_001035235	ptr_miR_299_3p	-6.83	2
NM_001035247	ptr_miR_299_3p	-6.2	2
NM_001035254	ptr_miR_299_3p	-8.72	9
NM_001035260	ptr_miR_299_3p	-4.19	3
NM_001035511	ptr_miR_299_3p	-7.91	4
NM_001035512	ptr_miR_299_3p	-7.92	5
NM_001035513	ptr_miR_299_3p	-7.92	5
NM_001035516	ptr_miR_299_3p	-0.74	1
NM_001035521	ptr_miR_299_3p	-3.01	2
NM_001035534	ptr_miR_299_3p	-2.99	1
NM_001037	ptr_miR_299_3p	-3.95	1
NM_001037125	ptr_miR_299_3p	-6.32	2
NM_001037131	ptr_miR_299_3p	-15.03	13
NM_001037132	ptr_miR_299_3p	-5.38	5
NM_001037144	ptr_miR_299_3p	-4.01	3
NM_001037160	ptr_miR_299_3p	-4.2	2
NM_001037161	ptr_miR_299_3p	-0.54	1
NM_001037163	ptr_miR_299_3p	-11.39	5
NM_001037164	ptr_miR_299_3p	-8.74	2
NM_001037165	ptr_miR_299_3p	-8.21	14
NM_001037172	ptr_miR_299_3p	2.25	1
NM_001037174	ptr_miR_299_3p	-10.13	10
NM_001037225	ptr_miR_299_3p	-4.42	1
NM_001037232	ptr_miR_299_3p	-3.79	4
NM_001037277	ptr_miR_299_3p	-10.04	6
NM_001037283	ptr_miR_299_3p	-4.26	2
NM_001037288	ptr_miR_299_3p	4.91	1
NM_001037290	ptr_miR_299_3p	-9.44	1
NM_001037293	ptr_miR_299_3p	-8.92	18
NM_001037317	ptr_miR_299_3p	-8.7	8
NM_001037324	ptr_miR_299_3p	-5.21	2
NM_001037328	ptr_miR_299_3p	-6.87	2
NM_001037329	ptr_miR_299_3p	-2.53	1
NM_001037330	ptr_miR_299_3p	-8.18	1
NM_001037331	ptr_miR_299_3p	3.57	1
NM_001037332	ptr_miR_299_3p	-10.24	14
NM_001037333	ptr_miR_299_3p	-10.24	14
NM_001037334	ptr_miR_299_3p	-5.74	2
NM_001037339	ptr_miR_299_3p	-3.94	6
NM_001037340	ptr_miR_299_3p	-3.94	6
NM_001037341	ptr_miR_299_3p	-3.94	6
NM_001037343	ptr_miR_299_3p	-7.76	1
NM_001037442	ptr_miR_299_3p	-6.37	8
NM_001037494	ptr_miR_299_3p	-10.06	3
NM_001037495	ptr_miR_299_3p	-10.06	3
NM_001037501	ptr_miR_299_3p	-8.34	4
NM_001037533	ptr_miR_299_3p	-2.72	2
NM_001037535	ptr_miR_299_3p	-6.66	1
NM_001037536	ptr_miR_299_3p	-6.66	1
NM_001037540	ptr_miR_299_3p	-6.66	1
NM_001037553	ptr_miR_299_3p	-6.02	8
NM_001037558	ptr_miR_299_3p	-3.83	2
NM_001037582	ptr_miR_299_3p	-11.42	3
NM_001037631	ptr_miR_299_3p	1.52	3
NM_001037633	ptr_miR_299_3p	-0.024	1
NM_001037671	ptr_miR_299_3p	-0.94	1
NM_001037675	ptr_miR_299_3p	-8.07	2
NM_001037735	ptr_miR_299_3p	-7.6	2
NM_001037808	ptr_miR_299_3p	-9.7	4
NM_001037811	ptr_miR_299_3p	-1.94	1
NM_001037814	ptr_miR_299_3p	-9.1	2
NM_001037954	ptr_miR_299_3p	-12.41	6
NM_001037984	ptr_miR_299_3p	-8.96	1
NM_001038	ptr_miR_299_3p	-4.65	2
NM_001038493	ptr_miR_299_3p	-11.33	2
NM_001038603	ptr_miR_299_3p	-2.76	1
NM_001038628	ptr_miR_299_3p	-5.6	3
NM_001038633	ptr_miR_299_3p	-7	3
NM_001038640	ptr_miR_299_3p	-10.4	3
NM_001038702	ptr_miR_299_3p	-6.24	4
NM_001038704	ptr_miR_299_3p	-5.49	1
NM_001038707	ptr_miR_299_3p	-2.83	3
NM_001039	ptr_miR_299_3p	-7.04	4
NM_001039029	ptr_miR_299_3p	-12.27	6
NM_001039091	ptr_miR_299_3p	-0.95	2
NM_001039111	ptr_miR_299_3p	-4.79	1
NM_001039127	ptr_miR_299_3p	-2.6	2
NM_001039130	ptr_miR_299_3p	-5.66	1
NM_001039131	ptr_miR_299_3p	-5.66	1
NM_001039140	ptr_miR_299_3p	-8.37	3
NM_001039141	ptr_miR_299_3p	-13.14	12
NM_001039152	ptr_miR_299_3p	-8.17	4
NM_001039199	ptr_miR_299_3p	-6.7	9
NM_001039210	ptr_miR_299_3p	-6.26	3
NM_001039211	ptr_miR_299_3p	-7.34	2
NM_001039348	ptr_miR_299_3p	-4.37	3
NM_001039349	ptr_miR_299_3p	-4.37	3
NM_001039350	ptr_miR_299_3p	-4.1	4
NM_001039355	ptr_miR_299_3p	0.83	1
NM_001039360	ptr_miR_299_3p	-6.45	5
NM_001039362	ptr_miR_299_3p	-7.48	5
NM_001039366	ptr_miR_299_3p	-7.27	1
NM_001039367	ptr_miR_299_3p	-7.27	1
NM_001039372	ptr_miR_299_3p	-4.03	3
NM_001039375	ptr_miR_299_3p	-9.73	3
NM_001039380	ptr_miR_299_3p	-13.2	6
NM_001039395	ptr_miR_299_3p	-7.45	6
NM_001039396	ptr_miR_299_3p	-8.61	8
NM_001039397	ptr_miR_299_3p	-6.77	5
NM_001039459	ptr_miR_299_3p	-12.59	6
NM_001039465	ptr_miR_299_3p	-1.19	1
NM_001039467	ptr_miR_299_3p	-2.89	1
NM_001039469	ptr_miR_299_3p	-6.01	3
NM_001039476	ptr_miR_299_3p	-4.54	1
NM_001039477	ptr_miR_299_3p	-8.84	4
NM_001039479	ptr_miR_299_3p	-6.64	7
NM_001039490	ptr_miR_299_3p	-1.81	3
NM_001039492	ptr_miR_299_3p	-2.3	2
NM_001039500	ptr_miR_299_3p	-2.2	3
NM_001039503	ptr_miR_299_3p	-2.77	1
NM_001039508	ptr_miR_299_3p	-5.41	2
[truncated: 24,834 more rows]

## Sheet: hsa-miR-503-3p
Table S7. Target genes predicted by PITA for miR-503-3p human variant
3'UTR (GRCh37/hg19)	microRNA	Minimum DDG	Number of target sites
NM_000015	hsa_miR_503_3p	-4.81	1
NM_000019	hsa_miR_503_3p	-0.92	1
NM_000020	hsa_miR_503_3p	-10.5	3
NM_000021	hsa_miR_503_3p	-3.84	3
NM_000022	hsa_miR_503_3p	-1.05	1
NM_000028	hsa_miR_503_3p	-16.48	8
NM_000029	hsa_miR_503_3p	-5.79	2
NM_000030	hsa_miR_503_3p	-11.66	3
NM_000031	hsa_miR_503_3p	-4.38	2
NM_000033	hsa_miR_503_3p	-8.92	2
NM_000034	hsa_miR_503_3p	-3.64	1
NM_000035	hsa_miR_503_3p	-12.28	2
NM_000037	hsa_miR_503_3p	-7.23	4
NM_000040	hsa_miR_503_3p	-1.46	1
NM_000043	hsa_miR_503_3p	-12.93	2
NM_000044	hsa_miR_503_3p	-10.44	9
NM_000046	hsa_miR_503_3p	-7.65	4
NM_000051	hsa_miR_503_3p	-8.73	5
NM_000052	hsa_miR_503_3p	-10.7	5
NM_000053	hsa_miR_503_3p	-9.24	3
NM_000055	hsa_miR_503_3p	-6.68	2
NM_000065	hsa_miR_503_3p	-7.84	1
NM_000068	hsa_miR_503_3p	-2	1
NM_000073	hsa_miR_503_3p	-4.06	1
NM_000074	hsa_miR_503_3p	-12.85	2
NM_000075	hsa_miR_503_3p	-6.96	2
NM_000076	hsa_miR_503_3p	-5	1
NM_000080	hsa_miR_503_3p	-11.71	1
NM_000081	hsa_miR_503_3p	-5.13	2
NM_000082	hsa_miR_503_3p	-9.23	1
NM_000084	hsa_miR_503_3p	-11	7
NM_000087	hsa_miR_503_3p	-7.44	1
NM_000088	hsa_miR_503_3p	-4.51	2
NM_000089	hsa_miR_503_3p	1.09	2
NM_000090	hsa_miR_503_3p	-4.17	1
NM_000091	hsa_miR_503_3p	-12.13	5
NM_000092	hsa_miR_503_3p	-7.73	5
NM_000093	hsa_miR_503_3p	-11.32	3
NM_000094	hsa_miR_503_3p	-3.38	1
NM_000096	hsa_miR_503_3p	-6.76	1
NM_000097	hsa_miR_503_3p	0.75	1
NM_000102	hsa_miR_503_3p	-6.97	1
NM_000103	hsa_miR_503_3p	-3.02	2
NM_000104	hsa_miR_503_3p	0.41	1
NM_000108	hsa_miR_503_3p	-7.06	2
NM_000109	hsa_miR_503_3p	-11.75	2
NM_000110	hsa_miR_503_3p	-5.9	3
NM_000111	hsa_miR_503_3p	-7.14	2
NM_000112	hsa_miR_503_3p	-11.13	6
NM_000113	hsa_miR_503_3p	-12.43	1
NM_000114	hsa_miR_503_3p	-12.32	4
NM_000115	hsa_miR_503_3p	-5.4	3
NM_000116	hsa_miR_503_3p	-5.08	1
NM_000118	hsa_miR_503_3p	5.93	1
NM_000120	hsa_miR_503_3p	-5.5	1
NM_000121	hsa_miR_503_3p	1.29	1
NM_000124	hsa_miR_503_3p	-6.94	3
NM_000125	hsa_miR_503_3p	-12.86	6
NM_000128	hsa_miR_503_3p	-1.51	2
NM_000129	hsa_miR_503_3p	-17.26	6
NM_000130	hsa_miR_503_3p	-11.69	3
NM_000131	hsa_miR_503_3p	-8.64	4
NM_000132	hsa_miR_503_3p	-5.94	1
NM_000133	hsa_miR_503_3p	-11.92	4
NM_000134	hsa_miR_503_3p	-7.97	3
NM_000135	hsa_miR_503_3p	2.48	1
NM_000136	hsa_miR_503_3p	-13.91	3
NM_000138	hsa_miR_503_3p	-5.96	2
NM_000139	hsa_miR_503_3p	-7.65	2
NM_000140	hsa_miR_503_3p	-17.27	10
NM_000141	hsa_miR_503_3p	-7.9	3
NM_000144	hsa_miR_503_3p	-11.49	17
NM_000145	hsa_miR_503_3p	-2.53	1
NM_000147	hsa_miR_503_3p	-10.95	1
NM_000151	hsa_miR_503_3p	-1.46	2
NM_000153	hsa_miR_503_3p	-11.56	5
NM_000154	hsa_miR_503_3p	5.36	1
NM_000156	hsa_miR_503_3p	-4.61	1
NM_000161	hsa_miR_503_3p	-8.44	2
NM_000162	hsa_miR_503_3p	-8.96	5
NM_000163	hsa_miR_503_3p	-9.95	8
NM_000165	hsa_miR_503_3p	-9.03	3
NM_000166	hsa_miR_503_3p	-5.98	2
NM_000167	hsa_miR_503_3p	-7.01	4
NM_000168	hsa_miR_503_3p	-10.18	4
NM_000170	hsa_miR_503_3p	-6.48	1
NM_000172	hsa_miR_503_3p	-6.13	3
NM_000175	hsa_miR_503_3p	-11.83	5
NM_000176	hsa_miR_503_3p	-13.44	5
NM_000183	hsa_miR_503_3p	-9.14	3
NM_000185	hsa_miR_503_3p	-5.89	1
NM_000188	hsa_miR_503_3p	-11.6	4
NM_000189	hsa_miR_503_3p	-8.07	2
NM_000192	hsa_miR_503_3p	-12.65	4
NM_000194	hsa_miR_503_3p	-5.08	2
NM_000195	hsa_miR_503_3p	-13.81	4
NM_000196	hsa_miR_503_3p	-12.78	1
NM_000198	hsa_miR_503_3p	-13.14	1
NM_000199	hsa_miR_503_3p	-11.99	2
NM_000201	hsa_miR_503_3p	-6.16	2
NM_000202	hsa_miR_503_3p	-11.55	5
NM_000208	hsa_miR_503_3p	-11.13	6
NM_000210	hsa_miR_503_3p	-17.65	4
NM_000211	hsa_miR_503_3p	-4.88	1
NM_000212	hsa_miR_503_3p	-7.86	2
NM_000214	hsa_miR_503_3p	-11.8	2
NM_000215	hsa_miR_503_3p	-17.06	2
NM_000216	hsa_miR_503_3p	-8.15	4
NM_000217	hsa_miR_503_3p	-7.85	9
NM_000218	hsa_miR_503_3p	-8.95	4
NM_000219	hsa_miR_503_3p	-15.39	3
NM_000221	hsa_miR_503_3p	-12.95	2
NM_000222	hsa_miR_503_3p	1.28	1
NM_000223	hsa_miR_503_3p	-4.42	1
NM_000227	hsa_miR_503_3p	-7.27	2
NM_000230	hsa_miR_503_3p	-6.09	3
NM_000231	hsa_miR_503_3p	-11.02	2
NM_000232	hsa_miR_503_3p	-10.52	7
NM_000233	hsa_miR_503_3p	-1.89	1
NM_000235	hsa_miR_503_3p	-9.43	2
NM_000237	hsa_miR_503_3p	-8.16	1
NM_000238	hsa_miR_503_3p	-4.91	2
NM_000240	hsa_miR_503_3p	-7.46	1
NM_000242	hsa_miR_503_3p	-7.01	5
NM_000243	hsa_miR_503_3p	-8.27	3
NM_000244	hsa_miR_503_3p	-6.47	2
NM_000245	hsa_miR_503_3p	-8.73	4
NM_000246	hsa_miR_503_3p	-13.65	3
NM_000247	hsa_miR_503_3p	-7.4	1
NM_000248	hsa_miR_503_3p	-8.08	5
NM_000252	hsa_miR_503_3p	-8.91	1
NM_000253	hsa_miR_503_3p	-10.78	1
NM_000254	hsa_miR_503_3p	-18.64	13
NM_000255	hsa_miR_503_3p	-6.49	4
NM_000257	hsa_miR_503_3p	-8.13	1
NM_000258	hsa_miR_503_3p	-4.47	1
NM_000259	hsa_miR_503_3p	-15.73	12
NM_000260	hsa_miR_503_3p	-4.39	1
NM_000261	hsa_miR_503_3p	-6.09	1
NM_000262	hsa_miR_503_3p	-12.35	6
NM_000264	hsa_miR_503_3p	-8.55	4
NM_000266	hsa_miR_503_3p	-10.8	4
NM_000267	hsa_miR_503_3p	-9.46	3
NM_000268	hsa_miR_503_3p	-10.96	10
NM_000270	hsa_miR_503_3p	-10.91	4
NM_000271	hsa_miR_503_3p	-2.74	1
NM_000275	hsa_miR_503_3p	2.16	1
NM_000276	hsa_miR_503_3p	-9.42	6
NM_000277	hsa_miR_503_3p	7.82	1
NM_000278	hsa_miR_503_3p	-6.34	2
NM_000280	hsa_miR_503_3p	-11.88	4
NM_000281	hsa_miR_503_3p	-5.43	2
NM_000283	hsa_miR_503_3p	-11.41	1
NM_000284	hsa_miR_503_3p	-15.7	7
NM_000285	hsa_miR_503_3p	-3.53	1
NM_000286	hsa_miR_503_3p	4	1
NM_000289	hsa_miR_503_3p	-7.78	1
NM_000291	hsa_miR_503_3p	-3.29	2
NM_000292	hsa_miR_503_3p	-11.14	4
NM_000294	hsa_miR_503_3p	-11.24	5
NM_000295	hsa_miR_503_3p	-7.32	5
NM_000296	hsa_miR_503_3p	-7.95	4
NM_000297	hsa_miR_503_3p	-6.96	1
NM_000298	hsa_miR_503_3p	-14.15	3
NM_000299	hsa_miR_503_3p	-9.36	6
NM_000300	hsa_miR_503_3p	-14.09	2
NM_000301	hsa_miR_503_3p	-7.66	2
NM_000302	hsa_miR_503_3p	-10.55	2
NM_000303	hsa_miR_503_3p	-12.33	3
NM_000304	hsa_miR_503_3p	-6.56	2
NM_000306	hsa_miR_503_3p	-3.11	1
NM_000308	hsa_miR_503_3p	-14.41	1
NM_000310	hsa_miR_503_3p	-9.06	1
NM_000311	hsa_miR_503_3p	-8.67	3
NM_000313	hsa_miR_503_3p	-10.04	3
NM_000314	hsa_miR_503_3p	-12.5	6
NM_000315	hsa_miR_503_3p	-4.52	1
NM_000317	hsa_miR_503_3p	-7.24	2
NM_000318	hsa_miR_503_3p	-3.84	2
NM_000319	hsa_miR_503_3p	-8.87	2
NM_000321	hsa_miR_503_3p	-5.59	1
NM_000322	hsa_miR_503_3p	-13.07	2
NM_000324	hsa_miR_503_3p	1	1
NM_000326	hsa_miR_503_3p	-5.26	1
NM_000329	hsa_miR_503_3p	-7.89	1
NM_000330	hsa_miR_503_3p	-6.53	3
NM_000332	hsa_miR_503_3p	-11.93	7
NM_000333	hsa_miR_503_3p	-10.05	5
NM_000334	hsa_miR_503_3p	-12.54	3
NM_000335	hsa_miR_503_3p	-10.07	6
NM_000337	hsa_miR_503_3p	-18.3	15
NM_000339	hsa_miR_503_3p	-4.67	2
NM_000340	hsa_miR_503_3p	0.3	1
NM_000342	hsa_miR_503_3p	-8.59	3
NM_000343	hsa_miR_503_3p	-11.09	5
NM_000345	hsa_miR_503_3p	-2.29	1
NM_000346	hsa_miR_503_3p	-12.61	3
NM_000348	hsa_miR_503_3p	-12.16	4
NM_000349	hsa_miR_503_3p	-4.81	3
NM_000350	hsa_miR_503_3p	-8.53	1
NM_000351	hsa_miR_503_3p	-15.97	6
NM_000352	hsa_miR_503_3p	-11.36	1
NM_000353	hsa_miR_503_3p	-3.53	2
NM_000354	hsa_miR_503_3p	-7.79	1
NM_000355	hsa_miR_503_3p	-20.58	1
NM_000359	hsa_miR_503_3p	-4.2	1
NM_000360	hsa_miR_503_3p	-8.36	3
NM_000361	hsa_miR_503_3p	-6.31	4
NM_000362	hsa_miR_503_3p	-17.11	7
NM_000364	hsa_miR_503_3p	-3.74	1
NM_000365	hsa_miR_503_3p	-0.93	2
NM_000366	hsa_miR_503_3p	-0.8	1
NM_000367	hsa_miR_503_3p	-6.58	2
NM_000368	hsa_miR_503_3p	-19.88	4
NM_000369	hsa_miR_503_3p	-11.62	4
NM_000373	hsa_miR_503_3p	-11.4	6
NM_000374	hsa_miR_503_3p	-9.6	2
NM_000376	hsa_miR_503_3p	-5.26	3
NM_000377	hsa_miR_503_3p	-12.41	1
NM_000379	hsa_miR_503_3p	-8.55	3
NM_000380	hsa_miR_503_3p	-3.93	1
NM_000381	hsa_miR_503_3p	-10.56	5
NM_000382	hsa_miR_503_3p	-15.9	5
NM_000387	hsa_miR_503_3p	-7.54	1
NM_000388	hsa_miR_503_3p	-12.4	2
NM_000389	hsa_miR_503_3p	-12.63	4
NM_000390	hsa_miR_503_3p	-12.56	5
NM_000391	hsa_miR_503_3p	-11.35	5
NM_000393	hsa_miR_503_3p	-14.38	5
NM_000395	hsa_miR_503_3p	-12.6	2
NM_000396	hsa_miR_503_3p	-5.93	1
NM_000397	hsa_miR_503_3p	-7.17	4
NM_000398	hsa_miR_503_3p	-8.32	2
NM_000399	hsa_miR_503_3p	-8.49	1
NM_000401	hsa_miR_503_3p	-6.44	3
NM_000402	hsa_miR_503_3p	-11.24	1
NM_000403	hsa_miR_503_3p	-4.93	2
NM_000404	hsa_miR_503_3p	-2.05	1
NM_000405	hsa_miR_503_3p	-15.75	8
NM_000406	hsa_miR_503_3p	-12.87	8
NM_000407	hsa_miR_503_3p	-5.41	1
NM_000408	hsa_miR_503_3p	-7.51	4
NM_000409	hsa_miR_503_3p	-2.77	1
NM_000411	hsa_miR_503_3p	-14.27	6
NM_000412	hsa_miR_503_3p	-3.07	1
NM_000414	hsa_miR_503_3p	-8.68	1
NM_000415	hsa_miR_503_3p	-8.9	3
NM_000417	hsa_miR_503_3p	-10.73	5
NM_000418	hsa_miR_503_3p	-3.94	1
NM_000420	hsa_miR_503_3p	-5.77	1
NM_000423	hsa_miR_503_3p	-12.94	2
NM_000425	hsa_miR_503_3p	-14.89	5
NM_000428	hsa_miR_503_3p	-11.92	7
NM_000429	hsa_miR_503_3p	-4.87	1
NM_000430	hsa_miR_503_3p	-10.3	2
NM_000433	hsa_miR_503_3p	6.36	1
NM_000434	hsa_miR_503_3p	6.08	8
NM_000435	hsa_miR_503_3p	-7.81	1
NM_000436	hsa_miR_503_3p	-5.15	2
NM_000437	hsa_miR_503_3p	-14.4	5
NM_000439	hsa_miR_503_3p	-11.14	8
NM_000440	hsa_miR_503_3p	-14.9	9
NM_000441	hsa_miR_503_3p	-9.85	4
NM_000442	hsa_miR_503_3p	-7.17	5
NM_000447	hsa_miR_503_3p	-12.17	1
NM_000448	hsa_miR_503_3p	-10.97	3
NM_000449	hsa_miR_503_3p	-15.27	2
NM_000450	hsa_miR_503_3p	-9.89	4
NM_000451	hsa_miR_503_3p	-14.75	2
NM_000452	hsa_miR_503_3p	-10.58	4
NM_000453	hsa_miR_503_3p	-16.27	3
NM_000454	hsa_miR_503_3p	0.52	1
NM_000455	hsa_miR_503_3p	-0.19	1
NM_000456	hsa_miR_503_3p	-13.37	2
NM_000457	hsa_miR_503_3p	-9.2	2
NM_000458	hsa_miR_503_3p	-6.96	2
NM_000459	hsa_miR_503_3p	-9.77	2
NM_000460	hsa_miR_503_3p	-8.85	3
NM_000461	hsa_miR_503_3p	-12.15	8
NM_000462	hsa_miR_503_3p	-8.36	3
NM_000466	hsa_miR_503_3p	-10.75	1
NM_000474	hsa_miR_503_3p	-8.35	1
NM_000476	hsa_miR_503_3p	-10.18	2
NM_000477	hsa_miR_503_3p	-7.56	2
NM_000481	hsa_miR_503_3p	-5.05	1
NM_000484	hsa_miR_503_3p	-8.53	1
NM_000486	hsa_miR_503_3p	-15.04	7
NM_000487	hsa_miR_503_3p	-8.55	1
NM_000489	hsa_miR_503_3p	-13.59	5
NM_000491	hsa_miR_503_3p	-4.89	1
NM_000492	hsa_miR_503_3p	-5.78	2
NM_000493	hsa_miR_503_3p	-10.04	2
NM_000495	hsa_miR_503_3p	-4.43	2
NM_000496	hsa_miR_503_3p	-2.74	1
NM_000497	hsa_miR_503_3p	-5.29	2
NM_000498	hsa_miR_503_3p	-5.36	2
NM_000499	hsa_miR_503_3p	-5.15	1
NM_000501	hsa_miR_503_3p	-11.98	4
NM_000502	hsa_miR_503_3p	-9.98	1
NM_000503	hsa_miR_503_3p	-6.3	3
NM_000507	hsa_miR_503_3p	-6.84	1
NM_000508	hsa_miR_503_3p	-10.44	3
NM_000510	hsa_miR_503_3p	-5.6	2
NM_000511	hsa_miR_503_3p	-5.38	5
NM_000512	hsa_miR_503_3p	-6.95	2
NM_000513	hsa_miR_503_3p	-9.15	6
NM_000514	hsa_miR_503_3p	-15.77	7
NM_000516	hsa_miR_503_3p	-7.06	1
NM_000522	hsa_miR_503_3p	-11.89	1
NM_000523	hsa_miR_503_3p	-10.16	2
NM_000525	hsa_miR_503_3p	-8.04	1
NM_000527	hsa_miR_503_3p	-9.05	2
NM_000529	hsa_miR_503_3p	-6.24	3
NM_000530	hsa_miR_503_3p	-14.92	3
NM_000536	hsa_miR_503_3p	-5.29	1
NM_000538	hsa_miR_503_3p	-6.85	1
NM_000539	hsa_miR_503_3p	-7.33	1
NM_000541	hsa_miR_503_3p	-10.65	1
NM_000542	hsa_miR_503_3p	-7.06	4
NM_000543	hsa_miR_503_3p	-6.92	1
NM_000544	hsa_miR_503_3p	-7.78	61
NM_000545	hsa_miR_503_3p	-10.26	2
NM_000546	hsa_miR_503_3p	-1.1	1
NM_000551	hsa_miR_503_3p	-9.54	4
NM_000554	hsa_miR_503_3p	-5.38	2
NM_000555	hsa_miR_503_3p	-11.71	15
NM_000558	hsa_miR_503_3p	-4.34	1
NM_000560	hsa_miR_503_3p	-9.14	1
NM_000561	hsa_miR_503_3p	-7.73	3
NM_000562	hsa_miR_503_3p	-8.34	2
NM_000564	hsa_miR_503_3p	-12.52	7
NM_000565	hsa_miR_503_3p	-10.07	9
NM_000566	hsa_miR_503_3p	-8.96	1
NM_000567	hsa_miR_503_3p	-9.27	5
NM_000569	hsa_miR_503_3p	-1.26	1
NM_000570	hsa_miR_503_3p	-7.05	2
NM_000572	hsa_miR_503_3p	-5.84	3
NM_000573	hsa_miR_503_3p	-5.01	1
NM_000575	hsa_miR_503_3p	-12.21	1
NM_000576	hsa_miR_503_3p	-10.77	3
NM_000577	hsa_miR_503_3p	-9.52	4
NM_000579	hsa_miR_503_3p	26.39	1
NM_000584	hsa_miR_503_3p	-4.55	3
NM_000585	hsa_miR_503_3p	-0.66	1
NM_000594	hsa_miR_503_3p	-1.85	8
NM_000595	hsa_miR_503_3p	-6.81	7
NM_000598	hsa_miR_503_3p	-6.52	1
NM_000599	hsa_miR_503_3p	-12.29	5
NM_000600	hsa_miR_503_3p	-9.04	1
NM_000602	hsa_miR_503_3p	-1.22	2
NM_000609	hsa_miR_503_3p	-10.65	7
NM_000610	hsa_miR_503_3p	-5.63	3
NM_000611	hsa_miR_503_3p	-12.94	11
NM_000612	hsa_miR_503_3p	-13.54	9
NM_000615	hsa_miR_503_3p	-9.63	3
NM_000616	hsa_miR_503_3p	-13.43	3
NM_000617	hsa_miR_503_3p	-14.59	3
NM_000618	hsa_miR_503_3p	-13.31	7
NM_000619	hsa_miR_503_3p	-12.82	3
NM_000620	hsa_miR_503_3p	-15.23	24
NM_000621	hsa_miR_503_3p	-5.59	2
NM_000623	hsa_miR_503_3p	-6.05	4
NM_000624	hsa_miR_503_3p	-7.87	1
NM_000627	hsa_miR_503_3p	-8.03	1
NM_000628	hsa_miR_503_3p	-2.35	1
NM_000629	hsa_miR_503_3p	-12.58	5
NM_000633	hsa_miR_503_3p	-15.35	8
NM_000634	hsa_miR_503_3p	-6.6	2
NM_000635	hsa_miR_503_3p	-13.24	2
NM_000636	hsa_miR_503_3p	0.91	1
NM_000637	hsa_miR_503_3p	-8.91	2
NM_000639	hsa_miR_503_3p	-6.96	1
NM_000641	hsa_miR_503_3p	-9.42	4
NM_000642	hsa_miR_503_3p	-16.48	8
NM_000643	hsa_miR_503_3p	-16.48	8
NM_000644	hsa_miR_503_3p	-16.48	8
NM_000645	hsa_miR_503_3p	-16.48	8
NM_000646	hsa_miR_503_3p	-16.48	8
NM_000651	hsa_miR_503_3p	-5.01	1
NM_000662	hsa_miR_503_3p	-9.02	1
NM_000663	hsa_miR_503_3p	2.35	1
NM_000668	hsa_miR_503_3p	-3.3	1
NM_000671	hsa_miR_503_3p	-6.22	5
NM_000674	hsa_miR_503_3p	-12.42	4
NM_000677	hsa_miR_503_3p	-6.3	1
NM_000678	hsa_miR_503_3p	-12.69	3
NM_000682	hsa_miR_503_3p	-10.51	4
NM_000684	hsa_miR_503_3p	-6.4	3
NM_000685	hsa_miR_503_3p	-13.8	2
NM_000687	hsa_miR_503_3p	-20.4	2
NM_000689	hsa_miR_503_3p	-2.14	1
NM_000690	hsa_miR_503_3p	-9.64	1
NM_000692	hsa_miR_503_3p	-9.91	1
NM_000693	hsa_miR_503_3p	-5.67	3
NM_000694	hsa_miR_503_3p	-9.9	2
NM_000696	hsa_miR_503_3p	0.28	1
NM_000698	hsa_miR_503_3p	1.04	1
NM_000700	hsa_miR_503_3p	-4.16	1
NM_000701	hsa_miR_503_3p	-11.18	1
NM_000702	hsa_miR_503_3p	-7.5	3
NM_000705	hsa_miR_503_3p	-4.41	2
NM_000706	hsa_miR_503_3p	-9.7	5
NM_000709	hsa_miR_503_3p	-10.96	1
NM_000718	hsa_miR_503_3p	-9.95	3
NM_000719	hsa_miR_503_3p	-12.42	10
NM_000720	hsa_miR_503_3p	-9.18	3
NM_000721	hsa_miR_503_3p	-14.78	8
NM_000722	hsa_miR_503_3p	0.6	1
NM_000723	hsa_miR_503_3p	-11.32	5
NM_000724	hsa_miR_503_3p	-9.31	3
NM_000725	hsa_miR_503_3p	-3.98	2
NM_000726	hsa_miR_503_3p	-13.75	6
NM_000728	hsa_miR_503_3p	-2.43	2
NM_000733	hsa_miR_503_3p	-6.79	3
NM_000738	hsa_miR_503_3p	-13.4	4
NM_000740	hsa_miR_503_3p	-6.05	1
NM_000742	hsa_miR_503_3p	-7.74	2
NM_000743	hsa_miR_503_3p	-16.4	4
NM_000744	hsa_miR_503_3p	-12.95	4
NM_000745	hsa_miR_503_3p	-11.16	2
NM_000746	hsa_miR_503_3p	-7.69	1
NM_000747	hsa_miR_503_3p	-2.42	1
NM_000748	hsa_miR_503_3p	-9.06	4
NM_000750	hsa_miR_503_3p	-11.14	1
NM_000751	hsa_miR_503_3p	0.84	1
NM_000754	hsa_miR_503_3p	-5.31	2
NM_000755	hsa_miR_503_3p	-6.24	2
NM_000756	hsa_miR_503_3p	-7.26	1
NM_000757	hsa_miR_503_3p	-9.05	1
NM_000760	hsa_miR_503_3p	-3.97	2
NM_000761	hsa_miR_503_3p	-10.81	2
NM_000767	hsa_miR_503_3p	-10.06	3
NM_000770	hsa_miR_503_3p	-8.79	1
NM_000771	hsa_miR_503_3p	-10.8	2
NM_000772	hsa_miR_503_3p	-7.65	4
NM_000778	hsa_miR_503_3p	-10.01	2
NM_000780	hsa_miR_503_3p	-4.56	1
NM_000786	hsa_miR_503_3p	-1.79	1
NM_000787	hsa_miR_503_3p	-9.8	1
NM_000791	hsa_miR_503_3p	-8.74	5
NM_000792	hsa_miR_503_3p	-10.45	4
NM_000793	hsa_miR_503_3p	-9	7
NM_000794	hsa_miR_503_3p	-0.13	1
NM_000795	hsa_miR_503_3p	-8.69	5
NM_000800	hsa_miR_503_3p	-9.91	6
NM_000806	hsa_miR_503_3p	-4.75	2
NM_000808	hsa_miR_503_3p	-8.54	2
NM_000809	hsa_miR_503_3p	-8.79	13
NM_000810	hsa_miR_503_3p	-8.19	2
NM_000811	hsa_miR_503_3p	-4.61	1
NM_000813	hsa_miR_503_3p	-18.35	7
NM_000814	hsa_miR_503_3p	-8.94	6
NM_000816	hsa_miR_503_3p	-6.69	4
NM_000818	hsa_miR_503_3p	-5.56	1
NM_000821	hsa_miR_503_3p	-12.68	6
NM_000824	hsa_miR_503_3p	-5.97	1
NM_000825	hsa_miR_503_3p	-3.69	1
NM_000826	hsa_miR_503_3p	-6.43	2
NM_000827	hsa_miR_503_3p	-8.84	3
NM_000828	hsa_miR_503_3p	-9.08	2
NM_000829	hsa_miR_503_3p	-10.81	4
NM_000831	hsa_miR_503_3p	-10.57	12
NM_000833	hsa_miR_503_3p	-10.02	15
NM_000834	hsa_miR_503_3p	-8.79	1
NM_000835	hsa_miR_503_3p	-7.35	1
NM_000836	hsa_miR_503_3p	-0.43	1
NM_000838	hsa_miR_503_3p	-14.83	6
NM_000840	hsa_miR_503_3p	-6.12	1
NM_000841	hsa_miR_503_3p	-8.18	1
NM_000842	hsa_miR_503_3p	-10.61	8
NM_000843	hsa_miR_503_3p	-12.43	3
NM_000844	hsa_miR_503_3p	-7.47	1
NM_000845	hsa_miR_503_3p	-6.7	1
NM_000846	hsa_miR_503_3p	1.41	1
NM_000848	hsa_miR_503_3p	-7.73	3
NM_000849	hsa_miR_503_3p	-16.97	9
NM_000850	hsa_miR_503_3p	-9.84	2
NM_000855	hsa_miR_503_3p	-12.94	27
NM_000856	hsa_miR_503_3p	-14.31	9
NM_000857	hsa_miR_503_3p	-3.64	3
NM_000859	hsa_miR_503_3p	-7.57	1
NM_000860	hsa_miR_503_3p	-7.93	1
NM_000861	hsa_miR_503_3p	-2.65	3
NM_000862	hsa_miR_503_3p	-5.23	2
NM_000864	hsa_miR_503_3p	-15.65	3
NM_000866	hsa_miR_503_3p	-4.15	3
NM_000868	hsa_miR_503_3p	-11.03	2
NM_000869	hsa_miR_503_3p	-10.84	3
NM_000870	hsa_miR_503_3p	-6.95	3
NM_000871	hsa_miR_503_3p	-9.26	1
NM_000875	hsa_miR_503_3p	-10.49	7
NM_000877	hsa_miR_503_3p	-6.14	3
NM_000878	hsa_miR_503_3p	-11.55	10
NM_000882	hsa_miR_503_3p	-3.77	1
NM_000885	hsa_miR_503_3p	-10.76	3
NM_000887	hsa_miR_503_3p	-10.53	2
NM_000890	hsa_miR_503_3p	-6.05	2
NM_000891	hsa_miR_503_3p	-11.63	6
NM_000893	hsa_miR_503_3p	-4.27	1
NM_000896	hsa_miR_503_3p	-13.13	1
NM_000898	hsa_miR_503_3p	1.82	1
NM_000899	hsa_miR_503_3p	-11.66	7
NM_000900	hsa_miR_503_3p	-8.7	4
NM_000901	hsa_miR_503_3p	-8.33	3
NM_000902	hsa_miR_503_3p	-11.36	8
NM_000903	hsa_miR_503_3p	-12.37	5
NM_000906	hsa_miR_503_3p	-15.21	1
NM_000908	hsa_miR_503_3p	-9.13	8
NM_000910	hsa_miR_503_3p	-6.76	4
NM_000912	hsa_miR_503_3p	-8.45	4
NM_000913	hsa_miR_503_3p	-11.76	3
NM_000914	hsa_miR_503_3p	-13.89	1
NM_000916	hsa_miR_503_3p	-10.57	5
NM_000917	hsa_miR_503_3p	-4.77	2
NM_000918	hsa_miR_503_3p	-9.09	2
NM_000919	hsa_miR_503_3p	-9.66	1
NM_000921	hsa_miR_503_3p	-12.88	4
NM_000922	hsa_miR_503_3p	-5.65	3
NM_000923	hsa_miR_503_3p	-10.61	5
NM_000924	hsa_miR_503_3p	-10.95	1
NM_000925	hsa_miR_503_3p	-12	1
NM_000926	hsa_miR_503_3p	-11.83	21
NM_000929	hsa_miR_503_3p	-10.89	2
NM_000930	hsa_miR_503_3p	-11.9	2
NM_000932	hsa_miR_503_3p	-5.01	2
NM_000933	hsa_miR_503_3p	-9.41	3
NM_000934	hsa_miR_503_3p	-2.81	1
NM_000935	hsa_miR_503_3p	-4.41	1
NM_000939	hsa_miR_503_3p	-1.75	1
NM_000944	hsa_miR_503_3p	-13.29	5
NM_000945	hsa_miR_503_3p	-3.48	2
NM_000947	hsa_miR_503_3p	-6.35	2
NM_000949	hsa_miR_503_3p	-15.74	16
NM_000950	hsa_miR_503_3p	-11.51	5
NM_000952	hsa_miR_503_3p	-9.36	4
NM_000953	hsa_miR_503_3p	-8.66	2
NM_000956	hsa_miR_503_3p	-10.27	2
NM_000958	hsa_miR_503_3p	-1.64	1
NM_000959	hsa_miR_503_3p	-10.68	10
NM_000961	hsa_miR_503_3p	-12.19	10
NM_000962	hsa_miR_503_3p	-14.84	5
NM_000963	hsa_miR_503_3p	-6.19	6
NM_000964	hsa_miR_503_3p	-7.17	2
NM_000966	hsa_miR_503_3p	-8.92	2
NM_000977	hsa_miR_503_3p	-9.11	3
NM_000983	hsa_miR_503_3p	-1.29	1
NM_000984	hsa_miR_503_3p	-13.52	3
NM_000990	hsa_miR_503_3p	-8.99	4
NM_000991	hsa_miR_503_3p	-9.27	6
NM_000994	hsa_miR_503_3p	-6.8	2
NM_000995	hsa_miR_503_3p	-6.18	1
NM_001001132	hsa_miR_503_3p	-8.85	2
NM_001001323	hsa_miR_503_3p	-10.13	5
NM_001001331	hsa_miR_503_3p	-9.3	5
NM_001001343	hsa_miR_503_3p	-9.96	5
NM_001001344	hsa_miR_503_3p	-5.63	2
NM_001001349	hsa_miR_503_3p	-6.48	4
NM_001001389	hsa_miR_503_3p	-5.63	3
NM_001001390	hsa_miR_503_3p	-5.63	3
NM_001001391	hsa_miR_503_3p	-5.63	3
NM_001001392	hsa_miR_503_3p	-5.63	3
NM_001001394	hsa_miR_503_3p	-5.62	3
NM_001001395	hsa_miR_503_3p	-7.46	2
NM_001001396	hsa_miR_503_3p	-9.74	6
NM_001001411	hsa_miR_503_3p	-4.3	1
NM_001001412	hsa_miR_503_3p	-10.63	3
NM_001001413	hsa_miR_503_3p	-7.2	1
NM_001001414	hsa_miR_503_3p	-3.01	2
NM_001001417	hsa_miR_503_3p	-11.95	2
NM_001001418	hsa_miR_503_3p	-11.95	2
NM_001001419	hsa_miR_503_3p	-9.25	6
NM_001001420	hsa_miR_503_3p	-9.25	6
NM_001001430	hsa_miR_503_3p	-3.74	1
NM_001001431	hsa_miR_503_3p	-3.74	1
NM_001001432	hsa_miR_503_3p	-3.74	1
NM_001001433	hsa_miR_503_3p	-12.63	3
NM_001001435	hsa_miR_503_3p	-1.61	2
NM_001001436	hsa_miR_503_3p	-1.13	1
NM_001001438	hsa_miR_503_3p	-2.81	1
NM_001001479	hsa_miR_503_3p	-7.98	1
NM_001001481	hsa_miR_503_3p	-8.2	12
NM_001001483	hsa_miR_503_3p	-11.98	1
NM_001001484	hsa_miR_503_3p	-1.48	1
NM_001001502	hsa_miR_503_3p	-5.77	1
NM_001001503	hsa_miR_503_3p	-10.61	1
NM_001001521	hsa_miR_503_3p	-5.52	1
NM_001001523	hsa_miR_503_3p	-1.6	1
NM_001001524	hsa_miR_503_3p	-14.37	2
NM_001001548	hsa_miR_503_3p	-7.82	2
NM_001001549	hsa_miR_503_3p	-12.59	3
NM_001001550	hsa_miR_503_3p	-12.59	3
NM_001001552	hsa_miR_503_3p	-7.76	1
NM_001001555	hsa_miR_503_3p	-12.59	3
NM_001001556	hsa_miR_503_3p	-3.33	2
NM_001001557	hsa_miR_503_3p	-14.06	6
NM_001001563	hsa_miR_503_3p	-11.86	2
NM_001001653	hsa_miR_503_3p	-12.7	2
NM_001001661	hsa_miR_503_3p	-5.68	3
NM_001001662	hsa_miR_503_3p	-9.2	3
NM_001001664	hsa_miR_503_3p	-11.83	5
NM_001001665	hsa_miR_503_3p	-11.07	4
NM_001001666	hsa_miR_503_3p	-0.045	1
NM_001001668	hsa_miR_503_3p	-7.8	4
NM_001001669	hsa_miR_503_3p	-6.63	4
NM_001001673	hsa_miR_503_3p	-3.44	1
NM_001001683	hsa_miR_503_3p	-9.35	3
NM_001001694	hsa_miR_503_3p	-14.72	6
NM_001001701	hsa_miR_503_3p	-3.12	1
NM_001001709	hsa_miR_503_3p	-11.97	7
NM_001001711	hsa_miR_503_3p	-7.59	2
NM_001001712	hsa_miR_503_3p	-7.65	1
NM_001001713	hsa_miR_503_3p	-8.02	1
NM_001001715	hsa_miR_503_3p	-0.82	1
NM_001001732	hsa_miR_503_3p	-5.74	1
NM_001001740	hsa_miR_503_3p	-0.59	1
NM_001001790	hsa_miR_503_3p	-6.93	1
NM_001001791	hsa_miR_503_3p	-1.91	1
NM_001001795	hsa_miR_503_3p	-13.16	1
NM_001001852	hsa_miR_503_3p	-11.86	1
NM_001001890	hsa_miR_503_3p	-11.74	10
NM_001001891	hsa_miR_503_3p	-12.45	2
NM_001001895	hsa_miR_503_3p	4.92	1
NM_001001917	hsa_miR_503_3p	-4.14	1
NM_001001924	hsa_miR_503_3p	-6.4	2
NM_001001925	hsa_miR_503_3p	-6.4	2
NM_001001928	hsa_miR_503_3p	-11.78	15
NM_001001931	hsa_miR_503_3p	-6.4	2
NM_001001938	hsa_miR_503_3p	-10.66	6
NM_001001971	hsa_miR_503_3p	-12.34	1
NM_001001974	hsa_miR_503_3p	-8.82	3
NM_001001991	hsa_miR_503_3p	-7.83	2
NM_001001992	hsa_miR_503_3p	-8.62	1
NM_001001995	hsa_miR_503_3p	-4.31	1
NM_001002000	hsa_miR_503_3p	-9.33	3
NM_001002001	hsa_miR_503_3p	-9.33	3
NM_001002002	hsa_miR_503_3p	-9.33	3
NM_001002006	hsa_miR_503_3p	-2.99	1
NM_001002009	hsa_miR_503_3p	-5	1
NM_001002010	hsa_miR_503_3p	-5	1
NM_001002017	hsa_miR_503_3p	-6.43	1
NM_001002018	hsa_miR_503_3p	-6.43	1
NM_001002026	hsa_miR_503_3p	-9.2	4
NM_001002030	hsa_miR_503_3p	-8.23	4
NM_001002031	hsa_miR_503_3p	-5.3	1
NM_001002032	hsa_miR_503_3p	-13.58	1
NM_001002033	hsa_miR_503_3p	-13.58	1
NM_001002034	hsa_miR_503_3p	-17.84	4
NM_001002231	hsa_miR_503_3p	-5.2	1
NM_001002235	hsa_miR_503_3p	-7.32	5
NM_001002236	hsa_miR_503_3p	-7.32	5
NM_001002244	hsa_miR_503_3p	3.58	1
NM_001002245	hsa_miR_503_3p	3.58	1
NM_001002246	hsa_miR_503_3p	3.58	1
NM_001002247	hsa_miR_503_3p	3.58	1
NM_001002248	hsa_miR_503_3p	3.58	1
NM_001002249	hsa_miR_503_3p	3.58	1
NM_001002254	hsa_miR_503_3p	-14.86	3
NM_001002255	hsa_miR_503_3p	-12.65	1
NM_001002257	hsa_miR_503_3p	-10.09	2
NM_001002258	hsa_miR_503_3p	-11.42	3
NM_001002261	hsa_miR_503_3p	-14.73	6
NM_001002262	hsa_miR_503_3p	-14.73	6
NM_001002264	hsa_miR_503_3p	-2.72	2
NM_001002265	hsa_miR_503_3p	-8.38	1
NM_001002266	hsa_miR_503_3p	-8.38	1
NM_001002269	hsa_miR_503_3p	-8.83	3
NM_001002273	hsa_miR_503_3p	-4.19	1
NM_001002274	hsa_miR_503_3p	-4.19	1
NM_001002275	hsa_miR_503_3p	-4.19	1
NM_001002294	hsa_miR_503_3p	-15.37	1
NM_001002296	hsa_miR_503_3p	-4.27	3
NM_001002758	hsa_miR_503_3p	-15.72	6
NM_001002759	hsa_miR_503_3p	-4.96	2
NM_001002760	hsa_miR_503_3p	-7.82	6
NM_001002761	hsa_miR_503_3p	-7.82	6
NM_001002762	hsa_miR_503_3p	-4.59	1
NM_001002796	hsa_miR_503_3p	-14.62	5
NM_001002800	hsa_miR_503_3p	-8.04	1
NM_001002811	hsa_miR_503_3p	-9.93	2
NM_001002812	hsa_miR_503_3p	-9.93	2
NM_001002814	hsa_miR_503_3p	-10.07	5
NM_001002836	hsa_miR_503_3p	-11.53	1
NM_001002837	hsa_miR_503_3p	-15.51	2
NM_001002838	hsa_miR_503_3p	-13.71	6
NM_001002841	hsa_miR_503_3p	-13.79	1
NM_001002843	hsa_miR_503_3p	-3.98	1
NM_001002844	hsa_miR_503_3p	-9.55	9
NM_001002857	hsa_miR_503_3p	-13.95	2
NM_001002858	hsa_miR_503_3p	-13.95	2
NM_001002860	hsa_miR_503_3p	-3.74	3
NM_001002862	hsa_miR_503_3p	-10.14	4
NM_001002906	hsa_miR_503_3p	-8.96	8
NM_001002909	hsa_miR_503_3p	-8.76	5
NM_001002912	hsa_miR_503_3p	-5.91	1
NM_001002914	hsa_miR_503_3p	-6.3	2
NM_001002915	hsa_miR_503_3p	-2.69	1
NM_001002916	hsa_miR_503_3p	-2.77	1
NM_001002920	hsa_miR_503_3p	-7.27	1
NM_001002926	hsa_miR_503_3p	-9.44	1
NM_001003395	hsa_miR_503_3p	-8.36	2
NM_001003396	hsa_miR_503_3p	-8.48	2
NM_001003397	hsa_miR_503_3p	-8.48	2
NM_001003398	hsa_miR_503_3p	-10.88	1
NM_001003406	hsa_miR_503_3p	-9.49	5
NM_001003407	hsa_miR_503_3p	-5.79	7
NM_001003408	hsa_miR_503_3p	-5.79	7
NM_001003652	hsa_miR_503_3p	-12.91	10
NM_001003665	hsa_miR_503_3p	-13.26	10
NM_001003674	hsa_miR_503_3p	-9.84	11
NM_001003675	hsa_miR_503_3p	-9.84	11
NM_001003676	hsa_miR_503_3p	-3.14	1
NM_001003677	hsa_miR_503_3p	-3.14	1
NM_001003679	hsa_miR_503_3p	-12.7	4
NM_001003681	hsa_miR_503_3p	-11.47	4
NM_001003682	hsa_miR_503_3p	-9.77	3
NM_001003684	hsa_miR_503_3p	-9.48	3
NM_001003688	hsa_miR_503_3p	-2.78	1
NM_001003698	hsa_miR_503_3p	-11.91	7
NM_001003699	hsa_miR_503_3p	-11.91	7
NM_001003700	hsa_miR_503_3p	-11.91	7
NM_001003702	hsa_miR_503_3p	0.92	1
NM_001003704	hsa_miR_503_3p	-10.23	2
NM_001003712	hsa_miR_503_3p	-4.6	3
NM_001003716	hsa_miR_503_3p	-8.39	1
NM_001003722	hsa_miR_503_3p	-12.8	1
NM_001003760	hsa_miR_503_3p	-9.44	3
NM_001003789	hsa_miR_503_3p	-10.04	2
NM_001003790	hsa_miR_503_3p	-14.71	3
NM_001003791	hsa_miR_503_3p	-14.71	3
NM_001003792	hsa_miR_503_3p	-10.85	7
NM_001003793	hsa_miR_503_3p	-10.85	7
NM_001003794	hsa_miR_503_3p	-10.93	7
NM_001003795	hsa_miR_503_3p	-12.24	1
NM_001003796	hsa_miR_503_3p	-3.28	1
NM_001003800	hsa_miR_503_3p	-12.03	8
NM_001003809	hsa_miR_503_3p	-11.74	6
NM_001003810	hsa_miR_503_3p	-5.59	2
NM_001003818	hsa_miR_503_3p	-11.43	5
NM_001003819	hsa_miR_503_3p	-8.68	1
NM_001003827	hsa_miR_503_3p	-8.68	1
NM_001003841	hsa_miR_503_3p	-10.39	3
NM_001003845	hsa_miR_503_3p	-8.58	1
NM_001003891	hsa_miR_503_3p	-12.3	4
NM_001003895	hsa_miR_503_3p	-7.62	4
NM_001003897	hsa_miR_503_3p	-9.5	1
NM_001003931	hsa_miR_503_3p	-5.95	2
NM_001003937	hsa_miR_503_3p	-7.53	2
NM_001003940	hsa_miR_503_3p	-8.01	3
NM_001003942	hsa_miR_503_3p	-8.01	3
NM_001003943	hsa_miR_503_3p	-8.01	3
NM_001003962	hsa_miR_503_3p	-6.19	2
NM_001004055	hsa_miR_503_3p	-8.14	2
NM_001004065	hsa_miR_503_3p	-4.61	3
NM_001004067	hsa_miR_503_3p	-2.13	1
NM_001004106	hsa_miR_503_3p	-6.8	3
NM_001004125	hsa_miR_503_3p	-8.14	3
NM_001004128	hsa_miR_503_3p	-12.59	1
NM_001004196	hsa_miR_503_3p	-7.11	3
NM_001004297	hsa_miR_503_3p	-3.81	1
NM_001004298	hsa_miR_503_3p	-14.62	5
NM_001004301	hsa_miR_503_3p	-4.96	3
NM_001004303	hsa_miR_503_3p	-6.45	3
NM_001004304	hsa_miR_503_3p	-10.58	6
NM_001004306	hsa_miR_503_3p	-12.82	1
NM_001004308	hsa_miR_503_3p	-6.12	3
NM_001004310	hsa_miR_503_3p	-6.01	3
NM_001004313	hsa_miR_503_3p	-9.03	3
NM_001004317	hsa_miR_503_3p	-15.39	1
NM_001004318	hsa_miR_503_3p	-9.02	3
NM_001004325	hsa_miR_503_3p	-0.36	1
NM_001004329	hsa_miR_503_3p	-10.71	3
NM_001004334	hsa_miR_503_3p	-7.05	2
NM_001004339	hsa_miR_503_3p	-7.45	2
NM_001004341	hsa_miR_503_3p	-14.66	3
NM_001004342	hsa_miR_503_3p	-6.4	8
NM_001004352	hsa_miR_503_3p	-14.09	5
NM_001004354	hsa_miR_503_3p	-6.75	3
NM_001004356	hsa_miR_503_3p	-9.11	3
NM_001004358	hsa_miR_503_3p	-9.11	3
NM_001004360	hsa_miR_503_3p	-7.85	5
NM_001004416	hsa_miR_503_3p	-7.07	1
NM_001004419	hsa_miR_503_3p	-6.72	7
NM_001004426	hsa_miR_503_3p	-13.48	3
NM_001004439	hsa_miR_503_3p	-8.26	3
NM_001004440	hsa_miR_503_3p	-10.05	3
NM_001004441	hsa_miR_503_3p	-9.64	2
NM_001004720	hsa_miR_503_3p	-12.22	2
NM_001004722	hsa_miR_503_3p	-12.22	2
NM_001005210	hsa_miR_503_3p	-14.86	6
NM_001005212	hsa_miR_503_3p	-6.05	3
NM_001005217	hsa_miR_503_3p	-7.24	4
NM_001005242	hsa_miR_503_3p	-8.17	1
NM_001005291	hsa_miR_503_3p	-4.33	1
NM_001005336	hsa_miR_503_3p	-9.66	1
NM_001005337	hsa_miR_503_3p	-9.36	6
NM_001005339	hsa_miR_503_3p	0.83	1
NM_001005340	hsa_miR_503_3p	-4.42	1
NM_001005353	hsa_miR_503_3p	-12.82	9
NM_001005354	hsa_miR_503_3p	-6.06	1
NM_001005360	hsa_miR_503_3p	-9.41	1
NM_001005361	hsa_miR_503_3p	-9.41	1
NM_001005362	hsa_miR_503_3p	-9.41	1
NM_001005365	hsa_miR_503_3p	-7.27	1
NM_001005368	hsa_miR_503_3p	-5.86	1
NM_001005373	hsa_miR_503_3p	-6.77	2
NM_001005374	hsa_miR_503_3p	-6.77	2
NM_001005375	hsa_miR_503_3p	-15.64	6
NM_001005386	hsa_miR_503_3p	-8.43	3
NM_001005388	hsa_miR_503_3p	-11.65	11
NM_001005404	hsa_miR_503_3p	-13.75	6
NM_001005407	hsa_miR_503_3p	-5.81	2
NM_001005409	hsa_miR_503_3p	-8.84	5
NM_001005415	hsa_miR_503_3p	-10.77	2
NM_001005416	hsa_miR_503_3p	-10.77	2
NM_001005417	hsa_miR_503_3p	-13.23	1
NM_001005463	hsa_miR_503_3p	-11.98	6
NM_001005473	hsa_miR_503_3p	-9.5	11
NM_001005474	hsa_miR_503_3p	-14.62	4
NM_001005476	hsa_miR_503_3p	-10.22	2
NM_001005498	hsa_miR_503_3p	-3	2
NM_001005502	hsa_miR_503_3p	-6.48	3
NM_001005505	hsa_miR_503_3p	-11.84	5
NM_001005527	hsa_miR_503_3p	-3.19	1
NM_001005609	hsa_miR_503_3p	-8.24	5
NM_001005612	hsa_miR_503_3p	-8.24	5
NM_001005738	hsa_miR_503_3p	9.44	1
NM_001005739	hsa_miR_503_3p	-6.1	1
NM_001005743	hsa_miR_503_3p	-8.34	1
NM_001005744	hsa_miR_503_3p	-8.34	1
NM_001005745	hsa_miR_503_3p	-8.34	1
NM_001005746	hsa_miR_503_3p	-13.75	6
NM_001005747	hsa_miR_503_3p	-13.75	6
NM_001005752	hsa_miR_503_3p	-7.27	1
NM_001005753	hsa_miR_503_3p	-11.85	5
NM_001005781	hsa_miR_503_3p	-8.69	2
NM_001005782	hsa_miR_503_3p	-8.69	3
NM_001005783	hsa_miR_503_3p	-6.72	1
NM_001005785	hsa_miR_503_3p	-15.64	6
NM_001005786	hsa_miR_503_3p	-15.64	6
NM_001005849	hsa_miR_503_3p	-11.18	1
NM_001005851	hsa_miR_503_3p	-12.15	8
NM_001005861	hsa_miR_503_3p	1.1	1
NM_001005915	hsa_miR_503_3p	-12.08	1
NM_001005918	hsa_miR_503_3p	-9.24	3
NM_001005920	hsa_miR_503_3p	-9.04	2
NM_001006114	hsa_miR_503_3p	-3.88	1
NM_001006115	hsa_miR_503_3p	-4.08	3
NM_001006600	hsa_miR_503_3p	-13.01	2
NM_001006605	hsa_miR_503_3p	-7.46	3
NM_001006610	hsa_miR_503_3p	-4.71	1
NM_001006612	hsa_miR_503_3p	-9.94	1
NM_001006613	hsa_miR_503_3p	-9.94	1
NM_001006614	hsa_miR_503_3p	-9.94	1
NM_001006616	hsa_miR_503_3p	-11.53	4
NM_001006618	hsa_miR_503_3p	-10.05	1
NM_001006622	hsa_miR_503_3p	-2.24	2
NM_001006623	hsa_miR_503_3p	-10.98	7
NM_001006624	hsa_miR_503_3p	-12.5	2
NM_001006625	hsa_miR_503_3p	-12.5	2
NM_001006634	hsa_miR_503_3p	-4.46	2
NM_001006636	hsa_miR_503_3p	-13.43	5
NM_001006638	hsa_miR_503_3p	-7.91	4
NM_001006641	hsa_miR_503_3p	-8.65	2
NM_001006642	hsa_miR_503_3p	-8.65	2
NM_001006655	hsa_miR_503_3p	-5.91	2
NM_001006656	hsa_miR_503_3p	-8.46	2
NM_001006657	hsa_miR_503_3p	-12.33	6
NM_001006665	hsa_miR_503_3p	-6.3	1
NM_001006932	hsa_miR_503_3p	-15.67	6
NM_001006938	hsa_miR_503_3p	-12.07	2
NM_001006939	hsa_miR_503_3p	-8.4	3
NM_001006945	hsa_miR_503_3p	0.078	1
NM_001006946	hsa_miR_503_3p	2.84	1
NM_001006947	hsa_miR_503_3p	-6.38	1
NM_001007022	hsa_miR_503_3p	-13.63	7
NM_001007023	hsa_miR_503_3p	-9	7
NM_001007024	hsa_miR_503_3p	-6.54	2
NM_001007025	hsa_miR_503_3p	-6.54	2
NM_001007026	hsa_miR_503_3p	-7.54	2
NM_001007027	hsa_miR_503_3p	-8.64	1
NM_001007033	hsa_miR_503_3p	-8.57	2
NM_001007072	hsa_miR_503_3p	-4.1	1
NM_001007073	hsa_miR_503_3p	-6.8	2
NM_001007074	hsa_miR_503_3p	-6.8	2
NM_001007075	hsa_miR_503_3p	-16.7	12
NM_001007088	hsa_miR_503_3p	-1.93	1
NM_001007089	hsa_miR_503_3p	-11.25	2
NM_001007094	hsa_miR_503_3p	-12.75	10
NM_001007097	hsa_miR_503_3p	-13.08	4
NM_001007098	hsa_miR_503_3p	-7.33	1
NM_001007099	hsa_miR_503_3p	-6.38	1
NM_001007100	hsa_miR_503_3p	-6.38	1
NM_001007102	hsa_miR_503_3p	-4.86	1
NM_001007139	hsa_miR_503_3p	-13.54	9
NM_001007156	hsa_miR_503_3p	-6.49	1
NM_001007169	hsa_miR_503_3p	-7.57	2
NM_001007214	hsa_miR_503_3p	-10.71	2
NM_001007225	hsa_miR_503_3p	-13.4	2
NM_001007226	hsa_miR_503_3p	-5.95	1
NM_001007227	hsa_miR_503_3p	-5.95	1
NM_001007228	hsa_miR_503_3p	-5.95	1
NM_001007229	hsa_miR_503_3p	-5.95	1
NM_001007230	hsa_miR_503_3p	-5.95	1
NM_001007231	hsa_miR_503_3p	-10.32	1
NM_001007237	hsa_miR_503_3p	-7.99	5
NM_001007239	hsa_miR_503_3p	-5.08	1
NM_001007240	hsa_miR_503_3p	-1.83	1
NM_001007241	hsa_miR_503_3p	-1.83	1
NM_001007242	hsa_miR_503_3p	-1.83	1
NM_001007245	hsa_miR_503_3p	-12.79	3
NM_001007246	hsa_miR_503_3p	-8.04	1
NM_001007250	hsa_miR_503_3p	-6.38	1
NM_001007253	hsa_miR_503_3p	-7	1
NM_001007259	hsa_miR_503_3p	-4.39	1
NM_001007267	hsa_miR_503_3p	-5.08	2
NM_001007271	hsa_miR_503_3p	0.3	1
NM_001007277	hsa_miR_503_3p	-9.34	2
NM_001007278	hsa_miR_503_3p	-9.51	7
NM_001007466	hsa_miR_503_3p	-9.55	9
NM_001007470	hsa_miR_503_3p	-4.49	1
NM_001007525	hsa_miR_503_3p	-10.15	5
NM_001007534	hsa_miR_503_3p	-8.44	2
NM_001007538	hsa_miR_503_3p	3.58	1
NM_001007544	hsa_miR_503_3p	-8.96	3
NM_001007551	hsa_miR_503_3p	-11.63	1
NM_001007559	hsa_miR_503_3p	-8.89	4
NM_001007561	hsa_miR_503_3p	-12.45	7
NM_001007563	hsa_miR_503_3p	-14.14	2
NM_001007565	hsa_miR_503_3p	-10.53	1
NM_001007593	hsa_miR_503_3p	-6.92	1
NM_001007595	hsa_miR_503_3p	-2.26	1
NM_001007793	hsa_miR_503_3p	-6.73	1
NM_001007794	hsa_miR_503_3p	-4.78	1
NM_001008216	hsa_miR_503_3p	-4.93	2
NM_001008220	hsa_miR_503_3p	-13.62	5
NM_001008222	hsa_miR_503_3p	-11.25	5
NM_001008223	hsa_miR_503_3p	-13.46	1
NM_001008224	hsa_miR_503_3p	-11.12	5
NM_001008225	hsa_miR_503_3p	-13.76	1
NM_001008226	hsa_miR_503_3p	-8.82	1
NM_001008228	hsa_miR_503_3p	1.29	8
NM_001008229	hsa_miR_503_3p	1.29	8
NM_001008239	hsa_miR_503_3p	-7.63	4
NM_001008388	hsa_miR_503_3p	-9.57	8
NM_001008390	hsa_miR_503_3p	-6.84	4
NM_001008391	hsa_miR_503_3p	-8.42	2
NM_001008392	hsa_miR_503_3p	-10.75	3
NM_001008393	hsa_miR_503_3p	-4.96	4
NM_001008394	hsa_miR_503_3p	-15.19	1
NM_001008396	hsa_miR_503_3p	-8.78	4
NM_001008397	hsa_miR_503_3p	-14.29	2
NM_001008404	hsa_miR_503_3p	-4.68	2
NM_001008405	hsa_miR_503_3p	-10.23	9
NM_001008410	hsa_miR_503_3p	-11.09	2
NM_001008487	hsa_miR_503_3p	-3.46	3
NM_001008491	hsa_miR_503_3p	-4.41	2
NM_001008492	hsa_miR_503_3p	-4.41	2
NM_001008493	hsa_miR_503_3p	-13.28	11
NM_001008494	hsa_miR_503_3p	-5.53	2
NM_001008495	hsa_miR_503_3p	-11.46	4
NM_001008496	hsa_miR_503_3p	-8.41	1
NM_001008504	hsa_miR_503_3p	-7.04	1
NM_001008505	hsa_miR_503_3p	-5.77	1
NM_001008528	hsa_miR_503_3p	-15.25	8
NM_001008529	hsa_miR_503_3p	-14.09	2
NM_001008530	hsa_miR_503_3p	-7.02	1
NM_001008536	hsa_miR_503_3p	-8.54	2
NM_001008537	hsa_miR_503_3p	-10.96	8
NM_001008539	hsa_miR_503_3p	-15.09	9
NM_001008540	hsa_miR_503_3p	-8.14	1
NM_001008541	hsa_miR_503_3p	-8.33	2
NM_001008563	hsa_miR_503_3p	-6.36	3
NM_001008564	hsa_miR_503_3p	-6.01	2
NM_001008566	hsa_miR_503_3p	-8.88	2
NM_001008657	hsa_miR_503_3p	-13.6	3
NM_001008660	hsa_miR_503_3p	-10.64	6
NM_001008693	hsa_miR_503_3p	-12.3	3
NM_001008701	hsa_miR_503_3p	-13.86	5
NM_001008707	hsa_miR_503_3p	-11.03	2
NM_001008708	hsa_miR_503_3p	-6.04	1
NM_001008709	hsa_miR_503_3p	-2.99	1
NM_001008710	hsa_miR_503_3p	-5.06	1
NM_001008711	hsa_miR_503_3p	-5.06	1
NM_001008723	hsa_miR_503_3p	-1.82	1
NM_001008737	hsa_miR_503_3p	-4.38	2
NM_001008738	hsa_miR_503_3p	-11.33	3
NM_001008739	hsa_miR_503_3p	-6.98	1
NM_001008744	hsa_miR_503_3p	1.14	1
NM_001008781	hsa_miR_503_3p	-16.01	6
NM_001008800	hsa_miR_503_3p	-6.63	1
NM_001008801	hsa_miR_503_3p	-8.44	3
NM_001008844	hsa_miR_503_3p	-14.4	3
NM_001008860	hsa_miR_503_3p	-2.9	3
NM_001008892	hsa_miR_503_3p	-2.9	3
NM_001008894	hsa_miR_503_3p	-2.9	3
NM_001008897	hsa_miR_503_3p	-2.4	1
NM_001008910	hsa_miR_503_3p	-7.37	2
NM_001008925	hsa_miR_503_3p	-12.08	4
NM_001008938	hsa_miR_503_3p	-7.46	1
NM_001009182	hsa_miR_503_3p	-18.89	1
NM_001009183	hsa_miR_503_3p	-19.26	1
NM_001009185	hsa_miR_503_3p	-11.64	7
NM_001009552	hsa_miR_503_3p	1.95	1
NM_001009554	hsa_miR_503_3p	-12.69	5
NM_001009555	hsa_miR_503_3p	-3.54	1
NM_001009565	hsa_miR_503_3p	-12.84	2
NM_001009568	hsa_miR_503_3p	-11.43	1
NM_001009611	hsa_miR_503_3p	-4.58	1
NM_001009612	hsa_miR_503_3p	-12.48	1
NM_001009813	hsa_miR_503_3p	-5.8	1
NM_001009880	hsa_miR_503_3p	-9.07	6
NM_001009899	hsa_miR_503_3p	-11.52	5
NM_001009905	hsa_miR_503_3p	-1.3	1
NM_001009909	hsa_miR_503_3p	-9.33	6
NM_001009921	hsa_miR_503_3p	-3.82	1
NM_001009922	hsa_miR_503_3p	-12.08	4
NM_001009931	hsa_miR_503_3p	-6.61	1
NM_001009932	hsa_miR_503_3p	-6.05	2
NM_001009933	hsa_miR_503_3p	-6.05	2
NM_001009934	hsa_miR_503_3p	-6.05	2
NM_001009939	hsa_miR_503_3p	-7.81	1
NM_001009944	hsa_miR_503_3p	-7.95	4
NM_001009955	hsa_miR_503_3p	-11.03	4
NM_001009959	hsa_miR_503_3p	-6.07	6
NM_001009960	hsa_miR_503_3p	-5.8	4
NM_001009984	hsa_miR_503_3p	-13.75	5
NM_001009992	hsa_miR_503_3p	-5.65	1
NM_001009993	hsa_miR_503_3p	-9.58	4
NM_001009996	hsa_miR_503_3p	-8.81	1
NM_001009999	hsa_miR_503_3p	-6.44	1
NM_001010000	hsa_miR_503_3p	2.5	1
NM_001010845	hsa_miR_503_3p	-8.38	1
NM_001010846	hsa_miR_503_3p	-8.99	6
NM_001010847	hsa_miR_503_3p	-4.36	1
NM_001010848	hsa_miR_503_3p	-11.79	2
NM_001010851	hsa_miR_503_3p	-10.1	4
NM_001010853	hsa_miR_503_3p	-11.62	5
NM_001010855	hsa_miR_503_3p	-11.68	4
NM_001010858	hsa_miR_503_3p	-9.06	6
NM_001010861	hsa_miR_503_3p	-10.07	3
NM_001010862	hsa_miR_503_3p	-9.59	2
NM_001010866	hsa_miR_503_3p	-13.03	5
NM_001010867	hsa_miR_503_3p	-13.01	7
NM_001010870	hsa_miR_503_3p	-7.4	3
NM_001010872	hsa_miR_503_3p	-10.59	7
NM_001010874	hsa_miR_503_3p	-15.24	3
NM_001010875	hsa_miR_503_3p	-10.1	2
NM_001010879	hsa_miR_503_3p	3.26	1
NM_001010880	hsa_miR_503_3p	-7.58	4
NM_001010883	hsa_miR_503_3p	-13.41	9
NM_001010887	hsa_miR_503_3p	-11.09	2
NM_001010888	hsa_miR_503_3p	-13.85	10
NM_001010889	hsa_miR_503_3p	-7.52	2
NM_001010890	hsa_miR_503_3p	-4.58	2
NM_001010891	hsa_miR_503_3p	-10.41	7
NM_001010895	hsa_miR_503_3p	0.15	3
NM_001010898	hsa_miR_503_3p	-12.28	10
NM_001010903	hsa_miR_503_3p	-5.72	5
NM_001010904	hsa_miR_503_3p	-4.94	1
NM_001010906	hsa_miR_503_3p	-4.32	2
NM_001010908	hsa_miR_503_3p	-8.44	1
NM_001010909	hsa_miR_503_3p	-9.78	28
NM_001010915	hsa_miR_503_3p	-10.52	5
NM_001010917	hsa_miR_503_3p	-9.36	7
NM_001010922	hsa_miR_503_3p	-10.11	5
NM_001010924	hsa_miR_503_3p	-11.64	2
NM_001010926	hsa_miR_503_3p	-1.07	1
NM_001010935	hsa_miR_503_3p	-2.42	1
NM_001010938	hsa_miR_503_3p	-9.75	3
NM_001010942	hsa_miR_503_3p	-6.65	1
NM_001010971	hsa_miR_503_3p	-8.14	1
NM_001010972	hsa_miR_503_3p	-6.04	2
NM_001010977	hsa_miR_503_3p	-8.85	1
NM_001010978	hsa_miR_503_3p	-7.78	2
NM_001010980	hsa_miR_503_3p	-6.78	6
NM_001010982	hsa_miR_503_3p	-5.67	2
NM_001010984	hsa_miR_503_3p	-13.57	5
NM_001010986	hsa_miR_503_3p	-7.29	2
NM_001010989	hsa_miR_503_3p	-12.91	1
NM_001011513	hsa_miR_503_3p	-9	4
NM_001011515	hsa_miR_503_3p	-5.99	3
NM_001011516	hsa_miR_503_3p	-5.99	3
NM_001011537	hsa_miR_503_3p	-9.26	3
NM_001011543	hsa_miR_503_3p	-14.13	2
NM_001011547	hsa_miR_503_3p	-12.04	4
NM_001011552	hsa_miR_503_3p	-7.18	3
NM_001011553	hsa_miR_503_3p	-10.8	6
NM_001011554	hsa_miR_503_3p	-12.14	8
NM_001011645	hsa_miR_503_3p	-10.44	9
NM_001011655	hsa_miR_503_3p	-5.05	2
NM_001011658	hsa_miR_503_3p	-10.57	5
NM_001011663	hsa_miR_503_3p	0.098	2
NM_001011666	hsa_miR_503_3p	-12.41	10
NM_001011700	hsa_miR_503_3p	-9.82	16
NM_001011703	hsa_miR_503_3p	-2.46	3
NM_001011708	hsa_miR_503_3p	-9.6	1
NM_001011713	hsa_miR_503_3p	-4.3	3
NM_001011720	hsa_miR_503_3p	-9.47	2
NM_001011722	hsa_miR_503_3p	-8.99	1
NM_001011724	hsa_miR_503_3p	-13	1
NM_001011725	hsa_miR_503_3p	-13	1
NM_001011880	hsa_miR_503_3p	1.97	1
NM_001011885	hsa_miR_503_3p	-5.42	3
NM_001012241	hsa_miR_503_3p	-7.72	4
NM_001012264	hsa_miR_503_3p	-8.1	2
NM_001012267	hsa_miR_503_3p	-7.67	7
NM_001012279	hsa_miR_503_3p	-11.72	6
NM_001012301	hsa_miR_503_3p	-10.52	2
NM_001012321	hsa_miR_503_3p	-2.75	1
NM_001012329	hsa_miR_503_3p	-11.24	3
NM_001012339	hsa_miR_503_3p	-15.08	6
NM_001012361	hsa_miR_503_3p	-5.11	2
NM_001012393	hsa_miR_503_3p	-14.32	9
NM_001012409	hsa_miR_503_3p	-5.55	3
NM_001012411	hsa_miR_503_3p	-5.55	3
NM_001012413	hsa_miR_503_3p	-5.55	3
NM_001012418	hsa_miR_503_3p	-9.55	6
NM_001012419	hsa_miR_503_3p	-3.45	3
NM_001012421	hsa_miR_503_3p	-3.45	2
NM_001012426	hsa_miR_503_3p	-5.48	2
NM_001012427	hsa_miR_503_3p	-5.48	2
NM_001012446	hsa_miR_503_3p	-6.28	2
NM_001012455	hsa_miR_503_3p	-14.63	5
NM_001012508	hsa_miR_503_3p	-18.6	4
NM_001012509	hsa_miR_503_3p	-10.15	1
NM_001012511	hsa_miR_503_3p	-8.12	1
NM_001012512	hsa_miR_503_3p	-8.13	2
NM_001012513	hsa_miR_503_3p	-8.5	2
NM_001012515	hsa_miR_503_3p	-17.27	10
NM_001012631	hsa_miR_503_3p	-7.89	1
NM_001012632	hsa_miR_503_3p	-7.89	1
NM_001012633	hsa_miR_503_3p	-7.89	1
NM_001012634	hsa_miR_503_3p	-7.89	1
NM_001012635	hsa_miR_503_3p	-7.89	1
NM_001012636	hsa_miR_503_3p	-7.89	1
NM_001012642	hsa_miR_503_3p	-5.24	2
NM_001012643	hsa_miR_503_3p	-3.71	1
NM_001012659	hsa_miR_503_3p	-10.37	4
NM_001012662	hsa_miR_503_3p	-15.35	1
NM_001012664	hsa_miR_503_3p	-15.35	1
NM_001012706	hsa_miR_503_3p	-4.74	2
NM_001012709	hsa_miR_503_3p	-6.13	1
NM_001012715	hsa_miR_503_3p	-5.53	1
NM_001012716	hsa_miR_503_3p	-4.12	1
NM_001012718	hsa_miR_503_3p	-7.89	1
NM_001012727	hsa_miR_503_3p	-1.76	1
NM_001012729	hsa_miR_503_3p	-12.91	8
NM_001012732	hsa_miR_503_3p	-11.46	4
NM_001012750	hsa_miR_503_3p	-12.49	2
NM_001012751	hsa_miR_503_3p	-12.49	2
NM_001012752	hsa_miR_503_3p	-12.49	2
NM_001012753	hsa_miR_503_3p	-8.05	2
NM_001012754	hsa_miR_503_3p	-8.83	4
NM_001012755	hsa_miR_503_3p	-13.23	7
NM_001012756	hsa_miR_503_3p	-11.9	9
NM_001012761	hsa_miR_503_3p	-13.08	4
NM_001012763	hsa_miR_503_3p	-12.87	8
NM_001012957	hsa_miR_503_3p	-11.37	9
NM_001012958	hsa_miR_503_3p	1.08	1
NM_001012967	hsa_miR_503_3p	-18.59	3
NM_001012968	hsa_miR_503_3p	-3.66	1
NM_001012969	hsa_miR_503_3p	11.26	1
NM_001012977	hsa_miR_503_3p	-9.74	1
NM_001012981	hsa_miR_503_3p	-14.24	10
NM_001012989	hsa_miR_503_3p	-6.79	1
NM_001012990	hsa_miR_503_3p	3.66	1
NM_001012993	hsa_miR_503_3p	-11.87	3
NM_001012994	hsa_miR_503_3p	-21.19	8
NM_001013031	hsa_miR_503_3p	-16.26	10
NM_001013251	hsa_miR_503_3p	-15.35	1
NM_001013257	hsa_miR_503_3p	-16.67	6
NM_001013398	hsa_miR_503_3p	-6.52	1
NM_001013399	hsa_miR_503_3p	-1.7	1
NM_001013406	hsa_miR_503_3p	-15.2	5
NM_001013407	hsa_miR_503_3p	-7.52	2
NM_001013437	hsa_miR_503_3p	-11.86	1
NM_001013438	hsa_miR_503_3p	-12.01	6
NM_001013439	hsa_miR_503_3p	-12.01	5
NM_001013615	hsa_miR_503_3p	-9.02	2
NM_001013620	hsa_miR_503_3p	-3.3	5
NM_001013622	hsa_miR_503_3p	-9.69	4
NM_001013628	hsa_miR_503_3p	-10.48	1
NM_001013630	hsa_miR_503_3p	-7.43	1
NM_001013635	hsa_miR_503_3p	-5.79	1
NM_001013642	hsa_miR_503_3p	-15.57	3
NM_001013647	hsa_miR_503_3p	-13.05	12
NM_001013649	hsa_miR_503_3p	-8.52	3
NM_001013659	hsa_miR_503_3p	-10.13	8
NM_001013690	hsa_miR_503_3p	1.77	1
NM_001013693	hsa_miR_503_3p	-8.3	8
NM_001013694	hsa_miR_503_3p	-13.76	1
NM_001013698	hsa_miR_503_3p	-5.12	1
NM_001013703	hsa_miR_503_3p	-15.3	2
NM_001013706	hsa_miR_503_3p	-5.99	2
NM_001013734	hsa_miR_503_3p	-9.09	1
NM_001013736	hsa_miR_503_3p	-13.4	1
NM_001013746	hsa_miR_503_3p	-13.13	4
NM_001013836	hsa_miR_503_3p	-6.13	1
NM_001013837	hsa_miR_503_3p	-6.13	1
NM_001013839	hsa_miR_503_3p	-6.05	3
NM_001014283	hsa_miR_503_3p	-5.4	2
NM_001014291	hsa_miR_503_3p	-4.84	1
NM_001014336	hsa_miR_503_3p	-4.7	1
NM_001014342	hsa_miR_503_3p	-13.45	5
NM_001014380	hsa_miR_503_3p	-9.9	6
NM_001014431	hsa_miR_503_3p	-7.44	2
NM_001014432	hsa_miR_503_3p	-7.44	2
NM_001014434	hsa_miR_503_3p	-8.65	1
NM_001014435	hsa_miR_503_3p	-4.97	3
NM_001014436	hsa_miR_503_3p	-10.7	1
NM_001014443	hsa_miR_503_3p	-11.3	2
NM_001014444	hsa_miR_503_3p	-3.66	1
NM_001014445	hsa_miR_503_3p	-4.45	1
NM_001014449	hsa_miR_503_3p	-7.32	1
NM_001014451	hsa_miR_503_3p	-7.32	1
NM_001014765	hsa_miR_503_3p	-7.41	3
NM_001014796	hsa_miR_503_3p	-5.36	1
NM_001014797	hsa_miR_503_3p	-4.37	6
NM_001014809	hsa_miR_503_3p	-7.78	2
NM_001014812	hsa_miR_503_3p	-2.07	1
NM_001014831	hsa_miR_503_3p	1.07	1
NM_001014832	hsa_miR_503_3p	1.07	1
NM_001014834	hsa_miR_503_3p	1.07	1
NM_001014835	hsa_miR_503_3p	1.07	1
NM_001014842	hsa_miR_503_3p	-12.21	2
NM_001014987	hsa_miR_503_3p	-10.46	1
NM_001014988	hsa_miR_503_3p	-10.46	1
NM_001014989	hsa_miR_503_3p	-10.46	1
NM_001014990	hsa_miR_503_3p	-7.56	2
NM_001015045	hsa_miR_503_3p	-3.94	1
NM_001015048	hsa_miR_503_3p	-9.38	4
NM_001015049	hsa_miR_503_3p	-9.38	4
NM_001015051	hsa_miR_503_3p	-10.2	7
NM_001015053	hsa_miR_503_3p	-12.41	3
NM_001015508	hsa_miR_503_3p	-6.39	1
NM_001015877	hsa_miR_503_3p	-8.36	2
NM_001015880	hsa_miR_503_3p	-3.09	2
NM_001015881	hsa_miR_503_3p	-7.8	1
NM_001015882	hsa_miR_503_3p	-14.16	1
NM_001015887	hsa_miR_503_3p	-11.49	3
NM_001017368	hsa_miR_503_3p	-8.08	4
NM_001017370	hsa_miR_503_3p	-8.83	4
NM_001017371	hsa_miR_503_3p	-5.67	3
NM_001017390	hsa_miR_503_3p	-12.05	2
NM_001017392	hsa_miR_503_3p	-8	2
NM_001017395	hsa_miR_503_3p	-8	5
NM_001017396	hsa_miR_503_3p	-6.14	4
NM_001017403	hsa_miR_503_3p	-9.79	1
NM_001017404	hsa_miR_503_3p	-9.79	1
NM_001017405	hsa_miR_503_3p	-5.41	1
NM_001017408	hsa_miR_503_3p	-8.64	2
NM_001017415	hsa_miR_503_3p	-5.72	1
NM_001017416	hsa_miR_503_3p	-5.72	1
NM_001017418	hsa_miR_503_3p	-3.84	1
NM_001017423	hsa_miR_503_3p	-7.92	1
NM_001017424	hsa_miR_503_3p	-16.1	3
NM_001017425	hsa_miR_503_3p	-16.1	3
NM_001017440	hsa_miR_503_3p	-19.1	14
NM_001017520	hsa_miR_503_3p	-15.7	1
NM_001017524	hsa_miR_503_3p	-10.75	7
NM_001017535	hsa_miR_503_3p	-5.26	3
NM_001017536	hsa_miR_503_3p	-5.26	3
NM_001017919	hsa_miR_503_3p	-6.28	2
NM_001017921	hsa_miR_503_3p	-3.42	1
NM_001017922	hsa_miR_503_3p	-7.75	3
NM_001017924	hsa_miR_503_3p	-7.14	2
NM_001017926	hsa_miR_503_3p	-16.26	1
NM_001017928	hsa_miR_503_3p	-3.55	2
NM_001017956	hsa_miR_503_3p	-7.74	1
NM_001017957	hsa_miR_503_3p	-7.74	1
NM_001017958	hsa_miR_503_3p	-7.74	1
NM_001017962	hsa_miR_503_3p	-4.77	2
NM_001017963	hsa_miR_503_3p	-12.14	2
NM_001017967	hsa_miR_503_3p	-10.54	2
NM_001017970	hsa_miR_503_3p	-3.99	1
NM_001017977	hsa_miR_503_3p	-12.37	1
NM_001017979	hsa_miR_503_3p	-2.28	1
NM_001017980	hsa_miR_503_3p	-9.09	5
NM_001017989	hsa_miR_503_3p	-8.4	1
NM_001017992	hsa_miR_503_3p	-2.88	1
NM_001017995	hsa_miR_503_3p	-12.89	9
NM_001017998	hsa_miR_503_3p	0.6	1
NM_001017999	hsa_miR_503_3p	-3.23	2
NM_001018000	hsa_miR_503_3p	-3.23	2
NM_001018001	hsa_miR_503_3p	-3.23	2
NM_001018003	hsa_miR_503_3p	5.07	1
NM_001018005	hsa_miR_503_3p	-0.38	1
NM_001018009	hsa_miR_503_3p	-16.67	3
NM_001018025	hsa_miR_503_3p	-10.29	1
NM_001018036	hsa_miR_503_3p	-8.77	1
NM_001018037	hsa_miR_503_3p	-13.96	4
NM_001018038	hsa_miR_503_3p	0.92	1
NM_001018039	hsa_miR_503_3p	-7.67	6
NM_001018050	hsa_miR_503_3p	-8.8	4
NM_001018052	hsa_miR_503_3p	-8.8	4
NM_001018053	hsa_miR_503_3p	-0.19	1
NM_001018054	hsa_miR_503_3p	-15.76	6
NM_001018055	hsa_miR_503_3p	-10.73	2
NM_001018056	hsa_miR_503_3p	-8.55	2
NM_001018057	hsa_miR_503_3p	-11.66	2
NM_001018058	hsa_miR_503_3p	-5.51	4
NM_001018060	hsa_miR_503_3p	0.12	1
NM_001018064	hsa_miR_503_3p	-4.46	5
NM_001018065	hsa_miR_503_3p	-11.04	8
NM_001018066	hsa_miR_503_3p	-11.04	8
NM_001018067	hsa_miR_503_3p	-9.11	5
NM_001018068	hsa_miR_503_3p	-9.11	5
NM_001018069	hsa_miR_503_3p	-9.11	5
NM_001018070	hsa_miR_503_3p	-7.88	2
NM_001018071	hsa_miR_503_3p	-8.12	4
NM_001018074	hsa_miR_503_3p	-13.44	5
NM_001018075	hsa_miR_503_3p	-13.44	5
NM_001018076	hsa_miR_503_3p	-13.44	5
NM_001018077	hsa_miR_503_3p	-13.44	5
NM_001018078	hsa_miR_503_3p	-14.5	1
NM_001018080	hsa_miR_503_3p	-5.6	2
NM_001018081	hsa_miR_503_3p	-9.33	1
NM_001018082	hsa_miR_503_3p	-2.9	2
NM_001018088	hsa_miR_503_3p	-7.48	3
NM_001018089	hsa_miR_503_3p	-14.13	4
NM_001018090	hsa_miR_503_3p	-5.23	2
NM_001018091	hsa_miR_503_3p	-5.23	2
NM_001018100	hsa_miR_503_3p	1.33	1
NM_001018102	hsa_miR_503_3p	-5.23	2
NM_001018108	hsa_miR_503_3p	-10.95	2
NM_001018111	hsa_miR_503_3p	-5.43	4
NM_001018115	hsa_miR_503_3p	-10.69	2
NM_001018116	hsa_miR_503_3p	-3.61	1
NM_001018837	hsa_miR_503_3p	-3.94	1
NM_001020818	hsa_miR_503_3p	-7.47	2
NM_001020819	hsa_miR_503_3p	-7.47	2
NM_001020820	hsa_miR_503_3p	-7.47	2
NM_001020821	hsa_miR_503_3p	-7.47	2
NM_001020825	hsa_miR_503_3p	-13.44	3
NM_001023563	hsa_miR_503_3p	-12.1	6
NM_001023567	hsa_miR_503_3p	-8.24	5
NM_001023570	hsa_miR_503_3p	0.14	1
NM_001023571	hsa_miR_503_3p	0.14	1
NM_001024024	hsa_miR_503_3p	-8.44	2
NM_001024070	hsa_miR_503_3p	-8.44	2
NM_001024071	hsa_miR_503_3p	-8.44	2
NM_001024074	hsa_miR_503_3p	-4.99	1
NM_001024094	hsa_miR_503_3p	-13.44	5
NM_001024209	hsa_miR_503_3p	-2.32	1
NM_001024216	hsa_miR_503_3p	-10.08	1
NM_001024218	hsa_miR_503_3p	-8.96	2
NM_001024226	hsa_miR_503_3p	-8.94	2
NM_001024227	hsa_miR_503_3p	-8.94	2
NM_001024228	hsa_miR_503_3p	-8.94	2
NM_001024372	hsa_miR_503_3p	-11.42	5
NM_001024380	hsa_miR_503_3p	-7.28	3
NM_001024381	hsa_miR_503_3p	-7.28	3
NM_001024401	hsa_miR_503_3p	-7.44	7
NM_001024455	hsa_miR_503_3p	-12.04	4
NM_001024457	hsa_miR_503_3p	-9.39	2
NM_001024465	hsa_miR_503_3p	-2.3	1
NM_001024466	hsa_miR_503_3p	-2.3	1
NM_001024593	hsa_miR_503_3p	-11.43	2
NM_001024596	hsa_miR_503_3p	-7.44	4
NM_001024598	hsa_miR_503_3p	-4.47	1
NM_001024611	hsa_miR_503_3p	-14.44	1
NM_001024630	hsa_miR_503_3p	-10.2	7
NM_001024647	hsa_miR_503_3p	-14.72	10
NM_001024649	hsa_miR_503_3p	-11.69	4
NM_001024660	hsa_miR_503_3p	-13.22	3
NM_001024666	hsa_miR_503_3p	-14.43	3
NM_001024674	hsa_miR_503_3p	-7.76	4
NM_001024675	hsa_miR_503_3p	-1.84	1
NM_001024679	hsa_miR_503_3p	-5.69	2
NM_001024680	hsa_miR_503_3p	-11.36	2
NM_001024732	hsa_miR_503_3p	-11.98	2
NM_001024736	hsa_miR_503_3p	-8.95	4
NM_001024807	hsa_miR_503_3p	-9.27	1
NM_001024808	hsa_miR_503_3p	-12.23	5
NM_001024809	hsa_miR_503_3p	-7.17	2
NM_001024843	hsa_miR_503_3p	-19.01	13
NM_001024845	hsa_miR_503_3p	-9.5	4
NM_001024847	hsa_miR_503_3p	-11.29	6
NM_001024855	hsa_miR_503_3p	-9.67	1
NM_001024858	hsa_miR_503_3p	-15.7	5
NM_001024912	hsa_miR_503_3p	-7.89	5
NM_001024916	hsa_miR_503_3p	-5.21	2
NM_001024934	hsa_miR_503_3p	-5.18	1
NM_001024935	hsa_miR_503_3p	-5.18	1
NM_001024936	hsa_miR_503_3p	-5.18	1
NM_001024937	hsa_miR_503_3p	-7	1
NM_001024940	hsa_miR_503_3p	-10.25	1
NM_001024947	hsa_miR_503_3p	0.25	1
NM_001024956	hsa_miR_503_3p	-11.91	8
NM_001024959	hsa_miR_503_3p	-8	1
NM_001024960	hsa_miR_503_3p	-8	1
NM_001025	hsa_miR_503_3p	-11.88	3
NM_001025068	hsa_miR_503_3p	-12.56	4
NM_001025069	hsa_miR_503_3p	-12.56	4
NM_001025076	hsa_miR_503_3p	-10.93	8
NM_001025077	hsa_miR_503_3p	-10.93	8
NM_001025081	hsa_miR_503_3p	-13.28	4
NM_001025087	hsa_miR_503_3p	-6.17	4
NM_001025088	hsa_miR_503_3p	-6.17	4
NM_001025089	hsa_miR_503_3p	-6.17	4
NM_001025090	hsa_miR_503_3p	-13.28	4
NM_001025091	hsa_miR_503_3p	-4.3	7
NM_001025092	hsa_miR_503_3p	-13.28	4
NM_001025100	hsa_miR_503_3p	-11.73	8
NM_001025101	hsa_miR_503_3p	-13.28	4
NM_001025107	hsa_miR_503_3p	-9.6	7
NM_001025108	hsa_miR_503_3p	-11.66	7
NM_001025109	hsa_miR_503_3p	-16.49	2
NM_001025158	hsa_miR_503_3p	-9.58	5
NM_001025159	hsa_miR_503_3p	-6.95	4
NM_001025231	hsa_miR_503_3p	-6.24	2
NM_001025233	hsa_miR_503_3p	-9.96	3
NM_001025242	hsa_miR_503_3p	-10.14	5
NM_001025243	hsa_miR_503_3p	-10.14	5
NM_001025247	hsa_miR_503_3p	-9.17	6
NM_001025248	hsa_miR_503_3p	-9.68	1
NM_001025249	hsa_miR_503_3p	-9.68	1
NM_001025252	hsa_miR_503_3p	-12.52	5
NM_001025253	hsa_miR_503_3p	-12.52	5
NM_001025266	hsa_miR_503_3p	-11.24	2
NM_001025295	hsa_miR_503_3p	-5.7	1
NM_001025300	hsa_miR_503_3p	-3.05	2
NM_001025356	hsa_miR_503_3p	-12.46	5
NM_001025357	hsa_miR_503_3p	-9.12	3
NM_001025366	hsa_miR_503_3p	-6.8	3
NM_001025367	hsa_miR_503_3p	-6.8	3
NM_001025368	hsa_miR_503_3p	-6.8	3
NM_001025369	hsa_miR_503_3p	-6.8	3
NM_001025370	hsa_miR_503_3p	-6.8	3
NM_001025433	hsa_miR_503_3p	-12.37	5
NM_001025434	hsa_miR_503_3p	-12.37	5
NM_001025579	hsa_miR_503_3p	-13.51	3
NM_001025580	hsa_miR_503_3p	-6.8	1
NM_001025593	hsa_miR_503_3p	-9.47	4
NM_001025595	hsa_miR_503_3p	-9.47	4
NM_001025596	hsa_miR_503_3p	-5.92	1
NM_001025603	hsa_miR_503_3p	-15.27	2
NM_001025604	hsa_miR_503_3p	-11.09	3
NM_001025616	hsa_miR_503_3p	-8.29	1
NM_001025780	hsa_miR_503_3p	-7.8	1
NM_001026213	hsa_miR_503_3p	-5.29	2
NM_001029839	hsa_miR_503_3p	-7.41	2
NM_001029840	hsa_miR_503_3p	-7.41	2
NM_001029851	hsa_miR_503_3p	-5.4	1
NM_001029852	hsa_miR_503_3p	-5.4	1
NM_001029853	hsa_miR_503_3p	-5.4	1
NM_001029854	hsa_miR_503_3p	-5.4	1
NM_001029858	hsa_miR_503_3p	-12.66	5
NM_001029859	hsa_miR_503_3p	-10	5
NM_001029861	hsa_miR_503_3p	-11.05	4
NM_001029863	hsa_miR_503_3p	-12.71	6
NM_001029864	hsa_miR_503_3p	-9.45	5
NM_001029869	hsa_miR_503_3p	-8.9	1
NM_001029871	hsa_miR_503_3p	-8.48	5
NM_001029875	hsa_miR_503_3p	-11.04	11
NM_001029880	hsa_miR_503_3p	-7.67	6
NM_001029882	hsa_miR_503_3p	-8.04	2
NM_001029883	hsa_miR_503_3p	-13.9	6
NM_001029884	hsa_miR_503_3p	-13.59	2
NM_001029885	hsa_miR_503_3p	-8.67	3
NM_001029891	hsa_miR_503_3p	-1.03	1
NM_001029939	hsa_miR_503_3p	-17.56	3
NM_001029955	hsa_miR_503_3p	-9.28	4
NM_001029998	hsa_miR_503_3p	2.11	1
NM_001030001	hsa_miR_503_3p	-11.67	4
NM_001030003	hsa_miR_503_3p	-9.2	2
NM_001030005	hsa_miR_503_3p	-11.72	6
NM_001030006	hsa_miR_503_3p	-8.58	3
NM_001030007	hsa_miR_503_3p	-12.23	4
NM_001030010	hsa_miR_503_3p	-9.9	2
NM_001030015	hsa_miR_503_3p	-3.93	1
NM_001030047	hsa_miR_503_3p	-3.71	1
NM_001030048	hsa_miR_503_3p	-3.7	1
NM_001030055	hsa_miR_503_3p	-9.08	7
NM_001030059	hsa_miR_503_3p	-1.64	1
NM_001030060	hsa_miR_503_3p	-7.94	6
NM_001030287	hsa_miR_503_3p	-14.66	3
NM_001030288	hsa_miR_503_3p	-9.5	11
NM_001030311	hsa_miR_503_3p	-8.22	1
NM_001030312	hsa_miR_503_3p	-8.22	1
NM_001030313	hsa_miR_503_3p	-8.22	1
NM_001031617	hsa_miR_503_3p	-12.92	3
NM_001031623	hsa_miR_503_3p	-11.75	2
NM_001031666	hsa_miR_503_3p	-5.63	1
NM_001031672	hsa_miR_503_3p	-14.17	3
NM_001031679	hsa_miR_503_3p	-7.8	2
NM_001031680	hsa_miR_503_3p	-9.19	4
NM_001031681	hsa_miR_503_3p	-9.13	4
NM_001031683	hsa_miR_503_3p	-7.81	2
NM_001031684	hsa_miR_503_3p	-9.07	2
NM_001031685	hsa_miR_503_3p	-7.52	2
NM_001031689	hsa_miR_503_3p	-7.95	2
NM_001031690	hsa_miR_503_3p	-14.45	8
NM_001031694	hsa_miR_503_3p	-6.39	2
NM_001031695	hsa_miR_503_3p	-10.07	6
NM_001031700	hsa_miR_503_3p	-10.83	5
NM_001031701	hsa_miR_503_3p	-16.42	8
NM_001031702	hsa_miR_503_3p	-6.17	3
NM_001031705	hsa_miR_503_3p	-9.14	1
NM_001031709	hsa_miR_503_3p	-2.92	2
NM_001031710	hsa_miR_503_3p	-11.42	1
NM_001031711	hsa_miR_503_3p	-3.28	2
NM_001031713	hsa_miR_503_3p	-8.52	6
NM_001031714	hsa_miR_503_3p	-6.46	2
NM_001031715	hsa_miR_503_3p	-6.1	1
NM_001031716	hsa_miR_503_3p	-8.05	7
NM_001031717	hsa_miR_503_3p	-7.01	2
NM_001031720	hsa_miR_503_3p	-8.13	3
NM_001031722	hsa_miR_503_3p	-8.2	7
NM_001031723	hsa_miR_503_3p	-13.6	3
NM_001031726	hsa_miR_503_3p	-15.21	5
NM_001031727	hsa_miR_503_3p	-12.3	4
NM_001031732	hsa_miR_503_3p	-22.95	4
NM_001031733	hsa_miR_503_3p	-14.91	5
NM_001031734	hsa_miR_503_3p	-9.25	1
NM_001031735	hsa_miR_503_3p	1.01	1
NM_001031737	hsa_miR_503_3p	-8.98	1
NM_001031738	hsa_miR_503_3p	-7.07	2
NM_001031740	hsa_miR_503_3p	-9.08	4
NM_001031746	hsa_miR_503_3p	-14.63	10
NM_001031748	hsa_miR_503_3p	-9.73	1
NM_001031749	hsa_miR_503_3p	-5	1
NM_001031800	hsa_miR_503_3p	-9.14	1
NM_001031801	hsa_miR_503_3p	-14.65	4
NM_001031803	hsa_miR_503_3p	-1.05	1
NM_001031804	hsa_miR_503_3p	-6.42	3
NM_001031806	hsa_miR_503_3p	-16.19	5
NM_001031809	hsa_miR_503_3p	-5.63	1
NM_001031812	hsa_miR_503_3p	-5.87	3
NM_001031848	hsa_miR_503_3p	-5.73	1
NM_001031849	hsa_miR_503_3p	-13.61	3
NM_001032221	hsa_miR_503_3p	-10.38	6
NM_001032278	hsa_miR_503_3p	-7.05	2
NM_001032283	hsa_miR_503_3p	-3.73	3
NM_001032284	hsa_miR_503_3p	-3.73	3
NM_001032288	hsa_miR_503_3p	-9.33	3
NM_001032289	hsa_miR_503_3p	-4.83	2
NM_001032296	hsa_miR_503_3p	-9.24	3
NM_001032363	hsa_miR_503_3p	-16.38	3
NM_001032386	hsa_miR_503_3p	-13.37	2
NM_001032387	hsa_miR_503_3p	-13.37	2
NM_001032392	hsa_miR_503_3p	-6	16
NM_001032393	hsa_miR_503_3p	-10.05	1
NM_001032394	hsa_miR_503_3p	-10.68	9
NM_001032395	hsa_miR_503_3p	-10.68	9
NM_001032396	hsa_miR_503_3p	-9.76	1
NM_001032410	hsa_miR_503_3p	-8.62	1
NM_001032726	hsa_miR_503_3p	-10.19	2
NM_001032730	hsa_miR_503_3p	-8.14	2
NM_001032731	hsa_miR_503_3p	-18.44	3
NM_001032999	hsa_miR_503_3p	-12.57	6
NM_001033	hsa_miR_503_3p	-0.2	1
NM_001033002	hsa_miR_503_3p	-4.97	1
NM_001033024	hsa_miR_503_3p	-3.38	1
NM_001033025	hsa_miR_503_3p	-12.22	2
NM_001033030	hsa_miR_503_3p	-4.1	1
NM_001033031	hsa_miR_503_3p	-4.1	1
NM_001033032	hsa_miR_503_3p	-4.1	1
NM_001033044	hsa_miR_503_3p	-10.35	7
NM_001033045	hsa_miR_503_3p	-10.42	8
NM_001033046	hsa_miR_503_3p	-8.74	7
NM_001033047	hsa_miR_503_3p	-12.51	2
NM_001033053	hsa_miR_503_3p	-5.56	1
NM_001033054	hsa_miR_503_3p	-16.29	2
NM_001033055	hsa_miR_503_3p	-16.29	2
NM_001033056	hsa_miR_503_3p	-10.35	7
NM_001033057	hsa_miR_503_3p	-5.9	2
NM_001033059	hsa_miR_503_3p	-8.39	5
NM_001033081	hsa_miR_503_3p	-9.51	4
NM_001033082	hsa_miR_503_3p	-9.51	4
NM_001033087	hsa_miR_503_3p	-11.58	5
NM_001033112	hsa_miR_503_3p	-10.63	2
NM_001033117	hsa_miR_503_3p	-11.39	9
NM_001033503	hsa_miR_503_3p	-13.84	8
NM_001033506	hsa_miR_503_3p	-5.39	1
NM_001033518	hsa_miR_503_3p	-13.29	6
NM_001033519	hsa_miR_503_3p	-13.29	6
NM_001033520	hsa_miR_503_3p	-13.29	6
NM_001033521	hsa_miR_503_3p	-6.4	1
NM_001033522	hsa_miR_503_3p	-6.4	1
NM_001033551	hsa_miR_503_3p	-12.21	6
NM_001033553	hsa_miR_503_3p	-10.59	3
NM_001033554	hsa_miR_503_3p	-6.58	4
NM_001033555	hsa_miR_503_3p	-10.59	3
NM_001033560	hsa_miR_503_3p	-7.98	2
NM_001033561	hsa_miR_503_3p	-10.43	6
NM_001033564	hsa_miR_503_3p	-7.9	2
NM_001033576	hsa_miR_503_3p	-13.23	8
NM_001033578	hsa_miR_503_3p	-10.67	5
NM_001033602	hsa_miR_503_3p	-11.59	3
NM_001033604	hsa_miR_503_3p	-0.77	2
NM_001033605	hsa_miR_503_3p	-0.77	2
NM_001033667	hsa_miR_503_3p	-0.92	1
NM_001033714	hsa_miR_503_3p	-7.71	1
NM_001033723	hsa_miR_503_3p	-13.79	30
NM_001033756	hsa_miR_503_3p	-6.8	3
NM_001033855	hsa_miR_503_3p	-5.94	3
NM_001033857	hsa_miR_503_3p	-5.94	3
NM_001033858	hsa_miR_503_3p	-5.94	3
NM_001033910	hsa_miR_503_3p	-4.14	2
NM_001033925	hsa_miR_503_3p	-7.74	4
NM_001033930	hsa_miR_503_3p	-6.95	4
NM_001033953	hsa_miR_503_3p	-6.54	1
NM_001034	hsa_miR_503_3p	0.42	1
NM_001034025	hsa_miR_503_3p	-9.47	1
NM_001034116	hsa_miR_503_3p	-6.84	1
NM_001034173	hsa_miR_503_3p	-15.28	11
NM_001034832	hsa_miR_503_3p	-5.31	2
NM_001034833	hsa_miR_503_3p	-11.88	1
NM_001034837	hsa_miR_503_3p	-13.37	1
NM_001034838	hsa_miR_503_3p	-13.37	1
NM_001034841	hsa_miR_503_3p	-12.91	6
NM_001034845	hsa_miR_503_3p	-5.75	1
NM_001034850	hsa_miR_503_3p	-6.6	1
NM_001034852	hsa_miR_503_3p	-2.01	1
NM_001034914	hsa_miR_503_3p	-8.19	5
NM_001034915	hsa_miR_503_3p	-9.03	5
NM_001034954	hsa_miR_503_3p	-13.41	5
NM_001034955	hsa_miR_503_3p	-13.41	5
NM_001034956	hsa_miR_503_3p	-13.41	5
NM_001034957	hsa_miR_503_3p	-13.41	5
NM_001035	hsa_miR_503_3p	-12.41	2
NM_001035003	hsa_miR_503_3p	-2.7	2
NM_001035004	hsa_miR_503_3p	-2.7	2
NM_001035247	hsa_miR_503_3p	-12.5	2
NM_001035254	hsa_miR_503_3p	-13.32	3
NM_001035256	hsa_miR_503_3p	-1.75	1
NM_001035260	hsa_miR_503_3p	-8.19	1
NM_001035267	hsa_miR_503_3p	-12.66	1
NM_001035511	hsa_miR_503_3p	-24.05	5
NM_001035512	hsa_miR_503_3p	-24.05	5
NM_001035513	hsa_miR_503_3p	-24.05	5
NM_001035534	hsa_miR_503_3p	4.29	1
NM_001036	hsa_miR_503_3p	-6.2	1
NM_001037	hsa_miR_503_3p	-9.76	1
NM_001037126	hsa_miR_503_3p	-6.85	1
NM_001037131	hsa_miR_503_3p	-8.2	8
NM_001037132	hsa_miR_503_3p	-3.44	2
NM_001037160	hsa_miR_503_3p	-14.26	1
NM_001037163	hsa_miR_503_3p	-13.3	4
NM_001037165	hsa_miR_503_3p	-13.15	8
NM_001037172	hsa_miR_503_3p	-3.05	2
NM_001037174	hsa_miR_503_3p	-10.25	3
NM_001037232	hsa_miR_503_3p	-15.46	9
NM_001037290	hsa_miR_503_3p	-11.22	1
NM_001037293	hsa_miR_503_3p	-8.55	11
NM_001037317	hsa_miR_503_3p	-10.07	3
NM_001037324	hsa_miR_503_3p	-1.87	1
NM_001037325	hsa_miR_503_3p	-8.05	1
NM_001037328	hsa_miR_503_3p	-13.71	2
NM_001037330	hsa_miR_503_3p	-6.55	1
NM_001037332	hsa_miR_503_3p	-9.67	6
NM_001037333	hsa_miR_503_3p	-9.67	6
NM_001037334	hsa_miR_503_3p	1.04	2
NM_001037335	hsa_miR_503_3p	-2.89	1
NM_001037339	hsa_miR_503_3p	-12.07	3
NM_001037340	hsa_miR_503_3p	-12.07	3
NM_001037341	hsa_miR_503_3p	-12.07	3
NM_001037343	hsa_miR_503_3p	-17	1
NM_001037442	hsa_miR_503_3p	-14.26	4
NM_001037494	hsa_miR_503_3p	-3.16	1
NM_001037495	hsa_miR_503_3p	-3.16	1
NM_001037501	hsa_miR_503_3p	-11.29	6
NM_001037535	hsa_miR_503_3p	-2.41	1
NM_001037536	hsa_miR_503_3p	-2.41	1
NM_001037540	hsa_miR_503_3p	-2.41	1
NM_001037553	hsa_miR_503_3p	-7.06	4
NM_001037558	hsa_miR_503_3p	-2.37	1
NM_001037582	hsa_miR_503_3p	-8.28	3
NM_001037631	hsa_miR_503_3p	-3.03	2
NM_001037671	hsa_miR_503_3p	-14.25	3
NM_001037675	hsa_miR_503_3p	-11.29	3
NM_001037738	hsa_miR_503_3p	-3.66	1
NM_001037811	hsa_miR_503_3p	-9.14	1
NM_001037813	hsa_miR_503_3p	-6.4	1
NM_001037814	hsa_miR_503_3p	-6.78	2
NM_001037954	hsa_miR_503_3p	-1.87	3
NM_001037984	hsa_miR_503_3p	-3.32	1
NM_001038	hsa_miR_503_3p	-4.61	4
NM_001038493	hsa_miR_503_3p	-9.9	3
NM_001038603	hsa_miR_503_3p	-2.15	1
NM_001038628	hsa_miR_503_3p	-6.56	3
NM_001038633	hsa_miR_503_3p	-5.38	2
NM_001038640	hsa_miR_503_3p	-7.97	2
NM_001038707	hsa_miR_503_3p	-6.49	5
NM_001039	hsa_miR_503_3p	-9.12	4
NM_001039112	hsa_miR_503_3p	-10.56	1
NM_001039127	hsa_miR_503_3p	-8.2	1
NM_001039140	hsa_miR_503_3p	2.01	1
NM_001039141	hsa_miR_503_3p	-6.51	6
NM_001039152	hsa_miR_503_3p	1.94	1
NM_001039199	hsa_miR_503_3p	-9.49	7
NM_001039210	hsa_miR_503_3p	-8.19	3
NM_001039211	hsa_miR_503_3p	-7.94	5
NM_001039348	hsa_miR_503_3p	-0.38	1
NM_001039349	hsa_miR_503_3p	-0.38	1
NM_001039350	hsa_miR_503_3p	-11.42	1
NM_001039355	hsa_miR_503_3p	-4.06	1
NM_001039360	hsa_miR_503_3p	-6.31	3
NM_001039366	hsa_miR_503_3p	-9.5	3
NM_001039367	hsa_miR_503_3p	-9.5	3
NM_001039372	hsa_miR_503_3p	-8.68	1
NM_001039375	hsa_miR_503_3p	-7.78	1
NM_001039380	hsa_miR_503_3p	-11.27	5
NM_001039395	hsa_miR_503_3p	-12.89	6
NM_001039396	hsa_miR_503_3p	-12.21	3
NM_001039397	hsa_miR_503_3p	-12.44	1
NM_001039459	hsa_miR_503_3p	-13.83	5
NM_001039467	hsa_miR_503_3p	-6.95	2
NM_001039469	hsa_miR_503_3p	-6.46	2
NM_001039476	hsa_miR_503_3p	-9.36	2
NM_001039479	hsa_miR_503_3p	-15.87	6
NM_001039490	hsa_miR_503_3p	-13.24	3
NM_001039500	hsa_miR_503_3p	-13.71	1
NM_001039517	hsa_miR_503_3p	-8.22	1
NM_001039535	hsa_miR_503_3p	-6.24	2
NM_001039538	hsa_miR_503_3p	-3.72	4
NM_001039547	hsa_miR_503_3p	-17.67	7
NM_001039569	hsa_miR_503_3p	-5.34	1
NM_001039570	hsa_miR_503_3p	-17.99	10
NM_001039573	hsa_miR_503_3p	-6.71	2
NM_001039574	hsa_miR_503_3p	-10.07	1
NM_001039580	hsa_miR_503_3p	-6.61	4
NM_001039583	hsa_miR_503_3p	-7.5	2
NM_001039584	hsa_miR_503_3p	-7.5	2
NM_001039585	hsa_miR_503_3p	-10.68	10
NM_001039589	hsa_miR_503_3p	-9.08	3
NM_001039590	hsa_miR_503_3p	-8.02	2
NM_001039591	hsa_miR_503_3p	-8.02	2
NM_001039613	hsa_miR_503_3p	-3.38	1
NM_001039617	hsa_miR_503_3p	-12.33	3
NM_001039618	hsa_miR_503_3p	-8.28	8
NM_001039619	hsa_miR_503_3p	6.29	1
NM_001039656	hsa_miR_503_3p	-16.54	5
NM_001039661	hsa_miR_503_3p	-5.53	1
NM_001039671	hsa_miR_503_3p	-15.26	2
NM_001039672	hsa_miR_503_3p	-15.26	2
NM_001039673	hsa_miR_503_3p	-15.26	2
NM_001039675	hsa_miR_503_3p	-13.49	1
NM_001039690	hsa_miR_503_3p	-11.26	2
NM_001039693	hsa_miR_503_3p	-8.91	5
NM_001039697	hsa_miR_503_3p	-9.56	2
NM_001039706	hsa_miR_503_3p	-11.24	3
NM_001039707	hsa_miR_503_3p	-11.09	1
NM_001039708	hsa_miR_503_3p	-11.09	1
NM_001039709	hsa_miR_503_3p	-12.57	6
NM_001039711	hsa_miR_503_3p	-15.26	2
NM_001039712	hsa_miR_503_3p	-15.26	2
NM_001039715	hsa_miR_503_3p	-10.45	4
NM_001039716	hsa_miR_503_3p	-10.45	4
NM_001039752	hsa_miR_503_3p	-7.02	1
NM_001039753	hsa_miR_503_3p	-2.58	2
NM_001039762	hsa_miR_503_3p	-2.31	1
NM_001039763	hsa_miR_503_3p	-9.67	2
NM_001039770	hsa_miR_503_3p	-10.68	2
NM_001039771	hsa_miR_503_3p	-5.95	1
NM_001039802	hsa_miR_503_3p	-13.1	2
NM_001039840	hsa_miR_503_3p	-10.97	7
NM_001039844	hsa_miR_503_3p	-9.9	10
NM_001039845	hsa_miR_503_3p	-7.35	1
NM_001039846	hsa_miR_503_3p	1.01	1
NM_001039876	hsa_miR_503_3p	-0.96	1
NM_001039877	hsa_miR_503_3p	-2.09	2
NM_001039885	hsa_miR_503_3p	-16.49	5
NM_001039887	hsa_miR_503_3p	-9.28	1
NM_001039888	hsa_miR_503_3p	-9.6	1
NM_001039891	hsa_miR_503_3p	-10.27	4
NM_001039905	hsa_miR_503_3p	-8.99	9
NM_001039920	hsa_miR_503_3p	-3.15	1
NM_001039937	hsa_miR_503_3p	-7.89	7
NM_001039938	hsa_miR_503_3p	-2.36	1
NM_001039948	hsa_miR_503_3p	-7.19	4
NM_001039960	hsa_miR_503_3p	-13.16	9
NM_001039966	hsa_miR_503_3p	-4.11	1
NM_001039970	hsa_miR_503_3p	-7.29	2
NM_001039999	hsa_miR_503_3p	-8.13	1
NM_001040000	hsa_miR_503_3p	-6.15	2
NM_001040002	hsa_miR_503_3p	-1.04	1
NM_001040006	hsa_miR_503_3p	-3.22	1
NM_001040007	hsa_miR_503_3p	-8.48	5
NM_001040011	hsa_miR_503_3p	-11.69	1
NM_001040020	hsa_miR_503_3p	-9.02	3
NM_001040022	hsa_miR_503_3p	-13.11	6
NM_001040023	hsa_miR_503_3p	-13.11	6
NM_001040032	hsa_miR_503_3p	-4.99	1
NM_001040033	hsa_miR_503_3p	-9.14	1
NM_001040057	hsa_miR_503_3p	-10.48	3
NM_001040061	hsa_miR_503_3p	-11.27	3
NM_001040078	hsa_miR_503_3p	-6.06	1
NM_001040084	hsa_miR_503_3p	-13.44	4
NM_001040092	hsa_miR_503_3p	-2.93	1
NM_001040100	hsa_miR_503_3p	-0.93	1
NM_001040101	hsa_miR_503_3p	-6.82	1
NM_001040102	hsa_miR_503_3p	-11.2	3
NM_001040103	hsa_miR_503_3p	-11.2	3
NM_001040105	hsa_miR_503_3p	-10.53	2
NM_001040107	hsa_miR_503_3p	-6.19	1
NM_001040108	hsa_miR_503_3p	-11.02	3
NM_001040110	hsa_miR_503_3p	-12.18	4
NM_001040113	hsa_miR_503_3p	-11.08	1
NM_001040114	hsa_miR_503_3p	-11.08	1
NM_001040134	hsa_miR_503_3p	-5.06	3
NM_001040135	hsa_miR_503_3p	-3.35	1
NM_001040142	hsa_miR_503_3p	-10.77	3
NM_001040143	hsa_miR_503_3p	-10.77	3
NM_001040146	hsa_miR_503_3p	-11.26	2
NM_001040147	hsa_miR_503_3p	-10.07	1
NM_001040151	hsa_miR_503_3p	-8.91	8
NM_001040152	hsa_miR_503_3p	-13.37	15
NM_001040153	hsa_miR_503_3p	-5.53	3
NM_001040157	hsa_miR_503_3p	-13.78	5
NM_001040167	hsa_miR_503_3p	-7.62	2
NM_001040173	hsa_miR_503_3p	-6.95	3
NM_001040179	hsa_miR_503_3p	-12.66	4
NM_001040181	hsa_miR_503_3p	-6.52	1
NM_001040182	hsa_miR_503_3p	-6.52	1
NM_001040183	hsa_miR_503_3p	-6.52	1
NM_001040185	hsa_miR_503_3p	-8.48	7
NM_001040194	hsa_miR_503_3p	-3.87	1
NM_001040195	hsa_miR_503_3p	-3.87	1
NM_001040196	hsa_miR_503_3p	-3.87	1
NM_001040197	hsa_miR_503_3p	-3.87	1
NM_001040199	hsa_miR_503_3p	-6.52	1
NM_001040200	hsa_miR_503_3p	-6.52	1
NM_001040202	hsa_miR_503_3p	-10.06	4
NM_001040214	hsa_miR_503_3p	0.54	1
NM_001040260	hsa_miR_503_3p	-3.01	1
NM_001040261	hsa_miR_503_3p	-3.01	1
NM_001040272	hsa_miR_503_3p	-6.64	3
NM_001040273	hsa_miR_503_3p	-10.12	1
NM_001040274	hsa_miR_503_3p	-2.46	1
NM_001040280	hsa_miR_503_3p	-11.09	5
NM_001040282	hsa_miR_503_3p	-11.88	2
NM_001040283	hsa_miR_503_3p	2.22	1
NM_001040284	hsa_miR_503_3p	-6.37	3
NM_001040285	hsa_miR_503_3p	-6.37	3
NM_001040402	hsa_miR_503_3p	-8.76	5
NM_001040410	hsa_miR_503_3p	-5.79	1
NM_001040411	hsa_miR_503_3p	-5.79	1
NM_001040412	hsa_miR_503_3p	-5.79	1
NM_001040424	hsa_miR_503_3p	-8.12	2
NM_001040425	hsa_miR_503_3p	-8.89	1
NM_001040429	hsa_miR_503_3p	-6.88	4
NM_001040436	hsa_miR_503_3p	-8.13	2
NM_001040439	hsa_miR_503_3p	-3.08	1
NM_001040440	hsa_miR_503_3p	-4.06	2
NM_001040441	hsa_miR_503_3p	-7.49	8
NM_001040445	hsa_miR_503_3p	-11.51	6
NM_001040446	hsa_miR_503_3p	-12.11	6
NM_001040450	hsa_miR_503_3p	-12.03	5
NM_001040453	hsa_miR_503_3p	-12.03	5
NM_001040455	hsa_miR_503_3p	-13.69	5
NM_001040456	hsa_miR_503_3p	-9.02	1
NM_001040457	hsa_miR_503_3p	-9.02	1
NM_001040458	hsa_miR_503_3p	-9.96	4
NM_001040612	hsa_miR_503_3p	-5.31	2
NM_001040613	hsa_miR_503_3p	-6.43	2
NM_001040619	hsa_miR_503_3p	-13.6	3
NM_001040624	hsa_miR_503_3p	-11.45	6
NM_001040625	hsa_miR_503_3p	-11.45	6
NM_001040626	hsa_miR_503_3p	-11.45	6
NM_001040627	hsa_miR_503_3p	-11.45	6
NM_001040628	hsa_miR_503_3p	-11.45	6
NM_001040629	hsa_miR_503_3p	-11.45	6
NM_001040630	hsa_miR_503_3p	-11.45	6
NM_001040647	hsa_miR_503_3p	-14.51	2
NM_001040648	hsa_miR_503_3p	-14.51	2
NM_001040653	hsa_miR_503_3p	-10.51	9
NM_001040655	hsa_miR_503_3p	-8.29	1
NM_001040656	hsa_miR_503_3p	-8.29	1
NM_001040657	hsa_miR_503_3p	-8.29	1
NM_001040658	hsa_miR_503_3p	-8.29	1
NM_001040659	hsa_miR_503_3p	-8.29	1
NM_001040660	hsa_miR_503_3p	-8.29	1
NM_001040661	hsa_miR_503_3p	-9.62	1
NM_001040662	hsa_miR_503_3p	-3.16	2
NM_001040663	hsa_miR_503_3p	-10.04	2
NM_001040664	hsa_miR_503_3p	-7.39	2
NM_001040665	hsa_miR_503_3p	-10.09	4
NM_001040667	hsa_miR_503_3p	-11.62	1
NM_001040694	hsa_miR_503_3p	-2.26	1
NM_001040709	hsa_miR_503_3p	-10.67	4
NM_001040710	hsa_miR_503_3p	-8.14	3
NM_001040712	hsa_miR_503_3p	-13.05	8
NM_001040875	hsa_miR_503_3p	-12.71	3
NM_001040876	hsa_miR_503_3p	-4.75	2
NM_001042	hsa_miR_503_3p	-4.7	1
NM_001042351	hsa_miR_503_3p	-11.24	1
NM_001042355	hsa_miR_503_3p	-7.93	7
NM_001042357	hsa_miR_503_3p	-9.09	10
NM_001042358	hsa_miR_503_3p	-9.09	10
NM_001042359	hsa_miR_503_3p	-9.09	10
NM_001042360	hsa_miR_503_3p	-9.09	10
NM_001042361	hsa_miR_503_3p	-9.09	10
NM_001042362	hsa_miR_503_3p	-9.09	10
NM_001042363	hsa_miR_503_3p	-9.09	10
NM_001042364	hsa_miR_503_3p	-9.09	10
NM_001042365	hsa_miR_503_3p	-9.09	10
NM_001042371	hsa_miR_503_3p	-8.09	2
NM_001042383	hsa_miR_503_3p	-4.13	5
NM_001042385	hsa_miR_503_3p	-5.75	6
NM_001042386	hsa_miR_503_3p	-5.75	6
NM_001042387	hsa_miR_503_3p	-9.09	10
NM_001042388	hsa_miR_503_3p	-5.4	1
NM_001042389	hsa_miR_503_3p	-9.09	10
NM_001042390	hsa_miR_503_3p	-9.09	10
NM_001042391	hsa_miR_503_3p	-9.09	10
NM_001042392	hsa_miR_503_3p	-9.09	10
NM_001042393	hsa_miR_503_3p	-9.09	10
NM_001042394	hsa_miR_503_3p	-9.09	10
NM_001042395	hsa_miR_503_3p	-9.09	10
NM_001042396	hsa_miR_503_3p	-9.09	10
NM_001042397	hsa_miR_503_3p	-9.09	10
NM_001042400	hsa_miR_503_3p	-4.13	5
NM_001042402	hsa_miR_503_3p	-2.79	2
NM_001042403	hsa_miR_503_3p	-7.27	2
NM_001042404	hsa_miR_503_3p	-8.07	3
NM_001042405	hsa_miR_503_3p	-8.07	3
NM_001042406	hsa_miR_503_3p	-9.11	4
NM_001042412	hsa_miR_503_3p	-7.93	7
NM_001042413	hsa_miR_503_3p	-10.78	5
NM_001042415	hsa_miR_503_3p	-10.59	1
NM_001042416	hsa_miR_503_3p	-10.59	1
NM_001042417	hsa_miR_503_3p	-9.93	3
NM_001042424	hsa_miR_503_3p	-13.67	8
NM_001042427	hsa_miR_503_3p	-2.62	1
NM_001042440	hsa_miR_503_3p	-7.35	3
NM_001042452	hsa_miR_503_3p	-5.02	1
NM_001042453	hsa_miR_503_3p	-5.02	1
NM_001042459	hsa_miR_503_3p	-4.07	1
NM_001042463	hsa_miR_503_3p	-5.75	2
NM_001042467	hsa_miR_503_3p	-6.64	4
NM_001042469	hsa_miR_503_3p	-8.23	1
NM_001042470	hsa_miR_503_3p	-8.23	1
NM_001042475	hsa_miR_503_3p	-9.07	9
NM_001042476	hsa_miR_503_3p	-9.33	4
NM_001042479	hsa_miR_503_3p	-12.46	4
NM_001042480	hsa_miR_503_3p	-12.46	4
NM_001042481	hsa_miR_503_3p	-7.96	3
NM_001042486	hsa_miR_503_3p	-3.6	2
NM_001042490	hsa_miR_503_3p	-2.22	1
NM_001042492	hsa_miR_503_3p	-9.46	3
NM_001042493	hsa_miR_503_3p	-9.08	5
NM_001042494	hsa_miR_503_3p	-9.48	8
NM_001042495	hsa_miR_503_3p	-9.48	8
NM_001042496	hsa_miR_503_3p	-9.48	8
NM_001042497	hsa_miR_503_3p	-9.48	8
NM_001042498	hsa_miR_503_3p	-7.81	3
NM_001042500	hsa_miR_503_3p	-0.072	3
NM_001042506	hsa_miR_503_3p	-9.74	1
NM_001042510	hsa_miR_503_3p	-6.29	3
NM_001042512	hsa_miR_503_3p	-8.12	4
NM_001042517	hsa_miR_503_3p	-2.5	2
NM_001042518	hsa_miR_503_3p	-9.06	1
NM_001042519	hsa_miR_503_3p	-7.16	5
NM_001042520	hsa_miR_503_3p	-7.16	5
NM_001042521	hsa_miR_503_3p	-7.16	5
NM_001042522	hsa_miR_503_3p	-13.66	16
NM_001042529	hsa_miR_503_3p	-7.88	1
NM_001042532	hsa_miR_503_3p	-7.88	1
NM_001042533	hsa_miR_503_3p	-9.76	6
NM_001042537	hsa_miR_503_3p	-9.73	4
NM_001042539	hsa_miR_503_3p	-12.48	3
NM_001042540	hsa_miR_503_3p	-9.94	3
NM_001042543	hsa_miR_503_3p	-3.31	2
NM_001042548	hsa_miR_503_3p	-13.74	2
NM_001042549	hsa_miR_503_3p	-12.52	13
NM_001042550	hsa_miR_503_3p	-1.6	1
NM_001042551	hsa_miR_503_3p	-1.6	1
NM_001042552	hsa_miR_503_3p	-19.16	3
NM_001042553	hsa_miR_503_3p	-19.16	3
NM_001042555	hsa_miR_503_3p	-7.15	8
NM_001042559	hsa_miR_503_3p	-6.81	2
NM_001042573	hsa_miR_503_3p	-1.23	1
NM_001042574	hsa_miR_503_3p	-14.46	6
NM_001042576	hsa_miR_503_3p	-8.42	2
NM_001042584	hsa_miR_503_3p	-3.88	1
NM_001042587	hsa_miR_503_3p	-3.88	1
NM_001042589	hsa_miR_503_3p	-10.46	3
NM_001042590	hsa_miR_503_3p	-10.46	3
NM_001042595	hsa_miR_503_3p	-9.08	1
NM_001042599	hsa_miR_503_3p	-8.66	12
NM_001042601	hsa_miR_503_3p	-4.23	2
NM_001042603	hsa_miR_503_3p	-11.18	4
NM_001042604	hsa_miR_503_3p	-17.82	5
NM_001042610	hsa_miR_503_3p	-4.85	1
NM_001042631	hsa_miR_503_3p	-9.33	1
NM_001042632	hsa_miR_503_3p	-13.13	9
NM_001042633	hsa_miR_503_3p	-13.13	9
NM_001042646	hsa_miR_503_3p	-12.12	2
NM_001042663	hsa_miR_503_3p	-9.2	3
NM_001042664	hsa_miR_503_3p	-9.2	3
NM_001042665	hsa_miR_503_3p	-9.2	3
NM_001042669	hsa_miR_503_3p	-8.29	1
NM_001042678	hsa_miR_503_3p	-5.64	2
NM_001042679	hsa_miR_503_3p	-5.64	2
NM_001042681	hsa_miR_503_3p	-13.29	5
NM_001042682	hsa_miR_503_3p	-13.29	5
[truncated: 21,805 more rows]

## Sheet: ptr-miR-503-3p
Table S7. Target genes predicted by PITA for miR-503-3p non-human variant
3'UTR (GRCh37/hg19)	microRNA	Minimum DDG	Number of target sites
NM_000015	ptr_miR_503_3p	-2.74	1
NM_000016	ptr_miR_503_3p	-1.82	1
NM_000017	ptr_miR_503_3p	-5.41	1
NM_000019	ptr_miR_503_3p	-6.26	5
NM_000020	ptr_miR_503_3p	-7.26	2
NM_000021	ptr_miR_503_3p	-13.13	8
NM_000022	ptr_miR_503_3p	-1.95	1
NM_000024	ptr_miR_503_3p	-0.59	1
NM_000027	ptr_miR_503_3p	-3.38	2
NM_000028	ptr_miR_503_3p	-8.44	3
NM_000029	ptr_miR_503_3p	-1.73	1
NM_000031	ptr_miR_503_3p	-5.28	3
NM_000033	ptr_miR_503_3p	-3.61	1
NM_000034	ptr_miR_503_3p	-4.54	1
NM_000035	ptr_miR_503_3p	-11.86	6
NM_000037	ptr_miR_503_3p	1.15	1
NM_000038	ptr_miR_503_3p	-5.68	1
NM_000043	ptr_miR_503_3p	-8.23	1
NM_000044	ptr_miR_503_3p	-7.74	15
NM_000046	ptr_miR_503_3p	-6.34	7
NM_000049	ptr_miR_503_3p	-8.79	1
NM_000051	ptr_miR_503_3p	-5.26	5
NM_000052	ptr_miR_503_3p	-8.7	4
NM_000053	ptr_miR_503_3p	-8.98	4
NM_000055	ptr_miR_503_3p	-1.82	1
NM_000056	ptr_miR_503_3p	0.022	1
NM_000059	ptr_miR_503_3p	-5.69	3
NM_000062	ptr_miR_503_3p	-3.44	1
NM_000065	ptr_miR_503_3p	-1.7	1
NM_000068	ptr_miR_503_3p	-6.73	2
NM_000073	ptr_miR_503_3p	-7.59	2
NM_000074	ptr_miR_503_3p	-1.13	1
NM_000075	ptr_miR_503_3p	-4.11	1
NM_000077	ptr_miR_503_3p	-10.95	1
NM_000079	ptr_miR_503_3p	-0.3	1
NM_000080	ptr_miR_503_3p	-9.03	2
NM_000081	ptr_miR_503_3p	-5.66	6
NM_000084	ptr_miR_503_3p	-6.89	8
NM_000087	ptr_miR_503_3p	4	1
NM_000088	ptr_miR_503_3p	-10.33	2
NM_000089	ptr_miR_503_3p	0.19	2
NM_000090	ptr_miR_503_3p	-5.07	2
NM_000091	ptr_miR_503_3p	-7.22	7
NM_000092	ptr_miR_503_3p	-13.42	7
NM_000093	ptr_miR_503_3p	-4.22	2
NM_000096	ptr_miR_503_3p	-3.5	1
NM_000097	ptr_miR_503_3p	0.75	1
NM_000103	ptr_miR_503_3p	-4.83	3
NM_000104	ptr_miR_503_3p	-12.47	5
NM_000107	ptr_miR_503_3p	-10.43	1
NM_000108	ptr_miR_503_3p	-7.96	5
NM_000109	ptr_miR_503_3p	-9.9	4
NM_000110	ptr_miR_503_3p	-6.8	4
NM_000112	ptr_miR_503_3p	-7.22	8
NM_000113	ptr_miR_503_3p	-13.33	1
NM_000114	ptr_miR_503_3p	-9	3
NM_000115	ptr_miR_503_3p	-10.54	7
NM_000118	ptr_miR_503_3p	-5.88	1
NM_000121	ptr_miR_503_3p	-5.4	1
NM_000124	ptr_miR_503_3p	-10.56	5
NM_000125	ptr_miR_503_3p	-6.96	7
NM_000128	ptr_miR_503_3p	-2.41	1
NM_000129	ptr_miR_503_3p	-11.66	7
NM_000130	ptr_miR_503_3p	-3.77	6
NM_000131	ptr_miR_503_3p	-5.65	5
NM_000133	ptr_miR_503_3p	-12.82	2
NM_000134	ptr_miR_503_3p	-9.3	6
NM_000136	ptr_miR_503_3p	-11.93	4
NM_000138	ptr_miR_503_3p	-5.07	8
NM_000139	ptr_miR_503_3p	-5.73	3
NM_000140	ptr_miR_503_3p	-9.83	7
NM_000141	ptr_miR_503_3p	-4.74	2
NM_000142	ptr_miR_503_3p	-7.03	1
NM_000144	ptr_miR_503_3p	-12.6	14
NM_000145	ptr_miR_503_3p	-4.58	2
NM_000147	ptr_miR_503_3p	2.89	1
NM_000148	ptr_miR_503_3p	-8.9	4
NM_000149	ptr_miR_503_3p	-2.21	1
NM_000150	ptr_miR_503_3p	0.26	1
NM_000151	ptr_miR_503_3p	-9.51	5
NM_000153	ptr_miR_503_3p	-11.36	4
NM_000155	ptr_miR_503_3p	-9.27	1
NM_000158	ptr_miR_503_3p	-2.01	1
NM_000159	ptr_miR_503_3p	-1.04	1
NM_000161	ptr_miR_503_3p	-6.13	3
NM_000163	ptr_miR_503_3p	-7.61	4
NM_000165	ptr_miR_503_3p	-8.89	2
NM_000167	ptr_miR_503_3p	-6.41	5
NM_000168	ptr_miR_503_3p	-5.15	4
NM_000172	ptr_miR_503_3p	-11.5	3
NM_000173	ptr_miR_503_3p	-10.55	1
NM_000175	ptr_miR_503_3p	-8	4
NM_000176	ptr_miR_503_3p	-5.35	7
NM_000182	ptr_miR_503_3p	-1.61	1
NM_000183	ptr_miR_503_3p	-10.04	2
NM_000186	ptr_miR_503_3p	-2.22	1
NM_000189	ptr_miR_503_3p	-9.43	2
NM_000192	ptr_miR_503_3p	-11.38	6
NM_000194	ptr_miR_503_3p	-3.65	1
NM_000196	ptr_miR_503_3p	-10.18	3
NM_000198	ptr_miR_503_3p	-6.24	1
NM_000199	ptr_miR_503_3p	-7.36	3
NM_000201	ptr_miR_503_3p	-7.06	1
NM_000202	ptr_miR_503_3p	-8.7	7
NM_000206	ptr_miR_503_3p	-10.52	1
NM_000208	ptr_miR_503_3p	-6.76	6
NM_000209	ptr_miR_503_3p	-1.24	1
NM_000210	ptr_miR_503_3p	-10.75	1
NM_000212	ptr_miR_503_3p	3.2	1
NM_000214	ptr_miR_503_3p	-6.62	5
NM_000215	ptr_miR_503_3p	-7.07	2
NM_000216	ptr_miR_503_3p	-12.62	8
NM_000217	ptr_miR_503_3p	-6.21	7
NM_000218	ptr_miR_503_3p	-8.19	3
NM_000219	ptr_miR_503_3p	-9.99	5
NM_000221	ptr_miR_503_3p	-4.02	1
NM_000222	ptr_miR_503_3p	-9.91	3
NM_000223	ptr_miR_503_3p	-11.52	1
NM_000226	ptr_miR_503_3p	-3.38	1
NM_000227	ptr_miR_503_3p	-7.47	1
NM_000230	ptr_miR_503_3p	-2.4	2
NM_000231	ptr_miR_503_3p	-8.09	1
NM_000232	ptr_miR_503_3p	-10.72	8
NM_000235	ptr_miR_503_3p	-9.43	2
NM_000237	ptr_miR_503_3p	-2.12	1
NM_000239	ptr_miR_503_3p	1.6	1
NM_000240	ptr_miR_503_3p	-5.11	2
NM_000242	ptr_miR_503_3p	-7.99	6
NM_000243	ptr_miR_503_3p	-5.59	2
NM_000244	ptr_miR_503_3p	-7.54	2
NM_000245	ptr_miR_503_3p	-11.92	6
NM_000246	ptr_miR_503_3p	-13.85	3
NM_000248	ptr_miR_503_3p	-10.01	8
NM_000253	ptr_miR_503_3p	-12.17	2
NM_000254	ptr_miR_503_3p	-11.55	6
NM_000255	ptr_miR_503_3p	-6.69	4
NM_000257	ptr_miR_503_3p	-2.41	1
NM_000258	ptr_miR_503_3p	-5.37	1
NM_000259	ptr_miR_503_3p	-12.75	10
NM_000260	ptr_miR_503_3p	-5.29	2
NM_000261	ptr_miR_503_3p	-2.29	1
NM_000262	ptr_miR_503_3p	-17.13	4
NM_000264	ptr_miR_503_3p	-13.14	6
NM_000266	ptr_miR_503_3p	-11.7	4
NM_000267	ptr_miR_503_3p	-3.99	5
NM_000268	ptr_miR_503_3p	-9.3	2
NM_000270	ptr_miR_503_3p	-8.01	2
NM_000271	ptr_miR_503_3p	-2.94	1
NM_000272	ptr_miR_503_3p	2.22	1
NM_000273	ptr_miR_503_3p	-9.59	2
NM_000274	ptr_miR_503_3p	-1.99	2
NM_000275	ptr_miR_503_3p	0.56	2
NM_000276	ptr_miR_503_3p	-9.05	3
NM_000277	ptr_miR_503_3p	-1.64	3
NM_000278	ptr_miR_503_3p	1.7	1
NM_000280	ptr_miR_503_3p	-8.36	7
NM_000282	ptr_miR_503_3p	-4.32	2
NM_000283	ptr_miR_503_3p	-12.31	3
NM_000284	ptr_miR_503_3p	-9.54	5
NM_000285	ptr_miR_503_3p	-4.89	2
NM_000286	ptr_miR_503_3p	-3.36	1
NM_000289	ptr_miR_503_3p	-8.68	2
NM_000291	ptr_miR_503_3p	-6.63	3
NM_000292	ptr_miR_503_3p	-8.46	3
NM_000293	ptr_miR_503_3p	-6.39	3
NM_000294	ptr_miR_503_3p	-11.84	6
NM_000296	ptr_miR_503_3p	-7.56	1
NM_000297	ptr_miR_503_3p	-6.42	3
NM_000298	ptr_miR_503_3p	-11.25	2
NM_000299	ptr_miR_503_3p	2.95	1
NM_000300	ptr_miR_503_3p	-7.43	1
NM_000301	ptr_miR_503_3p	-7.86	2
NM_000302	ptr_miR_503_3p	-5.02	1
NM_000310	ptr_miR_503_3p	-6.56	1
NM_000311	ptr_miR_503_3p	-5.16	2
NM_000312	ptr_miR_503_3p	-1.36	1
NM_000314	ptr_miR_503_3p	-13.4	8
NM_000315	ptr_miR_503_3p	-6.47	2
NM_000318	ptr_miR_503_3p	-10.17	8
NM_000319	ptr_miR_503_3p	-9.77	1
NM_000321	ptr_miR_503_3p	-4.36	1
NM_000324	ptr_miR_503_3p	2.72	1
NM_000325	ptr_miR_503_3p	-4.65	1
NM_000327	ptr_miR_503_3p	23.02	1
NM_000330	ptr_miR_503_3p	-5.03	4
NM_000331	ptr_miR_503_3p	-7.25	1
NM_000332	ptr_miR_503_3p	-10.24	9
NM_000333	ptr_miR_503_3p	-9.04	6
NM_000334	ptr_miR_503_3p	-5.95	1
NM_000335	ptr_miR_503_3p	-9.84	3
NM_000337	ptr_miR_503_3p	-13.2	19
NM_000338	ptr_miR_503_3p	-5.69	4
NM_000339	ptr_miR_503_3p	-12.46	3
NM_000340	ptr_miR_503_3p	-4.76	4
NM_000343	ptr_miR_503_3p	-6.83	1
NM_000345	ptr_miR_503_3p	-9.06	5
NM_000346	ptr_miR_503_3p	-10.17	3
NM_000348	ptr_miR_503_3p	-4.81	2
NM_000349	ptr_miR_503_3p	-13.65	3
NM_000351	ptr_miR_503_3p	-9.31	4
NM_000353	ptr_miR_503_3p	-4.63	1
NM_000355	ptr_miR_503_3p	-14.18	1
NM_000361	ptr_miR_503_3p	7.92	1
NM_000362	ptr_miR_503_3p	-6.87	5
NM_000366	ptr_miR_503_3p	-1.7	1
NM_000367	ptr_miR_503_3p	-7.48	5
NM_000368	ptr_miR_503_3p	-20.78	5
NM_000369	ptr_miR_503_3p	-9.97	4
NM_000370	ptr_miR_503_3p	-0.92	1
NM_000373	ptr_miR_503_3p	-9.42	8
NM_000376	ptr_miR_503_3p	-10.9	3
NM_000377	ptr_miR_503_3p	-5.45	2
NM_000378	ptr_miR_503_3p	-8.64	1
NM_000379	ptr_miR_503_3p	-9.45	2
NM_000380	ptr_miR_503_3p	-3.5	2
NM_000381	ptr_miR_503_3p	-8.88	8
NM_000382	ptr_miR_503_3p	-12.89	5
NM_000386	ptr_miR_503_3p	-6.27	1
NM_000387	ptr_miR_503_3p	-1.9	1
NM_000388	ptr_miR_503_3p	-5.55	1
NM_000389	ptr_miR_503_3p	-4.51	2
NM_000390	ptr_miR_503_3p	-5.06	5
NM_000391	ptr_miR_503_3p	-8.22	7
NM_000393	ptr_miR_503_3p	-9.25	4
NM_000395	ptr_miR_503_3p	-4.62	2
NM_000397	ptr_miR_503_3p	-8.93	9
NM_000398	ptr_miR_503_3p	-6.54	4
NM_000399	ptr_miR_503_3p	-3.84	1
NM_000401	ptr_miR_503_3p	-1.41	1
NM_000402	ptr_miR_503_3p	-4.44	1
NM_000403	ptr_miR_503_3p	-1.55	1
NM_000405	ptr_miR_503_3p	-6.3	5
NM_000406	ptr_miR_503_3p	-8.13	6
NM_000407	ptr_miR_503_3p	-4.86	1
NM_000408	ptr_miR_503_3p	-7.26	9
NM_000409	ptr_miR_503_3p	-9.95	2
NM_000410	ptr_miR_503_3p	-0.24	2
NM_000411	ptr_miR_503_3p	-8.95	6
NM_000414	ptr_miR_503_3p	-9.58	1
NM_000415	ptr_miR_503_3p	-2.5	1
NM_000416	ptr_miR_503_3p	-7.97	1
NM_000417	ptr_miR_503_3p	-6.48	3
NM_000418	ptr_miR_503_3p	-9.43	1
NM_000424	ptr_miR_503_3p	-6.56	1
NM_000425	ptr_miR_503_3p	-5.53	2
NM_000428	ptr_miR_503_3p	-12.82	6
NM_000429	ptr_miR_503_3p	-3.99	1
NM_000430	ptr_miR_503_3p	-6.26	5
NM_000431	ptr_miR_503_3p	-10.05	1
NM_000433	ptr_miR_503_3p	-2.6	1
NM_000434	ptr_miR_503_3p	-1.32	16
NM_000436	ptr_miR_503_3p	-3.17	6
NM_000437	ptr_miR_503_3p	-9.8	5
NM_000438	ptr_miR_503_3p	-7.55	1
NM_000439	ptr_miR_503_3p	-10	11
NM_000440	ptr_miR_503_3p	-9.9	7
NM_000441	ptr_miR_503_3p	-9.24	7
NM_000442	ptr_miR_503_3p	-6.26	6
NM_000446	ptr_miR_503_3p	-10.48	3
NM_000448	ptr_miR_503_3p	-7.31	7
NM_000449	ptr_miR_503_3p	-6.39	1
NM_000450	ptr_miR_503_3p	-4.85	4
NM_000451	ptr_miR_503_3p	-3.95	4
NM_000452	ptr_miR_503_3p	-10.78	6
NM_000453	ptr_miR_503_3p	-9.47	1
NM_000457	ptr_miR_503_3p	-7.5	2
NM_000460	ptr_miR_503_3p	-9.75	2
NM_000461	ptr_miR_503_3p	-18.21	12
NM_000462	ptr_miR_503_3p	-9.26	3
NM_000463	ptr_miR_503_3p	-3.47	2
NM_000474	ptr_miR_503_3p	-8.68	1
NM_000476	ptr_miR_503_3p	-0.44	1
NM_000477	ptr_miR_503_3p	-8.46	1
NM_000478	ptr_miR_503_3p	-12.89	1
NM_000480	ptr_miR_503_3p	-11.41	8
NM_000481	ptr_miR_503_3p	-0.94	1
NM_000482	ptr_miR_503_3p	-6.14	1
NM_000484	ptr_miR_503_3p	-5.32	3
NM_000486	ptr_miR_503_3p	-8.14	12
NM_000487	ptr_miR_503_3p	-8.75	2
NM_000489	ptr_miR_503_3p	-10.01	11
NM_000491	ptr_miR_503_3p	-5.09	2
NM_000492	ptr_miR_503_3p	-6.68	3
NM_000493	ptr_miR_503_3p	-7.45	5
NM_000495	ptr_miR_503_3p	-6	5
NM_000497	ptr_miR_503_3p	-2.46	1
NM_000498	ptr_miR_503_3p	-0.98	2
NM_000499	ptr_miR_503_3p	-1.04	1
NM_000500	ptr_miR_503_3p	-4.43	10
NM_000501	ptr_miR_503_3p	0.85	1
NM_000502	ptr_miR_503_3p	-10.88	1
NM_000503	ptr_miR_503_3p	-7.2	1
NM_000507	ptr_miR_503_3p	-0.045	1
NM_000508	ptr_miR_503_3p	-10.64	4
NM_000510	ptr_miR_503_3p	-10.24	5
NM_000511	ptr_miR_503_3p	-16.52	3
NM_000514	ptr_miR_503_3p	-7.43	2
NM_000520	ptr_miR_503_3p	-6.71	2
NM_000522	ptr_miR_503_3p	-6.29	3
NM_000523	ptr_miR_503_3p	-5.32	3
NM_000524	ptr_miR_503_3p	-6.18	1
NM_000527	ptr_miR_503_3p	-5.43	2
NM_000529	ptr_miR_503_3p	-3.24	3
NM_000530	ptr_miR_503_3p	-7.88	1
NM_000533	ptr_miR_503_3p	-9.35	1
NM_000536	ptr_miR_503_3p	-10.06	2
NM_000538	ptr_miR_503_3p	-12.84	2
NM_000539	ptr_miR_503_3p	-9.46	1
NM_000542	ptr_miR_503_3p	-7.96	7
NM_000544	ptr_miR_503_3p	-6.44	56
NM_000546	ptr_miR_503_3p	-1.37	1
NM_000550	ptr_miR_503_3p	-8.33	1
NM_000551	ptr_miR_503_3p	-8.89	2
NM_000552	ptr_miR_503_3p	0.033	1
NM_000553	ptr_miR_503_3p	-3.05	2
NM_000554	ptr_miR_503_3p	-12.73	4
NM_000555	ptr_miR_503_3p	-8.09	14
NM_000560	ptr_miR_503_3p	-15.53	1
NM_000561	ptr_miR_503_3p	-0.58	2
NM_000562	ptr_miR_503_3p	-7.73	1
NM_000564	ptr_miR_503_3p	-12.72	6
NM_000565	ptr_miR_503_3p	-13.77	8
NM_000567	ptr_miR_503_3p	-3.26	1
NM_000569	ptr_miR_503_3p	-1.26	1
NM_000570	ptr_miR_503_3p	-1.2	1
NM_000572	ptr_miR_503_3p	-6.74	4
NM_000573	ptr_miR_503_3p	-11.45	3
NM_000574	ptr_miR_503_3p	-8.16	2
NM_000575	ptr_miR_503_3p	-6.3	3
NM_000576	ptr_miR_503_3p	-3.72	1
NM_000577	ptr_miR_503_3p	-5.69	3
NM_000578	ptr_miR_503_3p	-10.65	3
NM_000579	ptr_miR_503_3p	-1.07	1
NM_000582	ptr_miR_503_3p	-2.23	1
NM_000584	ptr_miR_503_3p	-4.12	5
NM_000585	ptr_miR_503_3p	-7.65	2
NM_000587	ptr_miR_503_3p	-8.28	4
NM_000593	ptr_miR_503_3p	-0.79	8
NM_000594	ptr_miR_503_3p	-8.63	16
NM_000596	ptr_miR_503_3p	-6.37	4
NM_000598	ptr_miR_503_3p	-8.38	4
NM_000599	ptr_miR_503_3p	-12.49	10
NM_000603	ptr_miR_503_3p	-7.92	1
NM_000605	ptr_miR_503_3p	-5.07	1
NM_000609	ptr_miR_503_3p	-7.02	5
NM_000610	ptr_miR_503_3p	-9.91	4
NM_000611	ptr_miR_503_3p	-7.17	8
NM_000612	ptr_miR_503_3p	-7.31	1
NM_000614	ptr_miR_503_3p	-11.41	1
NM_000615	ptr_miR_503_3p	-15	4
NM_000616	ptr_miR_503_3p	2.66	1
NM_000617	ptr_miR_503_3p	-7.08	2
NM_000618	ptr_miR_503_3p	-9.9	10
NM_000620	ptr_miR_503_3p	-10.68	11
NM_000621	ptr_miR_503_3p	-10.61	8
NM_000623	ptr_miR_503_3p	-6.5	1
NM_000624	ptr_miR_503_3p	-8.07	4
NM_000627	ptr_miR_503_3p	-5.42	3
NM_000628	ptr_miR_503_3p	-8.14	3
NM_000629	ptr_miR_503_3p	-7.71	3
NM_000632	ptr_miR_503_3p	-9.49	2
NM_000633	ptr_miR_503_3p	-5.12	5
NM_000634	ptr_miR_503_3p	-12.74	2
NM_000635	ptr_miR_503_3p	-12.98	5
NM_000636	ptr_miR_503_3p	-0.59	1
NM_000637	ptr_miR_503_3p	-2.78	2
NM_000639	ptr_miR_503_3p	-0.56	1
NM_000641	ptr_miR_503_3p	-3.12	3
NM_000642	ptr_miR_503_3p	-8.44	3
NM_000643	ptr_miR_503_3p	-8.44	3
NM_000644	ptr_miR_503_3p	-8.44	3
NM_000645	ptr_miR_503_3p	-8.44	3
NM_000646	ptr_miR_503_3p	-8.44	3
NM_000651	ptr_miR_503_3p	-11.45	3
NM_000655	ptr_miR_503_3p	-10.92	1
NM_000663	ptr_miR_503_3p	-11.17	4
NM_000668	ptr_miR_503_3p	-6.29	1
NM_000670	ptr_miR_503_3p	-0.54	1
NM_000671	ptr_miR_503_3p	-3.94	1
NM_000673	ptr_miR_503_3p	-3.66	2
NM_000674	ptr_miR_503_3p	-7.27	3
NM_000675	ptr_miR_503_3p	-7.23	1
NM_000676	ptr_miR_503_3p	-10.46	1
NM_000677	ptr_miR_503_3p	-7.2	1
NM_000678	ptr_miR_503_3p	-6.32	2
NM_000681	ptr_miR_503_3p	-6.14	1
NM_000682	ptr_miR_503_3p	-5.9	2
NM_000684	ptr_miR_503_3p	-3.83	4
NM_000685	ptr_miR_503_3p	-9.72	2
NM_000686	ptr_miR_503_3p	-4.37	2
NM_000690	ptr_miR_503_3p	-9.64	1
NM_000691	ptr_miR_503_3p	-3.12	1
NM_000692	ptr_miR_503_3p	-5.17	2
NM_000693	ptr_miR_503_3p	-9.33	3
NM_000694	ptr_miR_503_3p	-2.62	3
NM_000700	ptr_miR_503_3p	-4.36	1
NM_000702	ptr_miR_503_3p	-14.2	4
NM_000704	ptr_miR_503_3p	-10.12	1
NM_000706	ptr_miR_503_3p	-5.6	4
NM_000707	ptr_miR_503_3p	-2.06	1
NM_000709	ptr_miR_503_3p	-11.86	1
NM_000718	ptr_miR_503_3p	-8.48	5
NM_000719	ptr_miR_503_3p	-13.29	13
NM_000720	ptr_miR_503_3p	-8.97	3
NM_000721	ptr_miR_503_3p	-10.57	4
NM_000723	ptr_miR_503_3p	-7.16	2
NM_000724	ptr_miR_503_3p	-7.9	1
NM_000726	ptr_miR_503_3p	-9.68	15
NM_000728	ptr_miR_503_3p	1.42	1
NM_000730	ptr_miR_503_3p	-3.03	1
NM_000733	ptr_miR_503_3p	-7.69	2
NM_000738	ptr_miR_503_3p	2.47	1
NM_000742	ptr_miR_503_3p	-7.94	1
NM_000743	ptr_miR_503_3p	-9.6	1
NM_000744	ptr_miR_503_3p	-2.37	3
NM_000745	ptr_miR_503_3p	-12.06	6
NM_000746	ptr_miR_503_3p	0.35	1
NM_000747	ptr_miR_503_3p	-7.13	2
NM_000748	ptr_miR_503_3p	-6.96	5
NM_000751	ptr_miR_503_3p	-11.37	1
NM_000754	ptr_miR_503_3p	-3.18	3
NM_000756	ptr_miR_503_3p	-2.45	1
NM_000761	ptr_miR_503_3p	-11.07	2
NM_000765	ptr_miR_503_3p	-3.21	1
NM_000767	ptr_miR_503_3p	-6.51	1
NM_000770	ptr_miR_503_3p	-3.4	3
NM_000771	ptr_miR_503_3p	-8.17	2
NM_000772	ptr_miR_503_3p	-8.55	2
NM_000780	ptr_miR_503_3p	-5.44	3
NM_000782	ptr_miR_503_3p	-6.6	2
NM_000785	ptr_miR_503_3p	-8.36	2
NM_000786	ptr_miR_503_3p	-9.03	3
NM_000788	ptr_miR_503_3p	-0.79	1
NM_000789	ptr_miR_503_3p	-2.8	1
NM_000791	ptr_miR_503_3p	-6.12	7
NM_000792	ptr_miR_503_3p	-8.84	4
NM_000793	ptr_miR_503_3p	-12.93	7
NM_000795	ptr_miR_503_3p	1.21	1
NM_000800	ptr_miR_503_3p	-10.86	5
NM_000801	ptr_miR_503_3p	-2.32	1
NM_000806	ptr_miR_503_3p	-5.6	8
NM_000808	ptr_miR_503_3p	-11.58	2
NM_000809	ptr_miR_503_3p	-10.25	23
NM_000810	ptr_miR_503_3p	-3.47	1
NM_000811	ptr_miR_503_3p	-8.69	2
NM_000812	ptr_miR_503_3p	-1.38	1
NM_000813	ptr_miR_503_3p	-11.55	12
NM_000814	ptr_miR_503_3p	-6.96	11
NM_000816	ptr_miR_503_3p	-5.89	4
NM_000817	ptr_miR_503_3p	-1.81	1
NM_000818	ptr_miR_503_3p	-6.46	2
NM_000821	ptr_miR_503_3p	-8.56	7
NM_000823	ptr_miR_503_3p	-7.39	2
NM_000824	ptr_miR_503_3p	-6.87	2
NM_000826	ptr_miR_503_3p	-8.35	3
NM_000827	ptr_miR_503_3p	-9.25	6
NM_000828	ptr_miR_503_3p	-7.81	7
NM_000829	ptr_miR_503_3p	-11.09	7
NM_000831	ptr_miR_503_3p	-8.6	6
NM_000832	ptr_miR_503_3p	-9.24	1
NM_000833	ptr_miR_503_3p	-7.12	13
NM_000834	ptr_miR_503_3p	-10.26	3
NM_000836	ptr_miR_503_3p	-8.93	1
NM_000838	ptr_miR_503_3p	-3.39	3
NM_000839	ptr_miR_503_3p	-4.26	1
NM_000840	ptr_miR_503_3p	-6.05	1
NM_000841	ptr_miR_503_3p	-6.31	1
NM_000842	ptr_miR_503_3p	-10.87	8
NM_000843	ptr_miR_503_3p	-11.59	5
NM_000844	ptr_miR_503_3p	0.29	2
NM_000845	ptr_miR_503_3p	-7.6	1
NM_000846	ptr_miR_503_3p	-6.61	1
NM_000847	ptr_miR_503_3p	-11.11	1
NM_000848	ptr_miR_503_3p	-0.58	2
NM_000849	ptr_miR_503_3p	-7.06	5
NM_000850	ptr_miR_503_3p	-0.83	2
NM_000855	ptr_miR_503_3p	-11.83	32
NM_000856	ptr_miR_503_3p	-10.06	13
NM_000857	ptr_miR_503_3p	-0.25	1
NM_000859	ptr_miR_503_3p	-8.47	4
NM_000860	ptr_miR_503_3p	-7.73	4
NM_000861	ptr_miR_503_3p	-4.44	3
NM_000864	ptr_miR_503_3p	-8.7	3
NM_000866	ptr_miR_503_3p	-3.83	5
NM_000867	ptr_miR_503_3p	-1.1	1
NM_000868	ptr_miR_503_3p	-15.18	3
NM_000870	ptr_miR_503_3p	-10.76	3
NM_000872	ptr_miR_503_3p	-6.63	1
NM_000875	ptr_miR_503_3p	-9.19	4
NM_000877	ptr_miR_503_3p	-8.95	3
NM_000878	ptr_miR_503_3p	-12.16	4
NM_000880	ptr_miR_503_3p	-10.06	2
NM_000883	ptr_miR_503_3p	-2.84	1
NM_000885	ptr_miR_503_3p	-6.79	2
NM_000887	ptr_miR_503_3p	-3	1
NM_000889	ptr_miR_503_3p	2.43	1
NM_000890	ptr_miR_503_3p	-7.93	1
NM_000891	ptr_miR_503_3p	-4.79	5
NM_000893	ptr_miR_503_3p	-5.17	2
NM_000894	ptr_miR_503_3p	-5.17	1
NM_000896	ptr_miR_503_3p	-1.13	1
NM_000898	ptr_miR_503_3p	1.62	1
NM_000899	ptr_miR_503_3p	-12.56	10
NM_000900	ptr_miR_503_3p	-8.21	2
NM_000901	ptr_miR_503_3p	-7.55	4
NM_000902	ptr_miR_503_3p	-7.26	8
NM_000903	ptr_miR_503_3p	-9.72	5
NM_000906	ptr_miR_503_3p	-10.21	2
NM_000908	ptr_miR_503_3p	-6.81	10
NM_000909	ptr_miR_503_3p	-5.1	2
NM_000910	ptr_miR_503_3p	-7.6	1
NM_000912	ptr_miR_503_3p	-7.64	6
NM_000913	ptr_miR_503_3p	-1.62	2
NM_000914	ptr_miR_503_3p	-2.2	2
NM_000916	ptr_miR_503_3p	-11.47	6
NM_000917	ptr_miR_503_3p	-6.17	1
NM_000919	ptr_miR_503_3p	-10.8	3
NM_000921	ptr_miR_503_3p	-8.16	4
NM_000922	ptr_miR_503_3p	-5.03	5
NM_000923	ptr_miR_503_3p	-10.09	4
NM_000924	ptr_miR_503_3p	-11.15	1
NM_000925	ptr_miR_503_3p	0.2	1
NM_000926	ptr_miR_503_3p	-10.4	29
NM_000927	ptr_miR_503_3p	-3.08	1
NM_000928	ptr_miR_503_3p	-6.68	1
NM_000929	ptr_miR_503_3p	-0.48	1
NM_000930	ptr_miR_503_3p	-3.9	1
NM_000932	ptr_miR_503_3p	-9.43	1
NM_000933	ptr_miR_503_3p	-9.04	6
NM_000935	ptr_miR_503_3p	-2.8	2
NM_000943	ptr_miR_503_3p	-2.72	1
NM_000944	ptr_miR_503_3p	-1.5	2
NM_000945	ptr_miR_503_3p	-7.81	3
NM_000946	ptr_miR_503_3p	-6.06	1
NM_000947	ptr_miR_503_3p	-4.72	2
NM_000949	ptr_miR_503_3p	-19.13	14
NM_000950	ptr_miR_503_3p	-12.41	5
NM_000952	ptr_miR_503_3p	-10.26	7
NM_000953	ptr_miR_503_3p	-6.53	2
NM_000956	ptr_miR_503_3p	-11.17	3
NM_000958	ptr_miR_503_3p	-12.84	1
NM_000959	ptr_miR_503_3p	-9.59	7
NM_000961	ptr_miR_503_3p	-10.4	14
NM_000962	ptr_miR_503_3p	-6.62	4
NM_000963	ptr_miR_503_3p	-7.4	7
NM_000964	ptr_miR_503_3p	-9.15	4
NM_000965	ptr_miR_503_3p	-5.51	2
NM_000977	ptr_miR_503_3p	-7.8	4
NM_000983	ptr_miR_503_3p	-2.19	2
NM_000984	ptr_miR_503_3p	-6.62	3
NM_000990	ptr_miR_503_3p	-5.16	3
NM_000991	ptr_miR_503_3p	-5.27	4
NM_000995	ptr_miR_503_3p	-0.52	3
NM_000997	ptr_miR_503_3p	-2.31	1
NM_001001132	ptr_miR_503_3p	-5.42	2
NM_001001323	ptr_miR_503_3p	-11.03	6
NM_001001330	ptr_miR_503_3p	-5.68	9
NM_001001331	ptr_miR_503_3p	-14.36	9
NM_001001343	ptr_miR_503_3p	-8.56	4
NM_001001344	ptr_miR_503_3p	-1.95	1
NM_001001346	ptr_miR_503_3p	-3.12	1
NM_001001349	ptr_miR_503_3p	-7.38	3
NM_001001389	ptr_miR_503_3p	-9.91	4
NM_001001390	ptr_miR_503_3p	-9.91	4
NM_001001391	ptr_miR_503_3p	-9.91	4
NM_001001392	ptr_miR_503_3p	-9.91	4
NM_001001394	ptr_miR_503_3p	-9.12	1
NM_001001395	ptr_miR_503_3p	-9.46	3
NM_001001396	ptr_miR_503_3p	-10.64	9
NM_001001411	ptr_miR_503_3p	-10.89	3
NM_001001412	ptr_miR_503_3p	-10.34	3
NM_001001413	ptr_miR_503_3p	-8.1	3
NM_001001414	ptr_miR_503_3p	-10.56	1
NM_001001419	ptr_miR_503_3p	-10.15	8
NM_001001420	ptr_miR_503_3p	-10.15	8
NM_001001433	ptr_miR_503_3p	-6.49	5
NM_001001435	ptr_miR_503_3p	-2.51	4
NM_001001436	ptr_miR_503_3p	-3.85	1
NM_001001479	ptr_miR_503_3p	-11.77	1
NM_001001481	ptr_miR_503_3p	-10.27	20
NM_001001483	ptr_miR_503_3p	-12.88	1
NM_001001484	ptr_miR_503_3p	-11.45	4
NM_001001521	ptr_miR_503_3p	-6.2	2
NM_001001523	ptr_miR_503_3p	0.93	1
NM_001001524	ptr_miR_503_3p	-8.85	2
NM_001001548	ptr_miR_503_3p	-4.69	1
NM_001001549	ptr_miR_503_3p	-5.61	3
NM_001001550	ptr_miR_503_3p	-5.61	3
NM_001001551	ptr_miR_503_3p	-3.4	1
NM_001001552	ptr_miR_503_3p	-6.58	1
NM_001001555	ptr_miR_503_3p	-5.61	3
NM_001001556	ptr_miR_503_3p	-8.33	5
NM_001001557	ptr_miR_503_3p	-5.86	2
NM_001001560	ptr_miR_503_3p	2.17	1
NM_001001561	ptr_miR_503_3p	-8.58	2
NM_001001563	ptr_miR_503_3p	-7.48	2
NM_001001653	ptr_miR_503_3p	-4.78	2
NM_001001660	ptr_miR_503_3p	-9.74	2
NM_001001661	ptr_miR_503_3p	-6.58	6
NM_001001662	ptr_miR_503_3p	-9.4	4
NM_001001664	ptr_miR_503_3p	-5.48	11
NM_001001665	ptr_miR_503_3p	-10.11	6
NM_001001668	ptr_miR_503_3p	-7.38	2
NM_001001669	ptr_miR_503_3p	-5.86	6
NM_001001694	ptr_miR_503_3p	-8.41	3
NM_001001701	ptr_miR_503_3p	-8.21	7
NM_001001709	ptr_miR_503_3p	-8.7	5
NM_001001711	ptr_miR_503_3p	-11.31	2
NM_001001712	ptr_miR_503_3p	-7.85	5
NM_001001713	ptr_miR_503_3p	-8.92	2
NM_001001786	ptr_miR_503_3p	-6.79	2
NM_001001790	ptr_miR_503_3p	-6.93	1
NM_001001791	ptr_miR_503_3p	-6.6	2
NM_001001795	ptr_miR_503_3p	-6.27	1
NM_001001851	ptr_miR_503_3p	-10.64	1
NM_001001872	ptr_miR_503_3p	-1.15	1
NM_001001875	ptr_miR_503_3p	-4.95	3
NM_001001877	ptr_miR_503_3p	-7.57	2
NM_001001890	ptr_miR_503_3p	-8.34	4
NM_001001891	ptr_miR_503_3p	-6.93	1
NM_001001894	ptr_miR_503_3p	-5.92	2
NM_001001924	ptr_miR_503_3p	-6.65	6
NM_001001925	ptr_miR_503_3p	-6.65	6
NM_001001928	ptr_miR_503_3p	-11.27	16
NM_001001931	ptr_miR_503_3p	-6.65	6
NM_001001935	ptr_miR_503_3p	-3.29	1
NM_001001936	ptr_miR_503_3p	-12.7	4
NM_001001937	ptr_miR_503_3p	-3.29	1
NM_001001938	ptr_miR_503_3p	-15.71	8
NM_001001971	ptr_miR_503_3p	-5.54	2
NM_001001974	ptr_miR_503_3p	-4.99	2
NM_001001991	ptr_miR_503_3p	-3.6	1
NM_001001994	ptr_miR_503_3p	-6.64	4
NM_001001995	ptr_miR_503_3p	-3.37	5
NM_001001996	ptr_miR_503_3p	-6.64	4
NM_001002000	ptr_miR_503_3p	-18.66	1
NM_001002001	ptr_miR_503_3p	-18.66	1
NM_001002002	ptr_miR_503_3p	-18.66	1
NM_001002006	ptr_miR_503_3p	-4.8	2
NM_001002026	ptr_miR_503_3p	-6.84	4
NM_001002030	ptr_miR_503_3p	-4.11	4
NM_001002032	ptr_miR_503_3p	-7.98	1
NM_001002033	ptr_miR_503_3p	-7.98	1
NM_001002034	ptr_miR_503_3p	-2.09	1
NM_001002243	ptr_miR_503_3p	-11.68	1
NM_001002254	ptr_miR_503_3p	-4.26	2
NM_001002257	ptr_miR_503_3p	-10.99	9
NM_001002258	ptr_miR_503_3p	-9.2	7
NM_001002261	ptr_miR_503_3p	-8.33	4
NM_001002262	ptr_miR_503_3p	-8.33	4
NM_001002264	ptr_miR_503_3p	-12.95	3
NM_001002265	ptr_miR_503_3p	-2.45	1
NM_001002266	ptr_miR_503_3p	-2.45	1
NM_001002269	ptr_miR_503_3p	-7.61	4
NM_001002273	ptr_miR_503_3p	-6.28	3
NM_001002274	ptr_miR_503_3p	-6.28	3
NM_001002275	ptr_miR_503_3p	-6.28	3
NM_001002292	ptr_miR_503_3p	-9.55	1
NM_001002294	ptr_miR_503_3p	-9.89	2
NM_001002758	ptr_miR_503_3p	-10.52	2
NM_001002759	ptr_miR_503_3p	-3.4	1
NM_001002760	ptr_miR_503_3p	-3.96	3
NM_001002761	ptr_miR_503_3p	-3.96	3
NM_001002762	ptr_miR_503_3p	-5.57	1
NM_001002796	ptr_miR_503_3p	-15.52	4
NM_001002800	ptr_miR_503_3p	-3.61	3
NM_001002811	ptr_miR_503_3p	-2.84	3
NM_001002812	ptr_miR_503_3p	-2.84	3
NM_001002814	ptr_miR_503_3p	-6.87	4
NM_001002836	ptr_miR_503_3p	-5.24	1
NM_001002837	ptr_miR_503_3p	-8.11	1
NM_001002838	ptr_miR_503_3p	-7.69	6
NM_001002843	ptr_miR_503_3p	-4.88	1
NM_001002844	ptr_miR_503_3p	-8.67	5
NM_001002860	ptr_miR_503_3p	-9.89	6
NM_001002862	ptr_miR_503_3p	-0.27	1
NM_001002880	ptr_miR_503_3p	-4.25	1
NM_001002906	ptr_miR_503_3p	-7.03	8
NM_001002909	ptr_miR_503_3p	-8.25	4
NM_001002912	ptr_miR_503_3p	-10.21	7
NM_001002914	ptr_miR_503_3p	-6.41	1
NM_001002916	ptr_miR_503_3p	-7.11	2
NM_001002919	ptr_miR_503_3p	-3.29	1
NM_001002923	ptr_miR_503_3p	-10.01	1
NM_001002926	ptr_miR_503_3p	-4.36	4
NM_001003406	ptr_miR_503_3p	-11.29	4
NM_001003407	ptr_miR_503_3p	-10.96	4
NM_001003408	ptr_miR_503_3p	-10.96	4
NM_001003652	ptr_miR_503_3p	-7.03	15
NM_001003665	ptr_miR_503_3p	-11.43	10
NM_001003674	ptr_miR_503_3p	-8.24	16
NM_001003675	ptr_miR_503_3p	-8.24	16
NM_001003679	ptr_miR_503_3p	-5.26	3
NM_001003681	ptr_miR_503_3p	-2.67	1
NM_001003682	ptr_miR_503_3p	-10.67	2
NM_001003684	ptr_miR_503_3p	-1.63	1
NM_001003688	ptr_miR_503_3p	-9.75	3
NM_001003698	ptr_miR_503_3p	-4.56	7
NM_001003699	ptr_miR_503_3p	-4.56	7
NM_001003700	ptr_miR_503_3p	-4.56	7
NM_001003702	ptr_miR_503_3p	-3.53	4
NM_001003712	ptr_miR_503_3p	-10.46	7
NM_001003715	ptr_miR_503_3p	-3.36	1
NM_001003716	ptr_miR_503_3p	-3.36	1
NM_001003722	ptr_miR_503_3p	-8.4	2
NM_001003760	ptr_miR_503_3p	-9.7	5
NM_001003786	ptr_miR_503_3p	-3.24	1
NM_001003787	ptr_miR_503_3p	-3.24	1
NM_001003788	ptr_miR_503_3p	-3.24	1
NM_001003789	ptr_miR_503_3p	-8.91	2
NM_001003790	ptr_miR_503_3p	-12.01	5
NM_001003791	ptr_miR_503_3p	-12.01	5
NM_001003792	ptr_miR_503_3p	-11.75	17
NM_001003793	ptr_miR_503_3p	-11.75	17
NM_001003794	ptr_miR_503_3p	-10.37	6
NM_001003795	ptr_miR_503_3p	-2.37	2
NM_001003796	ptr_miR_503_3p	-3.08	1
NM_001003799	ptr_miR_503_3p	-2.72	1
NM_001003800	ptr_miR_503_3p	-12.93	7
NM_001003803	ptr_miR_503_3p	-8.45	1
NM_001003805	ptr_miR_503_3p	-8.45	1
NM_001003806	ptr_miR_503_3p	-2.72	1
NM_001003809	ptr_miR_503_3p	-8.18	4
NM_001003810	ptr_miR_503_3p	-9.6	1
NM_001003818	ptr_miR_503_3p	-9.9	5
NM_001003819	ptr_miR_503_3p	-5.47	2
NM_001003827	ptr_miR_503_3p	-5.47	2
NM_001003841	ptr_miR_503_3p	-9.39	3
NM_001003845	ptr_miR_503_3p	-11.82	1
NM_001003891	ptr_miR_503_3p	4.97	1
NM_001003895	ptr_miR_503_3p	-2.88	2
NM_001003897	ptr_miR_503_3p	6.09	1
NM_001003927	ptr_miR_503_3p	-6.15	4
NM_001003931	ptr_miR_503_3p	-6.15	1
NM_001003937	ptr_miR_503_3p	-3.58	1
NM_001003940	ptr_miR_503_3p	-5.63	4
NM_001003941	ptr_miR_503_3p	2.77	1
NM_001003942	ptr_miR_503_3p	-5.63	4
NM_001003943	ptr_miR_503_3p	-5.63	4
NM_001003962	ptr_miR_503_3p	-0.68	1
NM_001004065	ptr_miR_503_3p	-15.37	11
NM_001004106	ptr_miR_503_3p	-4.45	2
NM_001004127	ptr_miR_503_3p	-3.23	2
NM_001004128	ptr_miR_503_3p	-2.1	1
NM_001004297	ptr_miR_503_3p	-4.71	1
NM_001004298	ptr_miR_503_3p	-10.32	3
NM_001004301	ptr_miR_503_3p	-7.38	4
NM_001004303	ptr_miR_503_3p	-2.44	1
NM_001004304	ptr_miR_503_3p	-3.78	3
NM_001004306	ptr_miR_503_3p	-6.46	4
NM_001004308	ptr_miR_503_3p	-13.65	8
NM_001004310	ptr_miR_503_3p	-3.02	3
NM_001004312	ptr_miR_503_3p	1.46	1
NM_001004313	ptr_miR_503_3p	-4.41	2
NM_001004317	ptr_miR_503_3p	-4.32	4
NM_001004318	ptr_miR_503_3p	-11.14	3
NM_001004320	ptr_miR_503_3p	1.59	1
NM_001004328	ptr_miR_503_3p	-9.26	5
NM_001004329	ptr_miR_503_3p	-5.41	3
NM_001004330	ptr_miR_503_3p	-11.16	4
NM_001004334	ptr_miR_503_3p	-8.62	2
NM_001004339	ptr_miR_503_3p	-1.26	1
NM_001004341	ptr_miR_503_3p	-15.56	1
NM_001004342	ptr_miR_503_3p	-6.61	9
NM_001004352	ptr_miR_503_3p	-8.64	2
NM_001004354	ptr_miR_503_3p	-4.61	1
NM_001004356	ptr_miR_503_3p	-10.01	1
NM_001004358	ptr_miR_503_3p	-10.01	1
NM_001004360	ptr_miR_503_3p	-8.75	7
NM_001004416	ptr_miR_503_3p	-8.15	1
NM_001004419	ptr_miR_503_3p	-10.47	5
NM_001004441	ptr_miR_503_3p	-11.12	3
NM_001004470	ptr_miR_503_3p	-4.45	1
NM_001004698	ptr_miR_503_3p	-12.24	1
NM_001004720	ptr_miR_503_3p	-12.22	3
NM_001004722	ptr_miR_503_3p	-12.22	3
NM_001005	ptr_miR_503_3p	-7.87	1
NM_001005210	ptr_miR_503_3p	-11.61	9
NM_001005212	ptr_miR_503_3p	-7.06	4
NM_001005217	ptr_miR_503_3p	-5.65	4
NM_001005271	ptr_miR_503_3p	-1.93	1
NM_001005273	ptr_miR_503_3p	-1.93	1
NM_001005332	ptr_miR_503_3p	-2.47	1
NM_001005333	ptr_miR_503_3p	-2.47	1
NM_001005336	ptr_miR_503_3p	-10.56	1
NM_001005337	ptr_miR_503_3p	2.95	1
NM_001005340	ptr_miR_503_3p	-4.62	1
NM_001005353	ptr_miR_503_3p	-9.36	7
NM_001005354	ptr_miR_503_3p	-4.36	2
NM_001005366	ptr_miR_503_3p	-6.93	3
NM_001005375	ptr_miR_503_3p	-3.38	2
NM_001005377	ptr_miR_503_3p	-2.73	1
NM_001005386	ptr_miR_503_3p	-9.39	3
NM_001005388	ptr_miR_503_3p	-10.39	8
NM_001005404	ptr_miR_503_3p	-6.85	3
NM_001005407	ptr_miR_503_3p	-3.43	1
NM_001005408	ptr_miR_503_3p	2.25	1
NM_001005409	ptr_miR_503_3p	-8.8	4
NM_001005413	ptr_miR_503_3p	-15.24	1
NM_001005415	ptr_miR_503_3p	-3.51	1
NM_001005416	ptr_miR_503_3p	-3.51	1
NM_001005463	ptr_miR_503_3p	-9.24	7
NM_001005473	ptr_miR_503_3p	-18.61	16
NM_001005474	ptr_miR_503_3p	-4.83	2
NM_001005498	ptr_miR_503_3p	-7.84	1
NM_001005502	ptr_miR_503_3p	-10.28	5
NM_001005527	ptr_miR_503_3p	-10.07	2
NM_001005609	ptr_miR_503_3p	-14.24	5
NM_001005612	ptr_miR_503_3p	-14.24	5
NM_001005738	ptr_miR_503_3p	-3.55	1
NM_001005739	ptr_miR_503_3p	-11.45	3
NM_001005743	ptr_miR_503_3p	-10.16	3
NM_001005744	ptr_miR_503_3p	-10.16	3
NM_001005745	ptr_miR_503_3p	-10.16	3
NM_001005746	ptr_miR_503_3p	-9.68	15
NM_001005747	ptr_miR_503_3p	-9.68	15
NM_001005753	ptr_miR_503_3p	-12.75	3
NM_001005781	ptr_miR_503_3p	-6.66	3
NM_001005782	ptr_miR_503_3p	-8.23	5
NM_001005785	ptr_miR_503_3p	-3.38	2
NM_001005786	ptr_miR_503_3p	-3.38	2
NM_001005849	ptr_miR_503_3p	-0.24	1
NM_001005850	ptr_miR_503_3p	1.25	1
NM_001005851	ptr_miR_503_3p	-14.85	8
NM_001005861	ptr_miR_503_3p	-9.59	4
NM_001005909	ptr_miR_503_3p	-8.53	1
NM_001005918	ptr_miR_503_3p	-8.98	4
NM_001005920	ptr_miR_503_3p	-8.74	1
NM_001006114	ptr_miR_503_3p	-1.82	1
NM_001006115	ptr_miR_503_3p	-10.45	1
NM_001006117	ptr_miR_503_3p	2.48	2
NM_001006118	ptr_miR_503_3p	2.48	3
NM_001006120	ptr_miR_503_3p	2.48	4
NM_001006121	ptr_miR_503_3p	2.48	4
NM_001006600	ptr_miR_503_3p	-13.21	5
NM_001006605	ptr_miR_503_3p	-10.28	6
NM_001006610	ptr_miR_503_3p	-4.91	1
NM_001006612	ptr_miR_503_3p	2.93	1
NM_001006613	ptr_miR_503_3p	2.93	1
NM_001006614	ptr_miR_503_3p	2.93	1
NM_001006616	ptr_miR_503_3p	-3.27	2
NM_001006617	ptr_miR_503_3p	-3.7	2
NM_001006619	ptr_miR_503_3p	-3.7	2
NM_001006620	ptr_miR_503_3p	-3.7	2
NM_001006621	ptr_miR_503_3p	-3.7	2
NM_001006622	ptr_miR_503_3p	-4.73	4
NM_001006623	ptr_miR_503_3p	-10.2	6
NM_001006624	ptr_miR_503_3p	-6.34	4
NM_001006625	ptr_miR_503_3p	-6.34	4
NM_001006634	ptr_miR_503_3p	-5.86	1
NM_001006636	ptr_miR_503_3p	-8.89	3
NM_001006638	ptr_miR_503_3p	-8.47	4
NM_001006639	ptr_miR_503_3p	-8.3	3
NM_001006640	ptr_miR_503_3p	-8.3	3
NM_001006656	ptr_miR_503_3p	-10.62	2
NM_001006657	ptr_miR_503_3p	-12.53	5
NM_001006658	ptr_miR_503_3p	-10.07	2
NM_001006665	ptr_miR_503_3p	-4.58	1
NM_001006932	ptr_miR_503_3p	-7.28	3
NM_001006935	ptr_miR_503_3p	-13.32	1
NM_001006937	ptr_miR_503_3p	-13.32	1
NM_001006938	ptr_miR_503_3p	-12.27	2
NM_001006939	ptr_miR_503_3p	3.47	1
NM_001006943	ptr_miR_503_3p	-18.9	1
NM_001006945	ptr_miR_503_3p	-4.2	1
NM_001006946	ptr_miR_503_3p	-7.66	3
NM_001006947	ptr_miR_503_3p	-1.66	1
NM_001007022	ptr_miR_503_3p	-8.42	4
NM_001007023	ptr_miR_503_3p	-12.93	7
NM_001007024	ptr_miR_503_3p	-8.94	6
NM_001007025	ptr_miR_503_3p	-8.94	6
NM_001007033	ptr_miR_503_3p	-8.79	3
NM_001007067	ptr_miR_503_3p	-7.06	1
NM_001007068	ptr_miR_503_3p	-7.06	1
NM_001007069	ptr_miR_503_3p	-7.06	1
NM_001007070	ptr_miR_503_3p	-7.06	1
NM_001007075	ptr_miR_503_3p	-16.42	14
NM_001007088	ptr_miR_503_3p	-5.98	1
NM_001007090	ptr_miR_503_3p	-6.87	1
NM_001007094	ptr_miR_503_3p	-9.77	9
NM_001007097	ptr_miR_503_3p	-8.51	5
NM_001007098	ptr_miR_503_3p	-9.58	5
NM_001007099	ptr_miR_503_3p	0.43	2
NM_001007100	ptr_miR_503_3p	0.43	2
NM_001007101	ptr_miR_503_3p	-3.53	1
NM_001007102	ptr_miR_503_3p	-5.76	4
NM_001007139	ptr_miR_503_3p	-7.31	1
NM_001007156	ptr_miR_503_3p	-1.72	1
NM_001007169	ptr_miR_503_3p	-8.83	1
NM_001007176	ptr_miR_503_3p	-2.62	1
NM_001007188	ptr_miR_503_3p	-7.09	1
NM_001007214	ptr_miR_503_3p	-7.44	4
NM_001007225	ptr_miR_503_3p	-7.32	2
NM_001007237	ptr_miR_503_3p	-8.06	3
NM_001007239	ptr_miR_503_3p	4.78	1
NM_001007240	ptr_miR_503_3p	-2.73	1
NM_001007241	ptr_miR_503_3p	-2.73	1
NM_001007242	ptr_miR_503_3p	-2.73	1
NM_001007245	ptr_miR_503_3p	-12.79	5
NM_001007248	ptr_miR_503_3p	-3.23	1
NM_001007250	ptr_miR_503_3p	0.43	2
NM_001007253	ptr_miR_503_3p	-3.41	2
NM_001007255	ptr_miR_503_3p	-5.14	1
NM_001007267	ptr_miR_503_3p	-5.05	2
NM_001007269	ptr_miR_503_3p	-9.91	3
NM_001007270	ptr_miR_503_3p	-9.91	3
NM_001007271	ptr_miR_503_3p	-0.29	2
NM_001007272	ptr_miR_503_3p	-0.29	1
NM_001007273	ptr_miR_503_3p	-0.29	1
NM_001007278	ptr_miR_503_3p	-12.54	6
NM_001007464	ptr_miR_503_3p	0.48	2
NM_001007466	ptr_miR_503_3p	-9.89	7
NM_001007471	ptr_miR_503_3p	-1.2	1
NM_001007525	ptr_miR_503_3p	-9.28	6
NM_001007531	ptr_miR_503_3p	-7.18	1
NM_001007534	ptr_miR_503_3p	-4.13	1
NM_001007538	ptr_miR_503_3p	-8.89	5
NM_001007544	ptr_miR_503_3p	-2.56	2
NM_001007553	ptr_miR_503_3p	-8.73	2
NM_001007559	ptr_miR_503_3p	-9.79	4
NM_001007561	ptr_miR_503_3p	-7.34	7
NM_001007563	ptr_miR_503_3p	-7.74	3
NM_001007565	ptr_miR_503_3p	-11.43	2
NM_001007793	ptr_miR_503_3p	-7.95	3
NM_001008211	ptr_miR_503_3p	-4.26	3
NM_001008212	ptr_miR_503_3p	-4.26	3
NM_001008213	ptr_miR_503_3p	-4.26	3
NM_001008215	ptr_miR_503_3p	-3.68	2
NM_001008216	ptr_miR_503_3p	-1.55	1
NM_001008220	ptr_miR_503_3p	-6.85	1
NM_001008222	ptr_miR_503_3p	-11.62	3
NM_001008224	ptr_miR_503_3p	-12.82	6
NM_001008225	ptr_miR_503_3p	-14.4	4
NM_001008226	ptr_miR_503_3p	-14.53	3
NM_001008228	ptr_miR_503_3p	0.39	8
NM_001008229	ptr_miR_503_3p	0.39	8
NM_001008239	ptr_miR_503_3p	-7.83	4
NM_001008387	ptr_miR_503_3p	-1.94	1
NM_001008388	ptr_miR_503_3p	-9.16	10
NM_001008390	ptr_miR_503_3p	-8.87	8
NM_001008391	ptr_miR_503_3p	-2.82	1
NM_001008392	ptr_miR_503_3p	-12.01	10
NM_001008393	ptr_miR_503_3p	-8.47	8
NM_001008396	ptr_miR_503_3p	-4.08	4
NM_001008397	ptr_miR_503_3p	-8.58	3
NM_001008401	ptr_miR_503_3p	-3.15	2
NM_001008405	ptr_miR_503_3p	-11.37	6
NM_001008410	ptr_miR_503_3p	-2.86	3
NM_001008487	ptr_miR_503_3p	-3.84	2
NM_001008491	ptr_miR_503_3p	-1.95	2
NM_001008492	ptr_miR_503_3p	-1.95	2
NM_001008493	ptr_miR_503_3p	-9.31	18
NM_001008494	ptr_miR_503_3p	0.73	2
NM_001008495	ptr_miR_503_3p	-8.19	5
NM_001008496	ptr_miR_503_3p	-8.41	1
NM_001008504	ptr_miR_503_3p	-0.64	1
NM_001008528	ptr_miR_503_3p	-13.94	3
NM_001008529	ptr_miR_503_3p	-1.35	2
NM_001008536	ptr_miR_503_3p	-9.44	3
NM_001008537	ptr_miR_503_3p	-11.23	11
NM_001008539	ptr_miR_503_3p	-10.38	9
NM_001008540	ptr_miR_503_3p	3.55	1
NM_001008541	ptr_miR_503_3p	-11.94	7
NM_001008563	ptr_miR_503_3p	-3.56	1
NM_001008564	ptr_miR_503_3p	-6.91	4
NM_001008566	ptr_miR_503_3p	-7.31	1
NM_001008657	ptr_miR_503_3p	-6.91	2
NM_001008660	ptr_miR_503_3p	-6.09	6
NM_001008693	ptr_miR_503_3p	-4.95	1
NM_001008701	ptr_miR_503_3p	-7.55	1
NM_001008707	ptr_miR_503_3p	-7.85	3
NM_001008708	ptr_miR_503_3p	-6.04	2
NM_001008710	ptr_miR_503_3p	-7.9	3
NM_001008711	ptr_miR_503_3p	-8.18	3
NM_001008723	ptr_miR_503_3p	-6.72	2
NM_001008726	ptr_miR_503_3p	-7.11	3
NM_001008727	ptr_miR_503_3p	-2.45	1
NM_001008737	ptr_miR_503_3p	1.64	1
NM_001008738	ptr_miR_503_3p	-11.33	7
NM_001008744	ptr_miR_503_3p	-6.29	2
NM_001008747	ptr_miR_503_3p	-4.18	1
NM_001008779	ptr_miR_503_3p	-12.94	1
NM_001008781	ptr_miR_503_3p	-8.34	12
NM_001008783	ptr_miR_503_3p	-5.65	2
NM_001008800	ptr_miR_503_3p	-6.83	1
NM_001008801	ptr_miR_503_3p	-5.79	3
NM_001008844	ptr_miR_503_3p	-7.56	4
NM_001008860	ptr_miR_503_3p	-2.69	1
NM_001008892	ptr_miR_503_3p	-2.69	1
NM_001008894	ptr_miR_503_3p	-2.69	1
NM_001008895	ptr_miR_503_3p	-4.19	2
NM_001008897	ptr_miR_503_3p	-4.23	2
NM_001008910	ptr_miR_503_3p	-8.54	2
NM_001008925	ptr_miR_503_3p	-11.68	10
NM_001008938	ptr_miR_503_3p	-8.01	1
NM_001009181	ptr_miR_503_3p	-4.83	3
NM_001009182	ptr_miR_503_3p	-5.66	1
NM_001009183	ptr_miR_503_3p	-5.66	1
NM_001009185	ptr_miR_503_3p	-11.07	10
NM_001009186	ptr_miR_503_3p	-5.33	3
NM_001009552	ptr_miR_503_3p	-9.52	1
NM_001009554	ptr_miR_503_3p	-13.74	11
NM_001009555	ptr_miR_503_3p	-5.67	6
NM_001009565	ptr_miR_503_3p	-3.26	1
NM_001009566	ptr_miR_503_3p	-8.3	2
NM_001009571	ptr_miR_503_3p	-8.39	2
NM_001009584	ptr_miR_503_3p	-5.05	1
NM_001009614	ptr_miR_503_3p	-6.3	1
NM_001009812	ptr_miR_503_3p	-6.95	2
NM_001009880	ptr_miR_503_3p	-9.61	2
NM_001009881	ptr_miR_503_3p	1.67	1
NM_001009894	ptr_miR_503_3p	-3.46	3
NM_001009899	ptr_miR_503_3p	-9.19	13
NM_001009909	ptr_miR_503_3p	-6.13	7
NM_001009921	ptr_miR_503_3p	-4.72	2
NM_001009922	ptr_miR_503_3p	-11.68	9
NM_001009923	ptr_miR_503_3p	-5.37	1
NM_001009924	ptr_miR_503_3p	-5.37	1
NM_001009925	ptr_miR_503_3p	-5.37	1
NM_001009931	ptr_miR_503_3p	-2.33	1
NM_001009932	ptr_miR_503_3p	-3.44	1
NM_001009933	ptr_miR_503_3p	-3.44	1
NM_001009934	ptr_miR_503_3p	-3.44	1
NM_001009944	ptr_miR_503_3p	-7.56	1
NM_001009955	ptr_miR_503_3p	-2.46	1
NM_001009959	ptr_miR_503_3p	-5.01	3
NM_001009960	ptr_miR_503_3p	-8.04	9
NM_001009984	ptr_miR_503_3p	-8.96	7
NM_001009992	ptr_miR_503_3p	-3.68	1
NM_001009993	ptr_miR_503_3p	-10.03	6
NM_001009996	ptr_miR_503_3p	-3.81	1
NM_001009999	ptr_miR_503_3p	-6.44	1
NM_001010000	ptr_miR_503_3p	-5.85	4
NM_001010845	ptr_miR_503_3p	-6.23	2
NM_001010846	ptr_miR_503_3p	-6.97	7
NM_001010848	ptr_miR_503_3p	-1.47	1
NM_001010851	ptr_miR_503_3p	-8.63	4
NM_001010853	ptr_miR_503_3p	-9.29	7
NM_001010854	ptr_miR_503_3p	-2.42	1
NM_001010855	ptr_miR_503_3p	-2.6	1
NM_001010858	ptr_miR_503_3p	-4.87	3
NM_001010861	ptr_miR_503_3p	-13.61	4
NM_001010862	ptr_miR_503_3p	-5.19	2
NM_001010867	ptr_miR_503_3p	-6.5	5
NM_001010870	ptr_miR_503_3p	-6.29	5
NM_001010872	ptr_miR_503_3p	-11.81	6
NM_001010874	ptr_miR_503_3p	-8.85	7
NM_001010875	ptr_miR_503_3p	0.17	1
NM_001010879	ptr_miR_503_3p	-4.05	1
NM_001010883	ptr_miR_503_3p	-11.11	11
NM_001010887	ptr_miR_503_3p	-14.03	2
NM_001010888	ptr_miR_503_3p	-10	9
NM_001010891	ptr_miR_503_3p	-11.31	12
NM_001010892	ptr_miR_503_3p	-8.83	2
NM_001010895	ptr_miR_503_3p	-0.74	1
NM_001010898	ptr_miR_503_3p	-5.58	4
NM_001010903	ptr_miR_503_3p	-6.17	2
NM_001010904	ptr_miR_503_3p	-0.2	2
NM_001010906	ptr_miR_503_3p	-4.53	2
NM_001010908	ptr_miR_503_3p	-9.34	1
NM_001010909	ptr_miR_503_3p	-4.24	7
NM_001010915	ptr_miR_503_3p	-11.42	3
NM_001010917	ptr_miR_503_3p	-8.99	6
NM_001010922	ptr_miR_503_3p	-7.02	5
NM_001010923	ptr_miR_503_3p	-4.83	3
NM_001010924	ptr_miR_503_3p	-3	3
NM_001010934	ptr_miR_503_3p	-1.82	1
NM_001010939	ptr_miR_503_3p	-0.7	1
NM_001010942	ptr_miR_503_3p	0.0068	1
NM_001010971	ptr_miR_503_3p	0.76	1
NM_001010977	ptr_miR_503_3p	-8.85	1
NM_001010978	ptr_miR_503_3p	-5.05	2
NM_001010980	ptr_miR_503_3p	-5.04	5
NM_001010982	ptr_miR_503_3p	-11.34	3
NM_001010983	ptr_miR_503_3p	-4.3	1
NM_001010984	ptr_miR_503_3p	-10.82	12
NM_001010986	ptr_miR_503_3p	-5.53	6
NM_001010987	ptr_miR_503_3p	-7.61	1
NM_001010989	ptr_miR_503_3p	-3.07	1
NM_001011513	ptr_miR_503_3p	-12.86	6
NM_001011515	ptr_miR_503_3p	-6.89	4
NM_001011516	ptr_miR_503_3p	-6.89	4
NM_001011537	ptr_miR_503_3p	-6.38	2
NM_001011543	ptr_miR_503_3p	-3.8	2
NM_001011547	ptr_miR_503_3p	2.05	1
NM_001011552	ptr_miR_503_3p	0.73	3
NM_001011553	ptr_miR_503_3p	-10.89	6
NM_001011554	ptr_miR_503_3p	-8.96	5
NM_001011645	ptr_miR_503_3p	-7.74	15
NM_001011649	ptr_miR_503_3p	-8.19	1
NM_001011657	ptr_miR_503_3p	0.23	1
NM_001011658	ptr_miR_503_3p	-11.47	9
NM_001011663	ptr_miR_503_3p	-5.09	3
NM_001011666	ptr_miR_503_3p	-11.22	17
NM_001011703	ptr_miR_503_3p	-10.31	4
NM_001011708	ptr_miR_503_3p	-8.94	5
NM_001011709	ptr_miR_503_3p	-6.34	2
NM_001011713	ptr_miR_503_3p	-10.12	4
NM_001011720	ptr_miR_503_3p	-4.9	2
NM_001011724	ptr_miR_503_3p	-13.9	1
NM_001011725	ptr_miR_503_3p	-13.9	1
NM_001011885	ptr_miR_503_3p	-5.4	6
NM_001012241	ptr_miR_503_3p	-7.75	4
NM_001012264	ptr_miR_503_3p	-8.1	2
NM_001012267	ptr_miR_503_3p	-12.13	3
NM_001012270	ptr_miR_503_3p	-6.13	2
NM_001012271	ptr_miR_503_3p	-6.13	2
NM_001012279	ptr_miR_503_3p	-9.02	16
NM_001012301	ptr_miR_503_3p	-4.74	3
NM_001012320	ptr_miR_503_3p	-0.64	1
NM_001012329	ptr_miR_503_3p	-7.51	1
NM_001012337	ptr_miR_503_3p	0.96	1
NM_001012338	ptr_miR_503_3p	-8.39	1
NM_001012339	ptr_miR_503_3p	-10.1	7
NM_001012361	ptr_miR_503_3p	-2.87	2
NM_001012393	ptr_miR_503_3p	-11.04	8
NM_001012398	ptr_miR_503_3p	-5.34	4
NM_001012409	ptr_miR_503_3p	-7.42	8
NM_001012410	ptr_miR_503_3p	-3.26	1
NM_001012411	ptr_miR_503_3p	-7.42	8
NM_001012412	ptr_miR_503_3p	-3.26	1
NM_001012413	ptr_miR_503_3p	-7.42	8
NM_001012418	ptr_miR_503_3p	-10.22	9
NM_001012419	ptr_miR_503_3p	-11.14	6
NM_001012421	ptr_miR_503_3p	-11.14	2
NM_001012425	ptr_miR_503_3p	-5.75	1
NM_001012426	ptr_miR_503_3p	-3.18	4
NM_001012427	ptr_miR_503_3p	-3.18	4
NM_001012428	ptr_miR_503_3p	-0.056	3
NM_001012446	ptr_miR_503_3p	0.15	1
NM_001012454	ptr_miR_503_3p	-2.41	1
NM_001012455	ptr_miR_503_3p	-10.95	5
NM_001012503	ptr_miR_503_3p	-1.47	1
NM_001012506	ptr_miR_503_3p	-5.49	1
NM_001012508	ptr_miR_503_3p	-12.2	4
NM_001012514	ptr_miR_503_3p	-6.84	1
NM_001012515	ptr_miR_503_3p	-9.83	7
NM_001012516	ptr_miR_503_3p	-6.84	1
NM_001012642	ptr_miR_503_3p	-3.62	4
NM_001012659	ptr_miR_503_3p	-6.88	10
NM_001012709	ptr_miR_503_3p	-7.03	2
NM_001012716	ptr_miR_503_3p	-7.35	1
NM_001012727	ptr_miR_503_3p	-7.38	1
NM_001012729	ptr_miR_503_3p	-5.93	8
NM_001012732	ptr_miR_503_3p	-5.23	1
NM_001012750	ptr_miR_503_3p	-3.61	1
NM_001012751	ptr_miR_503_3p	-3.61	1
NM_001012752	ptr_miR_503_3p	-3.61	1
NM_001012753	ptr_miR_503_3p	-8.95	2
NM_001012754	ptr_miR_503_3p	-8.6	3
NM_001012755	ptr_miR_503_3p	-10.64	8
NM_001012756	ptr_miR_503_3p	-12.34	12
NM_001012761	ptr_miR_503_3p	-5.24	3
NM_001012763	ptr_miR_503_3p	-8.13	6
NM_001012957	ptr_miR_503_3p	-14.17	30
NM_001012967	ptr_miR_503_3p	-0.8	1
NM_001012968	ptr_miR_503_3p	-5.2	3
NM_001012977	ptr_miR_503_3p	-0.76	1
NM_001012978	ptr_miR_503_3p	-2.09	1
NM_001012981	ptr_miR_503_3p	-5.6	3
NM_001012985	ptr_miR_503_3p	-4.62	1
NM_001012989	ptr_miR_503_3p	-1.42	1
NM_001012990	ptr_miR_503_3p	2.76	1
NM_001012993	ptr_miR_503_3p	-12.77	6
NM_001012994	ptr_miR_503_3p	-9.87	8
NM_001013031	ptr_miR_503_3p	-17.16	6
NM_001013257	ptr_miR_503_3p	-6.38	1
NM_001013398	ptr_miR_503_3p	-8.38	4
NM_001013406	ptr_miR_503_3p	-8.4	3
NM_001013407	ptr_miR_503_3p	-6.83	2
NM_001013415	ptr_miR_503_3p	-5.97	2
NM_001013438	ptr_miR_503_3p	-8.3	16
NM_001013439	ptr_miR_503_3p	-8.3	16
NM_001013615	ptr_miR_503_3p	-5.65	3
NM_001013620	ptr_miR_503_3p	-13.03	14
NM_001013628	ptr_miR_503_3p	-5.3	2
NM_001013642	ptr_miR_503_3p	-7.45	2
NM_001013647	ptr_miR_503_3p	-15.95	13
NM_001013649	ptr_miR_503_3p	-12.18	7
NM_001013659	ptr_miR_503_3p	-7.54	16
NM_001013660	ptr_miR_503_3p	-2.47	1
NM_001013672	ptr_miR_503_3p	-11.44	1
NM_001013690	ptr_miR_503_3p	-2.55	1
NM_001013692	ptr_miR_503_3p	5.9	1
NM_001013693	ptr_miR_503_3p	-6.16	3
NM_001013694	ptr_miR_503_3p	-7.36	1
NM_001013698	ptr_miR_503_3p	-10.17	3
NM_001013699	ptr_miR_503_3p	-0.44	1
NM_001013706	ptr_miR_503_3p	-6.89	4
NM_001013732	ptr_miR_503_3p	-7.71	1
NM_001013734	ptr_miR_503_3p	-9.09	3
NM_001013736	ptr_miR_503_3p	-8.4	1
NM_001013746	ptr_miR_503_3p	-7.83	8
NM_001013839	ptr_miR_503_3p	-9.49	1
NM_001013843	ptr_miR_503_3p	-3.25	1
NM_001014283	ptr_miR_503_3p	-2.98	3
NM_001014291	ptr_miR_503_3p	-3.48	1
NM_001014336	ptr_miR_503_3p	0.22	1
NM_001014342	ptr_miR_503_3p	-1.55	3
NM_001014380	ptr_miR_503_3p	-8.1	9
NM_001014431	ptr_miR_503_3p	-3.33	1
NM_001014432	ptr_miR_503_3p	-3.33	1
NM_001014434	ptr_miR_503_3p	-2.88	3
NM_001014435	ptr_miR_503_3p	-18.1	1
NM_001014436	ptr_miR_503_3p	-4.31	1
NM_001014443	ptr_miR_503_3p	-7.78	1
NM_001014445	ptr_miR_503_3p	-7.65	1
NM_001014446	ptr_miR_503_3p	0.92	1
NM_001014764	ptr_miR_503_3p	-5.76	1
NM_001014765	ptr_miR_503_3p	-11.99	1
NM_001014797	ptr_miR_503_3p	-11.45	8
NM_001014812	ptr_miR_503_3p	-2.97	1
NM_001014842	ptr_miR_503_3p	-5.41	1
NM_001014972	ptr_miR_503_3p	-6.42	1
NM_001014975	ptr_miR_503_3p	-3.66	1
NM_001014990	ptr_miR_503_3p	-2.24	1
NM_001015001	ptr_miR_503_3p	-3.16	1
NM_001015038	ptr_miR_503_3p	-8.7	1
NM_001015045	ptr_miR_503_3p	-10.36	3
NM_001015048	ptr_miR_503_3p	-7.01	4
NM_001015049	ptr_miR_503_3p	-7.01	4
NM_001015051	ptr_miR_503_3p	-6.54	5
NM_001015053	ptr_miR_503_3p	-5.19	2
NM_001015508	ptr_miR_503_3p	-8.37	1
NM_001015877	ptr_miR_503_3p	-12.45	7
NM_001015880	ptr_miR_503_3p	-12.53	5
NM_001015882	ptr_miR_503_3p	-7.76	2
NM_001015887	ptr_miR_503_3p	-9.62	8
NM_001015891	ptr_miR_503_3p	-0.3	1
NM_001015892	ptr_miR_503_3p	-1.3	1
NM_001017368	ptr_miR_503_3p	-0.96	1
NM_001017369	ptr_miR_503_3p	-9.36	2
NM_001017370	ptr_miR_503_3p	-8.6	3
NM_001017371	ptr_miR_503_3p	-4.79	7
NM_001017388	ptr_miR_503_3p	1.24	1
NM_001017392	ptr_miR_503_3p	-8.9	6
NM_001017395	ptr_miR_503_3p	-14.38	4
NM_001017396	ptr_miR_503_3p	-12.26	2
NM_001017403	ptr_miR_503_3p	-10.69	1
NM_001017404	ptr_miR_503_3p	-10.69	1
NM_001017405	ptr_miR_503_3p	-6.31	1
NM_001017408	ptr_miR_503_3p	-8.01	5
NM_001017420	ptr_miR_503_3p	-6.92	2
NM_001017423	ptr_miR_503_3p	-5.92	1
NM_001017424	ptr_miR_503_3p	-10.01	5
NM_001017425	ptr_miR_503_3p	-10.01	5
NM_001017440	ptr_miR_503_3p	-9.61	12
NM_001017523	ptr_miR_503_3p	-0.66	2
NM_001017524	ptr_miR_503_3p	-9.97	4
NM_001017535	ptr_miR_503_3p	-10.9	3
NM_001017536	ptr_miR_503_3p	-10.9	3
NM_001017916	ptr_miR_503_3p	-3.86	2
NM_001017917	ptr_miR_503_3p	-3.86	2
NM_001017919	ptr_miR_503_3p	-8.05	2
NM_001017921	ptr_miR_503_3p	-3.63	2
NM_001017922	ptr_miR_503_3p	-4.46	3
NM_001017923	ptr_miR_503_3p	-6.92	8
NM_001017926	ptr_miR_503_3p	-9.36	3
NM_001017930	ptr_miR_503_3p	-8.75	2
NM_001017956	ptr_miR_503_3p	-8.64	1
NM_001017957	ptr_miR_503_3p	-8.64	1
NM_001017958	ptr_miR_503_3p	-8.64	1
NM_001017962	ptr_miR_503_3p	-6.17	1
NM_001017963	ptr_miR_503_3p	-15.01	1
NM_001017967	ptr_miR_503_3p	-4.33	2
NM_001017970	ptr_miR_503_3p	-7.48	7
NM_001017975	ptr_miR_503_3p	-1.71	1
NM_001017979	ptr_miR_503_3p	-4.32	2
NM_001017980	ptr_miR_503_3p	-7.14	5
NM_001017981	ptr_miR_503_3p	-11.26	1
NM_001017987	ptr_miR_503_3p	-11.66	1
NM_001017989	ptr_miR_503_3p	-9.77	1
NM_001017992	ptr_miR_503_3p	-10.8	3
NM_001017995	ptr_miR_503_3p	-12.75	4
NM_001017998	ptr_miR_503_3p	-6.01	2
NM_001017999	ptr_miR_503_3p	-10.13	4
NM_001018000	ptr_miR_503_3p	-10.13	4
NM_001018001	ptr_miR_503_3p	-10.13	4
NM_001018003	ptr_miR_503_3p	-4.65	1
NM_001018005	ptr_miR_503_3p	-1.28	1
NM_001018008	ptr_miR_503_3p	-7.99	3
NM_001018009	ptr_miR_503_3p	-5.64	3
NM_001018025	ptr_miR_503_3p	-3.34	1
NM_001018037	ptr_miR_503_3p	-2.41	1
NM_001018038	ptr_miR_503_3p	0.023	1
NM_001018039	ptr_miR_503_3p	-6.37	5
NM_001018041	ptr_miR_503_3p	0.4	1
NM_001018050	ptr_miR_503_3p	-5.8	2
NM_001018052	ptr_miR_503_3p	-5.8	2
NM_001018053	ptr_miR_503_3p	-10.33	5
NM_001018054	ptr_miR_503_3p	-7.22	2
NM_001018055	ptr_miR_503_3p	-11.63	4
NM_001018056	ptr_miR_503_3p	-4.24	3
NM_001018058	ptr_miR_503_3p	-5.45	8
NM_001018064	ptr_miR_503_3p	-5.36	2
NM_001018065	ptr_miR_503_3p	-7.74	10
NM_001018066	ptr_miR_503_3p	-7.74	10
NM_001018067	ptr_miR_503_3p	-8.15	4
NM_001018068	ptr_miR_503_3p	-8.15	4
NM_001018069	ptr_miR_503_3p	-8.15	4
NM_001018071	ptr_miR_503_3p	-2.67	3
NM_001018072	ptr_miR_503_3p	-0.66	2
NM_001018074	ptr_miR_503_3p	-5.35	7
NM_001018075	ptr_miR_503_3p	-5.35	7
NM_001018076	ptr_miR_503_3p	-5.35	7
NM_001018077	ptr_miR_503_3p	-5.35	7
NM_001018080	ptr_miR_503_3p	-10.24	5
NM_001018081	ptr_miR_503_3p	-10.23	1
NM_001018088	ptr_miR_503_3p	-2.71	3
NM_001018089	ptr_miR_503_3p	-7.38	7
NM_001018090	ptr_miR_503_3p	-8.9	6
NM_001018091	ptr_miR_503_3p	-8.9	6
NM_001018102	ptr_miR_503_3p	-8.9	6
NM_001018104	ptr_miR_503_3p	-4.59	2
NM_001018108	ptr_miR_503_3p	-8.2	1
NM_001018111	ptr_miR_503_3p	-10.8	6
NM_001018115	ptr_miR_503_3p	-0.89	1
NM_001018116	ptr_miR_503_3p	-4.86	1
NM_001020658	ptr_miR_503_3p	0.15	1
NM_001020818	ptr_miR_503_3p	-5.2	2
NM_001020819	ptr_miR_503_3p	-5.2	2
NM_001020820	ptr_miR_503_3p	-5.2	2
NM_001020821	ptr_miR_503_3p	-5.2	2
NM_001020825	ptr_miR_503_3p	-5.35	2
NM_001023	ptr_miR_503_3p	-12.39	1
NM_001023560	ptr_miR_503_3p	-6.18	5
NM_001023563	ptr_miR_503_3p	-8.48	11
NM_001023567	ptr_miR_503_3p	-8.44	3
NM_001023570	ptr_miR_503_3p	-7.06	2
NM_001023571	ptr_miR_503_3p	-7.06	2
NM_001023587	ptr_miR_503_3p	-4.48	1
NM_001024024	ptr_miR_503_3p	-4.19	1
NM_001024070	ptr_miR_503_3p	-4.19	1
NM_001024071	ptr_miR_503_3p	-4.19	1
NM_001024074	ptr_miR_503_3p	-5.59	2
NM_001024094	ptr_miR_503_3p	-5.35	7
NM_001024216	ptr_miR_503_3p	-5.57	3
NM_001024218	ptr_miR_503_3p	-9.16	4
NM_001024226	ptr_miR_503_3p	-9.14	3
NM_001024227	ptr_miR_503_3p	-9.14	3
NM_001024228	ptr_miR_503_3p	-9.14	3
NM_001024372	ptr_miR_503_3p	-4.16	2
NM_001024380	ptr_miR_503_3p	-6.16	4
NM_001024381	ptr_miR_503_3p	-6.16	4
NM_001024401	ptr_miR_503_3p	-8.34	1
NM_001024455	ptr_miR_503_3p	-12.94	3
NM_001024457	ptr_miR_503_3p	-6.75	6
NM_001024596	ptr_miR_503_3p	-9.42	4
NM_001024611	ptr_miR_503_3p	-12.7	3
NM_001024630	ptr_miR_503_3p	-6.54	5
NM_001024647	ptr_miR_503_3p	-10.31	12
NM_001024649	ptr_miR_503_3p	-8.61	5
NM_001024660	ptr_miR_503_3p	-8.83	5
NM_001024666	ptr_miR_503_3p	-5.9	3
NM_001024674	ptr_miR_503_3p	-7.96	1
NM_001024680	ptr_miR_503_3p	-11.56	3
NM_001024732	ptr_miR_503_3p	-7.9	2
NM_001024736	ptr_miR_503_3p	-12.79	3
NM_001024807	ptr_miR_503_3p	-10.29	1
NM_001024808	ptr_miR_503_3p	-2.3	1
NM_001024809	ptr_miR_503_3p	-9.15	4
NM_001024843	ptr_miR_503_3p	-10.68	21
NM_001024844	ptr_miR_503_3p	-4.53	1
NM_001024845	ptr_miR_503_3p	-2.7	1
NM_001024847	ptr_miR_503_3p	-11.29	6
NM_001024855	ptr_miR_503_3p	-13.38	6
NM_001024858	ptr_miR_503_3p	-9.91	4
NM_001024912	ptr_miR_503_3p	-5.15	1
NM_001024916	ptr_miR_503_3p	-2.81	2
NM_001024924	ptr_miR_503_3p	-4.18	1
NM_001024934	ptr_miR_503_3p	-6.08	1
NM_001024935	ptr_miR_503_3p	-6.08	1
NM_001024936	ptr_miR_503_3p	-6.08	1
NM_001024940	ptr_miR_503_3p	-1.21	1
NM_001024947	ptr_miR_503_3p	-4.11	5
NM_001024948	ptr_miR_503_3p	-7.03	4
NM_001024956	ptr_miR_503_3p	-12.77	14
NM_001025	ptr_miR_503_3p	-9.57	4
NM_001025068	ptr_miR_503_3p	-12.21	3
NM_001025069	ptr_miR_503_3p	-12.21	3
NM_001025076	ptr_miR_503_3p	-11.29	13
NM_001025077	ptr_miR_503_3p	-11.29	15
NM_001025081	ptr_miR_503_3p	-2.88	1
NM_001025087	ptr_miR_503_3p	-4.23	1
NM_001025088	ptr_miR_503_3p	-4.23	1
NM_001025089	ptr_miR_503_3p	-4.23	1
NM_001025090	ptr_miR_503_3p	-2.88	1
NM_001025091	ptr_miR_503_3p	-4.75	7
NM_001025092	ptr_miR_503_3p	-2.88	1
NM_001025100	ptr_miR_503_3p	-6.51	6
NM_001025101	ptr_miR_503_3p	-2.88	1
NM_001025105	ptr_miR_503_3p	-2.06	1
NM_001025107	ptr_miR_503_3p	-9.4	3
NM_001025108	ptr_miR_503_3p	-12.56	7
NM_001025109	ptr_miR_503_3p	-12.25	3
NM_001025158	ptr_miR_503_3p	-6.16	1
NM_001025159	ptr_miR_503_3p	-6.16	1
NM_001025160	ptr_miR_503_3p	-9.87	1
NM_001025201	ptr_miR_503_3p	-2.29	1
NM_001025231	ptr_miR_503_3p	-4.1	3
NM_001025233	ptr_miR_503_3p	-11.51	6
NM_001025242	ptr_miR_503_3p	-2.76	1
NM_001025243	ptr_miR_503_3p	-2.76	1
NM_001025247	ptr_miR_503_3p	-9.99	3
NM_001025248	ptr_miR_503_3p	-5.54	1
NM_001025249	ptr_miR_503_3p	-5.54	1
NM_001025252	ptr_miR_503_3p	-5.67	5
NM_001025253	ptr_miR_503_3p	-5.67	5
NM_001025266	ptr_miR_503_3p	-8.05	7
NM_001025295	ptr_miR_503_3p	-5.7	1
NM_001025300	ptr_miR_503_3p	-7.61	1
NM_001025356	ptr_miR_503_3p	-8.81	6
NM_001025357	ptr_miR_503_3p	-10.02	2
NM_001025366	ptr_miR_503_3p	-5.8	2
NM_001025367	ptr_miR_503_3p	-5.8	2
NM_001025368	ptr_miR_503_3p	-5.8	2
NM_001025369	ptr_miR_503_3p	-5.8	2
NM_001025370	ptr_miR_503_3p	-5.8	2
NM_001025389	ptr_miR_503_3p	-11.41	8
NM_001025390	ptr_miR_503_3p	-11.41	8
NM_001025433	ptr_miR_503_3p	-9.72	5
NM_001025434	ptr_miR_503_3p	-9.72	5
NM_001025579	ptr_miR_503_3p	-10.89	3
NM_001025580	ptr_miR_503_3p	-9.45	6
NM_001025593	ptr_miR_503_3p	-3.72	2
NM_001025595	ptr_miR_503_3p	-3.72	2
NM_001025596	ptr_miR_503_3p	-5.92	2
NM_001025603	ptr_miR_503_3p	-6.39	1
NM_001025616	ptr_miR_503_3p	-5.37	4
NM_001025778	ptr_miR_503_3p	-3.01	1
NM_001025780	ptr_miR_503_3p	-5.7	3
NM_001026213	ptr_miR_503_3p	-2.46	1
NM_001029839	ptr_miR_503_3p	-5.73	5
NM_001029840	ptr_miR_503_3p	-5.73	5
NM_001029851	ptr_miR_503_3p	-0.75	3
NM_001029852	ptr_miR_503_3p	-0.75	3
NM_001029853	ptr_miR_503_3p	-0.75	3
NM_001029854	ptr_miR_503_3p	-0.75	3
NM_001029858	ptr_miR_503_3p	-13.81	2
NM_001029859	ptr_miR_503_3p	-4.54	2
NM_001029861	ptr_miR_503_3p	-4.15	3
NM_001029863	ptr_miR_503_3p	-9.58	9
NM_001029864	ptr_miR_503_3p	-10.28	3
NM_001029870	ptr_miR_503_3p	6.67	1
NM_001029871	ptr_miR_503_3p	-5.9	2
NM_001029875	ptr_miR_503_3p	-11.04	7
NM_001029880	ptr_miR_503_3p	-6.37	5
NM_001029882	ptr_miR_503_3p	-7.18	3
NM_001029883	ptr_miR_503_3p	-9.44	3
NM_001029884	ptr_miR_503_3p	-8.4	2
NM_001029885	ptr_miR_503_3p	-7.29	1
NM_001029888	ptr_miR_503_3p	-0.22	1
NM_001029939	ptr_miR_503_3p	-3.92	1
NM_001029954	ptr_miR_503_3p	-7.13	1
NM_001029955	ptr_miR_503_3p	-10.18	5
NM_001029976	ptr_miR_503_3p	1.38	1
NM_001029989	ptr_miR_503_3p	-6.37	3
NM_001029997	ptr_miR_503_3p	-3.64	1
NM_001029998	ptr_miR_503_3p	-0.14	2
NM_001030001	ptr_miR_503_3p	-4.15	1
NM_001030003	ptr_miR_503_3p	-7.5	2
NM_001030004	ptr_miR_503_3p	0.073	1
NM_001030005	ptr_miR_503_3p	-5.22	1
NM_001030006	ptr_miR_503_3p	-7.54	3
NM_001030007	ptr_miR_503_3p	-11.39	7
NM_001030010	ptr_miR_503_3p	-2.62	3
NM_001030015	ptr_miR_503_3p	-4.83	1
NM_001030019	ptr_miR_503_3p	-0.43	1
NM_001030047	ptr_miR_503_3p	-4.61	1
NM_001030048	ptr_miR_503_3p	-4.6	1
NM_001030055	ptr_miR_503_3p	-8.98	9
NM_001030060	ptr_miR_503_3p	-10.57	5
NM_001030287	ptr_miR_503_3p	-6.17	2
NM_001030288	ptr_miR_503_3p	-8.89	8
NM_001030311	ptr_miR_503_3p	-9.37	7
NM_001030312	ptr_miR_503_3p	-9.37	7
NM_001030313	ptr_miR_503_3p	-9.37	7
NM_001031617	ptr_miR_503_3p	-7.84	8
NM_001031618	ptr_miR_503_3p	-10.23	2
NM_001031623	ptr_miR_503_3p	-7.76	2
NM_001031666	ptr_miR_503_3p	-6.53	2
NM_001031672	ptr_miR_503_3p	-5.13	2
NM_001031677	ptr_miR_503_3p	-5.31	1
NM_001031679	ptr_miR_503_3p	-10.61	3
NM_001031680	ptr_miR_503_3p	-12.61	3
NM_001031681	ptr_miR_503_3p	-4.33	2
NM_001031683	ptr_miR_503_3p	-8.34	1
NM_001031684	ptr_miR_503_3p	-6.77	6
NM_001031685	ptr_miR_503_3p	-6.91	2
NM_001031689	ptr_miR_503_3p	-12.24	8
NM_001031690	ptr_miR_503_3p	-3.61	4
NM_001031694	ptr_miR_503_3p	-5.76	2
NM_001031695	ptr_miR_503_3p	-10.37	7
NM_001031700	ptr_miR_503_3p	-9.3	8
NM_001031701	ptr_miR_503_3p	-9.73	10
NM_001031702	ptr_miR_503_3p	-4.98	2
NM_001031705	ptr_miR_503_3p	-9.34	1
NM_001031709	ptr_miR_503_3p	1.7	1
NM_001031710	ptr_miR_503_3p	-1.7	2
NM_001031711	ptr_miR_503_3p	-1.26	1
NM_001031713	ptr_miR_503_3p	-9.55	12
NM_001031714	ptr_miR_503_3p	-7.36	1
NM_001031715	ptr_miR_503_3p	-6.73	3
NM_001031716	ptr_miR_503_3p	-4.4	5
NM_001031717	ptr_miR_503_3p	-6.7	1
NM_001031720	ptr_miR_503_3p	-7.51	3
NM_001031723	ptr_miR_503_3p	-14.5	7
NM_001031726	ptr_miR_503_3p	-8.34	4
NM_001031727	ptr_miR_503_3p	-6.18	3
NM_001031732	ptr_miR_503_3p	-16.23	10
NM_001031733	ptr_miR_503_3p	-7.16	8
NM_001031739	ptr_miR_503_3p	-0.75	1
NM_001031740	ptr_miR_503_3p	-7.58	2
NM_001031745	ptr_miR_503_3p	-8.95	1
NM_001031746	ptr_miR_503_3p	-8.11	6
NM_001031748	ptr_miR_503_3p	-9.95	1
NM_001031749	ptr_miR_503_3p	-8.52	2
NM_001031800	ptr_miR_503_3p	-10.04	1
NM_001031804	ptr_miR_503_3p	-9.57	7
NM_001031806	ptr_miR_503_3p	-12.69	5
NM_001031809	ptr_miR_503_3p	-6.53	2
NM_001031812	ptr_miR_503_3p	-8.62	2
NM_001031834	ptr_miR_503_3p	-8.28	1
NM_001031835	ptr_miR_503_3p	-6.39	3
NM_001031847	ptr_miR_503_3p	-4.48	1
NM_001031848	ptr_miR_503_3p	-2.74	1
NM_001031849	ptr_miR_503_3p	1.24	1
NM_001032221	ptr_miR_503_3p	-1.17	1
NM_001032280	ptr_miR_503_3p	-2.54	1
NM_001032282	ptr_miR_503_3p	-2.9	2
NM_001032283	ptr_miR_503_3p	-7.23	7
NM_001032284	ptr_miR_503_3p	-7.23	7
NM_001032288	ptr_miR_503_3p	-10.23	1
NM_001032289	ptr_miR_503_3p	-7	2
NM_001032291	ptr_miR_503_3p	-6.12	1
NM_001032295	ptr_miR_503_3p	-3.44	1
NM_001032296	ptr_miR_503_3p	-13.16	6
NM_001032364	ptr_miR_503_3p	-9.7	1
NM_001032365	ptr_miR_503_3p	-9.7	1
NM_001032377	ptr_miR_503_3p	-6	1
NM_001032392	ptr_miR_503_3p	-5.94	10
NM_001032393	ptr_miR_503_3p	-2.97	1
NM_001032394	ptr_miR_503_3p	-11.94	9
NM_001032395	ptr_miR_503_3p	-10.43	8
NM_001032396	ptr_miR_503_3p	-9.76	1
NM_001032409	ptr_miR_503_3p	-2.68	1
NM_001032726	ptr_miR_503_3p	-5.55	1
NM_001032730	ptr_miR_503_3p	-5.6	2
NM_001032731	ptr_miR_503_3p	-12.04	3
NM_001032999	ptr_miR_503_3p	-10.89	6
NM_001033002	ptr_miR_503_3p	-4.97	1
NM_001033025	ptr_miR_503_3p	-8.26	3
NM_001033030	ptr_miR_503_3p	-4.36	1
NM_001033031	ptr_miR_503_3p	-4.36	1
NM_001033032	ptr_miR_503_3p	-4.36	1
NM_001033044	ptr_miR_503_3p	-9.14	3
NM_001033045	ptr_miR_503_3p	-9.84	5
NM_001033046	ptr_miR_503_3p	-4.83	1
NM_001033047	ptr_miR_503_3p	-13.03	2
NM_001033053	ptr_miR_503_3p	-4.51	1
NM_001033056	ptr_miR_503_3p	-9.14	3
NM_001033057	ptr_miR_503_3p	-11.7	2
NM_001033059	ptr_miR_503_3p	-6.39	7
NM_001033081	ptr_miR_503_3p	-2.31	3
NM_001033082	ptr_miR_503_3p	-2.31	3
NM_001033087	ptr_miR_503_3p	-11.33	3
NM_001033088	ptr_miR_503_3p	-10.13	2
NM_001033113	ptr_miR_503_3p	2.65	1
NM_001033117	ptr_miR_503_3p	-13.42	8
NM_001033503	ptr_miR_503_3p	-10.85	9
NM_001033504	ptr_miR_503_3p	-4.04	1
NM_001033506	ptr_miR_503_3p	-3.45	1
NM_001033518	ptr_miR_503_3p	-5.65	1
NM_001033519	ptr_miR_503_3p	-5.65	1
NM_001033520	ptr_miR_503_3p	-5.65	1
NM_001033521	ptr_miR_503_3p	-6.83	2
NM_001033522	ptr_miR_503_3p	-6.83	2
NM_001033551	ptr_miR_503_3p	-9.24	2
NM_001033553	ptr_miR_503_3p	-3.26	1
NM_001033554	ptr_miR_503_3p	-8.95	3
NM_001033555	ptr_miR_503_3p	-3.26	1
NM_001033556	ptr_miR_503_3p	1.41	1
NM_001033561	ptr_miR_503_3p	-8.9	5
NM_001033564	ptr_miR_503_3p	-9.93	4
NM_001033566	ptr_miR_503_3p	-4.6	1
NM_001033568	ptr_miR_503_3p	-4.6	1
NM_001033569	ptr_miR_503_3p	-2.44	1
NM_001033570	ptr_miR_503_3p	-2.44	1
NM_001033571	ptr_miR_503_3p	-2.44	1
NM_001033572	ptr_miR_503_3p	-2.44	1
NM_001033574	ptr_miR_503_3p	-2.44	1
NM_001033576	ptr_miR_503_3p	-9.95	4
NM_001033578	ptr_miR_503_3p	-6.17	5
NM_001033581	ptr_miR_503_3p	-13.79	1
NM_001033582	ptr_miR_503_3p	-13.79	1
NM_001033583	ptr_miR_503_3p	-8.2	1
NM_001033602	ptr_miR_503_3p	-16.1	5
NM_001033719	ptr_miR_503_3p	-6.47	1
NM_001033723	ptr_miR_503_3p	-10.48	25
NM_001033756	ptr_miR_503_3p	-5.8	2
NM_001033855	ptr_miR_503_3p	-14.47	3
NM_001033857	ptr_miR_503_3p	-14.47	3
NM_001033858	ptr_miR_503_3p	-14.47	3
NM_001033886	ptr_miR_503_3p	-7.46	1
NM_001033910	ptr_miR_503_3p	-5.47	4
NM_001033925	ptr_miR_503_3p	-7.24	4
NM_001033930	ptr_miR_503_3p	-6.21	3
NM_001033952	ptr_miR_503_3p	-12.03	1
NM_001033953	ptr_miR_503_3p	-5.47	2
NM_001034	ptr_miR_503_3p	-8.49	2
NM_001034025	ptr_miR_503_3p	-4.47	1
NM_001034116	ptr_miR_503_3p	-7.74	1
NM_001034173	ptr_miR_503_3p	-10.16	8
NM_001034837	ptr_miR_503_3p	-0.98	1
NM_001034838	ptr_miR_503_3p	-0.98	1
NM_001034841	ptr_miR_503_3p	-11.77	10
NM_001034842	ptr_miR_503_3p	-5.11	1
NM_001034850	ptr_miR_503_3p	-5.41	2
NM_001034852	ptr_miR_503_3p	-2.01	2
NM_001034914	ptr_miR_503_3p	-11.18	2
NM_001034915	ptr_miR_503_3p	-7.24	6
NM_001034954	ptr_miR_503_3p	-6.61	2
NM_001034955	ptr_miR_503_3p	-6.61	2
NM_001034956	ptr_miR_503_3p	-6.61	2
NM_001034957	ptr_miR_503_3p	-6.61	2
NM_001035	ptr_miR_503_3p	-6.81	3
NM_001035003	ptr_miR_503_3p	-6.4	4
NM_001035004	ptr_miR_503_3p	-6.4	4
NM_001035005	ptr_miR_503_3p	-11.59	2
NM_001035223	ptr_miR_503_3p	-4.53	1
NM_001035247	ptr_miR_503_3p	-8.63	1
NM_001035254	ptr_miR_503_3p	-7.24	3
NM_001035260	ptr_miR_503_3p	-9.09	4
NM_001035511	ptr_miR_503_3p	-8.05	7
NM_001035512	ptr_miR_503_3p	-8.05	7
NM_001035513	ptr_miR_503_3p	-8.05	7
NM_001035516	ptr_miR_503_3p	-4.1	1
NM_001035521	ptr_miR_503_3p	-11.18	3
NM_001035534	ptr_miR_503_3p	-4.21	1
NM_001037	ptr_miR_503_3p	-9.76	1
NM_001037131	ptr_miR_503_3p	-12.85	6
NM_001037132	ptr_miR_503_3p	-7.82	8
NM_001037144	ptr_miR_503_3p	-3.25	1
NM_001037160	ptr_miR_503_3p	-10.96	2
NM_001037163	ptr_miR_503_3p	-5.76	2
NM_001037164	ptr_miR_503_3p	-5.72	2
NM_001037165	ptr_miR_503_3p	-6.98	7
NM_001037171	ptr_miR_503_3p	-8.2	1
NM_001037172	ptr_miR_503_3p	-4.71	3
NM_001037174	ptr_miR_503_3p	-7.3	3
NM_001037232	ptr_miR_503_3p	-9.86	4
NM_001037277	ptr_miR_503_3p	-0.49	3
NM_001037283	ptr_miR_503_3p	-1.3	1
NM_001037288	ptr_miR_503_3p	-0.18	1
NM_001037290	ptr_miR_503_3p	-13.01	3
NM_001037293	ptr_miR_503_3p	-8.9	13
NM_001037317	ptr_miR_503_3p	-13.61	4
NM_001037324	ptr_miR_503_3p	-4.24	1
NM_001037328	ptr_miR_503_3p	-6.81	3
NM_001037330	ptr_miR_503_3p	-7.45	1
NM_001037331	ptr_miR_503_3p	-8.05	2
NM_001037332	ptr_miR_503_3p	-11.94	2
NM_001037333	ptr_miR_503_3p	-11.94	2
NM_001037334	ptr_miR_503_3p	-8.75	4
NM_001037339	ptr_miR_503_3p	-9.22	3
NM_001037340	ptr_miR_503_3p	-9.22	3
NM_001037341	ptr_miR_503_3p	-9.22	3
NM_001037343	ptr_miR_503_3p	-10.2	1
NM_001037442	ptr_miR_503_3p	-10.04	4
NM_001037494	ptr_miR_503_3p	-0.16	1
NM_001037495	ptr_miR_503_3p	-0.16	1
NM_001037501	ptr_miR_503_3p	-8.4	8
NM_001037533	ptr_miR_503_3p	1.94	1
NM_001037535	ptr_miR_503_3p	-3.76	2
NM_001037536	ptr_miR_503_3p	-3.76	2
NM_001037540	ptr_miR_503_3p	-3.76	2
NM_001037553	ptr_miR_503_3p	-7.06	3
NM_001037558	ptr_miR_503_3p	-2.07	1
NM_001037582	ptr_miR_503_3p	-11.38	4
NM_001037631	ptr_miR_503_3p	-3.93	2
NM_001037639	ptr_miR_503_3p	-2.19	1
NM_001037671	ptr_miR_503_3p	-2.68	2
NM_001037675	ptr_miR_503_3p	-8.4	4
NM_001037735	ptr_miR_503_3p	-2.7	2
NM_001037808	ptr_miR_503_3p	-4.32	2
NM_001037813	ptr_miR_503_3p	-6.6	1
NM_001037814	ptr_miR_503_3p	-0.27	1
NM_001037872	ptr_miR_503_3p	-5.4	1
NM_001037954	ptr_miR_503_3p	-4.45	4
NM_001038	ptr_miR_503_3p	-7.61	3
NM_001038603	ptr_miR_503_3p	-3.05	1
NM_001038628	ptr_miR_503_3p	-7.46	4
NM_001038633	ptr_miR_503_3p	-9.6	4
NM_001038640	ptr_miR_503_3p	-8.17	2
NM_001038702	ptr_miR_503_3p	-9.18	6
NM_001038707	ptr_miR_503_3p	-8.18	1
NM_001039	ptr_miR_503_3p	-10.02	3
NM_001039029	ptr_miR_503_3p	-17.59	4
NM_001039091	ptr_miR_503_3p	-3.36	1
NM_001039127	ptr_miR_503_3p	-8.19	1
NM_001039130	ptr_miR_503_3p	-7.5	1
NM_001039131	ptr_miR_503_3p	-7.5	1
NM_001039141	ptr_miR_503_3p	-3.01	3
NM_001039152	ptr_miR_503_3p	-2.88	2
NM_001039199	ptr_miR_503_3p	-10.39	9
NM_001039210	ptr_miR_503_3p	-8.48	5
NM_001039211	ptr_miR_503_3p	-4.6	2
NM_001039348	ptr_miR_503_3p	1.31	2
NM_001039349	ptr_miR_503_3p	1.31	2
NM_001039360	ptr_miR_503_3p	-4.8	2
NM_001039362	ptr_miR_503_3p	-5.63	6
NM_001039366	ptr_miR_503_3p	-5.22	1
NM_001039367	ptr_miR_503_3p	-5.22	1
NM_001039372	ptr_miR_503_3p	-6.08	2
NM_001039380	ptr_miR_503_3p	-7.36	5
NM_001039395	ptr_miR_503_3p	-8.54	9
NM_001039396	ptr_miR_503_3p	-1.33	1
NM_001039397	ptr_miR_503_3p	-8.94	1
NM_001039459	ptr_miR_503_3p	-3.85	1
NM_001039464	ptr_miR_503_3p	0.063	1
NM_001039465	ptr_miR_503_3p	11.18	1
NM_001039469	ptr_miR_503_3p	-2.66	1
NM_001039476	ptr_miR_503_3p	-3.64	2
NM_001039477	ptr_miR_503_3p	-8.14	2
NM_001039479	ptr_miR_503_3p	-5.49	8
NM_001039490	ptr_miR_503_3p	-1.25	1
NM_001039492	ptr_miR_503_3p	-3.82	1
NM_001039500	ptr_miR_503_3p	-6.81	1
NM_001039508	ptr_miR_503_3p	-7.35	1
NM_001039523	ptr_miR_503_3p	-0.3	1
NM_001039535	ptr_miR_503_3p	-11.76	6
NM_001039538	ptr_miR_503_3p	-6.04	8
NM_001039547	ptr_miR_503_3p	-13.27	14
NM_001039550	ptr_miR_503_3p	-13.09	1
NM_001039569	ptr_miR_503_3p	-8.61	4
NM_001039570	ptr_miR_503_3p	-5.52	4
NM_001039573	ptr_miR_503_3p	-6.71	2
NM_001039574	ptr_miR_503_3p	-10.07	4
NM_001039580	ptr_miR_503_3p	-5.38	12
NM_001039585	ptr_miR_503_3p	-10.61	9
NM_001039590	ptr_miR_503_3p	-4.69	3
NM_001039591	ptr_miR_503_3p	-4.69	3
NM_001039613	ptr_miR_503_3p	-5.9	2
NM_001039615	ptr_miR_503_3p	-2.46	2
NM_001039617	ptr_miR_503_3p	-12.6	2
NM_001039618	ptr_miR_503_3p	-13.83	12
NM_001039656	ptr_miR_503_3p	-8.42	4
NM_001039659	ptr_miR_503_3p	-4.15	1
NM_001039660	ptr_miR_503_3p	-4.15	1
NM_001039661	ptr_miR_503_3p	-9.34	2
NM_001039675	ptr_miR_503_3p	-14.39	2
NM_001039690	ptr_miR_503_3p	-3.17	1
NM_001039693	ptr_miR_503_3p	-9.11	6
NM_001039697	ptr_miR_503_3p	-3.5	2
NM_001039702	ptr_miR_503_3p	-7.51	4
NM_001039705	ptr_miR_503_3p	-2.29	1
NM_001039709	ptr_miR_503_3p	-10.89	6
NM_001039711	ptr_miR_503_3p	-7.5	1
NM_001039712	ptr_miR_503_3p	-7.5	1
NM_001039715	ptr_miR_503_3p	-8.84	4
NM_001039716	ptr_miR_503_3p	-8.84	4
NM_001039752	ptr_miR_503_3p	-7.02	3
NM_001039753	ptr_miR_503_3p	0.63	1
NM_001039762	ptr_miR_503_3p	-10.15	3
NM_001039763	ptr_miR_503_3p	-10.57	2
NM_001039770	ptr_miR_503_3p	-12.26	2
NM_001039771	ptr_miR_503_3p	-7.1	2
NM_001039802	ptr_miR_503_3p	-4.24	3
NM_001039840	ptr_miR_503_3p	-10	15
NM_001039844	ptr_miR_503_3p	-7.07	3
NM_001039845	ptr_miR_503_3p	-7.06	1
NM_001039877	ptr_miR_503_3p	-2.99	2
NM_001039885	ptr_miR_503_3p	-9.97	3
NM_001039887	ptr_miR_503_3p	-4.15	1
NM_001039888	ptr_miR_503_3p	-4.45	2
NM_001039891	ptr_miR_503_3p	-8.73	2
NM_001039905	ptr_miR_503_3p	-8.76	2
NM_001039920	ptr_miR_503_3p	-5.93	2
NM_001039936	ptr_miR_503_3p	-8.61	1
NM_001039937	ptr_miR_503_3p	-7.14	9
NM_001039938	ptr_miR_503_3p	-9.18	5
NM_001039948	ptr_miR_503_3p	-8.09	3
NM_001039958	ptr_miR_503_3p	0.058	1
NM_001039960	ptr_miR_503_3p	-10.96	5
NM_001039966	ptr_miR_503_3p	-5.01	1
NM_001039970	ptr_miR_503_3p	-3.08	2
NM_001039999	ptr_miR_503_3p	-11.94	1
NM_001040000	ptr_miR_503_3p	-7.05	1
NM_001040006	ptr_miR_503_3p	-13.14	5
NM_001040007	ptr_miR_503_3p	-5.9	2
NM_001040020	ptr_miR_503_3p	-9.92	6
NM_001040022	ptr_miR_503_3p	1.95	1
NM_001040023	ptr_miR_503_3p	1.95	1
NM_001040025	ptr_miR_503_3p	1.95	1
NM_001040033	ptr_miR_503_3p	-15.53	1
NM_001040057	ptr_miR_503_3p	-9.88	1
NM_001040058	ptr_miR_503_3p	-2.23	1
NM_001040060	ptr_miR_503_3p	-2.23	1
NM_001040061	ptr_miR_503_3p	-7.72	9
NM_001040078	ptr_miR_503_3p	-8.12	1
NM_001040084	ptr_miR_503_3p	0.78	2
NM_001040092	ptr_miR_503_3p	-3.13	1
NM_001040100	ptr_miR_503_3p	-8.54	1
NM_001040101	ptr_miR_503_3p	0.72	1
NM_001040102	ptr_miR_503_3p	-10.37	6
NM_001040103	ptr_miR_503_3p	-10.37	6
NM_001040105	ptr_miR_503_3p	-9.91	1
NM_001040108	ptr_miR_503_3p	1.29	2
NM_001040110	ptr_miR_503_3p	-9.97	4
NM_001040125	ptr_miR_503_3p	-6.17	1
NM_001040126	ptr_miR_503_3p	-6.17	1
NM_001040134	ptr_miR_503_3p	-4.65	1
NM_001040135	ptr_miR_503_3p	-3.25	1
NM_001040142	ptr_miR_503_3p	-6.46	6
NM_001040143	ptr_miR_503_3p	-6.46	6
NM_001040146	ptr_miR_503_3p	-3.17	1
NM_001040151	ptr_miR_503_3p	-10.72	8
NM_001040152	ptr_miR_503_3p	-13.04	9
NM_001040153	ptr_miR_503_3p	-5.17	3
NM_001040157	ptr_miR_503_3p	-8.21	4
NM_001040167	ptr_miR_503_3p	-9.47	1
NM_001040172	ptr_miR_503_3p	-5.04	1
NM_001040173	ptr_miR_503_3p	-10.76	3
NM_001040179	ptr_miR_503_3p	-14.81	3
NM_001040181	ptr_miR_503_3p	-7.32	2
NM_001040182	ptr_miR_503_3p	-7.32	2
NM_001040183	ptr_miR_503_3p	-7.32	2
NM_001040185	ptr_miR_503_3p	-6.14	5
NM_001040199	ptr_miR_503_3p	-7.32	2
NM_001040200	ptr_miR_503_3p	-7.32	2
NM_001040202	ptr_miR_503_3p	-0.031	1
NM_001040214	ptr_miR_503_3p	-11.13	5
NM_001040260	ptr_miR_503_3p	-11.2	2
NM_001040261	ptr_miR_503_3p	-11.2	2
NM_001040272	ptr_miR_503_3p	-15.05	5
NM_001040273	ptr_miR_503_3p	-9.24	4
NM_001040275	ptr_miR_503_3p	-0.84	1
NM_001040280	ptr_miR_503_3p	1.59	1
NM_001040284	ptr_miR_503_3p	-10.01	11
NM_001040285	ptr_miR_503_3p	-10.01	11
NM_001040402	ptr_miR_503_3p	-5.18	2
NM_001040424	ptr_miR_503_3p	-5.19	3
NM_001040429	ptr_miR_503_3p	-7.08	7
NM_001040439	ptr_miR_503_3p	-6.99	1
NM_001040440	ptr_miR_503_3p	-4.6	1
NM_001040441	ptr_miR_503_3p	-8.9	18
NM_001040445	ptr_miR_503_3p	-14.13	4
NM_001040446	ptr_miR_503_3p	-11.48	2
NM_001040450	ptr_miR_503_3p	-12.93	7
NM_001040453	ptr_miR_503_3p	-12.93	7
NM_001040455	ptr_miR_503_3p	-8.3	4
NM_001040456	ptr_miR_503_3p	-4.65	3
NM_001040457	ptr_miR_503_3p	-4.65	3
NM_001040458	ptr_miR_503_3p	-3.01	1
NM_001040613	ptr_miR_503_3p	-5.08	4
NM_001040619	ptr_miR_503_3p	-6.17	2
NM_001040624	ptr_miR_503_3p	-12.35	5
NM_001040625	ptr_miR_503_3p	-12.35	5
NM_001040626	ptr_miR_503_3p	-12.35	5
NM_001040627	ptr_miR_503_3p	-12.35	5
NM_001040628	ptr_miR_503_3p	-12.35	5
NM_001040629	ptr_miR_503_3p	-12.35	5
NM_001040630	ptr_miR_503_3p	-12.35	5
NM_001040647	ptr_miR_503_3p	-7.85	4
NM_001040648	ptr_miR_503_3p	-7.85	4
NM_001040653	ptr_miR_503_3p	-8.17	17
NM_001040655	ptr_miR_503_3p	-9.19	1
NM_001040656	ptr_miR_503_3p	-9.19	1
NM_001040657	ptr_miR_503_3p	-9.19	1
NM_001040658	ptr_miR_503_3p	-9.19	1
NM_001040659	ptr_miR_503_3p	-9.19	1
NM_001040660	ptr_miR_503_3p	-9.19	1
NM_001040661	ptr_miR_503_3p	-2.14	1
NM_001040662	ptr_miR_503_3p	0.48	2
NM_001040663	ptr_miR_503_3p	-8.45	3
NM_001040665	ptr_miR_503_3p	-9.33	9
NM_001040666	ptr_miR_503_3p	-1.25	2
NM_001040701	ptr_miR_503_3p	0.26	1
NM_001040708	ptr_miR_503_3p	-7.83	2
NM_001040709	ptr_miR_503_3p	-11.57	4
NM_001040710	ptr_miR_503_3p	-10.71	2
NM_001040712	ptr_miR_503_3p	-9.93	5
NM_001040715	ptr_miR_503_3p	-9.05	2
NM_001040875	ptr_miR_503_3p	-6.32	3
NM_001040876	ptr_miR_503_3p	-5.65	5
NM_001041	ptr_miR_503_3p	-6.01	1
NM_001042	ptr_miR_503_3p	-8.39	3
NM_001042351	ptr_miR_503_3p	-4.44	1
NM_001042353	ptr_miR_503_3p	-6.27	2
NM_001042355	ptr_miR_503_3p	-9.58	6
NM_001042357	ptr_miR_503_3p	-4.79	8
NM_001042358	ptr_miR_503_3p	-4.79	8
NM_001042359	ptr_miR_503_3p	-4.79	8
NM_001042360	ptr_miR_503_3p	-4.79	8
NM_001042361	ptr_miR_503_3p	-4.79	8
NM_001042362	ptr_miR_503_3p	-4.79	8
NM_001042363	ptr_miR_503_3p	-4.79	8
NM_001042364	ptr_miR_503_3p	-4.79	8
NM_001042365	ptr_miR_503_3p	-4.79	8
NM_001042368	ptr_miR_503_3p	-2.48	1
NM_001042371	ptr_miR_503_3p	-13.38	2
NM_001042383	ptr_miR_503_3p	-18.71	8
NM_001042385	ptr_miR_503_3p	-5.54	6
NM_001042386	ptr_miR_503_3p	-5.54	6
NM_001042387	ptr_miR_503_3p	-4.79	8
NM_001042389	ptr_miR_503_3p	-4.79	8
NM_001042390	ptr_miR_503_3p	-4.79	8
NM_001042391	ptr_miR_503_3p	-4.79	8
NM_001042392	ptr_miR_503_3p	-4.79	8
NM_001042393	ptr_miR_503_3p	-4.79	8
NM_001042394	ptr_miR_503_3p	-4.79	8
NM_001042395	ptr_miR_503_3p	-4.79	8
NM_001042396	ptr_miR_503_3p	-4.79	8
NM_001042397	ptr_miR_503_3p	-4.79	8
NM_001042400	ptr_miR_503_3p	-18.71	8
NM_001042402	ptr_miR_503_3p	-1.61	1
NM_001042403	ptr_miR_503_3p	-7.03	2
NM_001042404	ptr_miR_503_3p	-4.43	7
NM_001042405	ptr_miR_503_3p	-4.43	7
NM_001042406	ptr_miR_503_3p	-10.01	4
NM_001042412	ptr_miR_503_3p	-9.58	6
NM_001042413	ptr_miR_503_3p	-5.59	4
NM_001042417	ptr_miR_503_3p	-5.38	1
NM_001042422	ptr_miR_503_3p	-4.65	1
NM_001042423	ptr_miR_503_3p	-4.65	1
NM_001042424	ptr_miR_503_3p	-9.13	6
NM_001042425	ptr_miR_503_3p	-2.54	1
NM_001042428	ptr_miR_503_3p	5.21	1
NM_001042437	ptr_miR_503_3p	-9.48	2
NM_001042440	ptr_miR_503_3p	-4.71	3
NM_001042452	ptr_miR_503_3p	-6.87	2
NM_001042453	ptr_miR_503_3p	-6.87	2
NM_001042459	ptr_miR_503_3p	-7.29	2
NM_001042463	ptr_miR_503_3p	-2.81	2
NM_001042467	ptr_miR_503_3p	-10.76	5
NM_001042469	ptr_miR_503_3p	-9.13	3
NM_001042470	ptr_miR_503_3p	-9.13	3
NM_001042472	ptr_miR_503_3p	-4.85	1
NM_001042473	ptr_miR_503_3p	-6.42	1
NM_001042474	ptr_miR_503_3p	-4.2	1
NM_001042475	ptr_miR_503_3p	-8.59	6
NM_001042476	ptr_miR_503_3p	-6.73	2
NM_001042479	ptr_miR_503_3p	-8.96	4
NM_001042480	ptr_miR_503_3p	-8.96	4
NM_001042481	ptr_miR_503_3p	-8.82	4
NM_001042482	ptr_miR_503_3p	-4.91	3
NM_001042486	ptr_miR_503_3p	-12.35	2
NM_001042492	ptr_miR_503_3p	-3.99	5
NM_001042493	ptr_miR_503_3p	-6.63	2
NM_001042494	ptr_miR_503_3p	-10.05	7
NM_001042495	ptr_miR_503_3p	-10.05	7
NM_001042496	ptr_miR_503_3p	-10.05	7
NM_001042497	ptr_miR_503_3p	-10.05	7
NM_001042498	ptr_miR_503_3p	-7	2
NM_001042506	ptr_miR_503_3p	-1.42	2
NM_001042510	ptr_miR_503_3p	-9.17	4
NM_001042512	ptr_miR_503_3p	-2.67	3
NM_001042517	ptr_miR_503_3p	-8.37	2
NM_001042518	ptr_miR_503_3p	-10.63	1
NM_001042519	ptr_miR_503_3p	-11.96	7
NM_001042520	ptr_miR_503_3p	-11.96	7
NM_001042521	ptr_miR_503_3p	-11.96	7
NM_001042522	ptr_miR_503_3p	-7.87	7
NM_001042533	ptr_miR_503_3p	-9.28	9
NM_001042537	ptr_miR_503_3p	-5.31	8
NM_001042539	ptr_miR_503_3p	-4.64	1
NM_001042540	ptr_miR_503_3p	0.46	2
NM_001042543	ptr_miR_503_3p	-4.66	3
NM_001042544	ptr_miR_503_3p	-9.75	1
NM_001042545	ptr_miR_503_3p	-9.75	1
NM_001042546	ptr_miR_503_3p	-5.45	1
NM_001042548	ptr_miR_503_3p	-12.65	3
NM_001042549	ptr_miR_503_3p	-7.37	14
NM_001042550	ptr_miR_503_3p	-8.66	2
NM_001042551	ptr_miR_503_3p	-8.66	2
NM_001042552	ptr_miR_503_3p	-0.81	1
NM_001042553	ptr_miR_503_3p	-0.81	1
NM_001042555	ptr_miR_503_3p	-10.33	4
NM_001042559	ptr_miR_503_3p	-3.31	2
NM_001042572	ptr_miR_503_3p	-0.24	1
NM_001042574	ptr_miR_503_3p	-10.03	3
NM_001042576	ptr_miR_503_3p	-5.63	1
NM_001042583	ptr_miR_503_3p	-6.23	3
NM_001042584	ptr_miR_503_3p	-6.23	4
NM_001042585	ptr_miR_503_3p	-6.23	3
NM_001042586	ptr_miR_503_3p	-6.23	3
NM_001042587	ptr_miR_503_3p	-6.23	4
NM_001042589	ptr_miR_503_3p	-7.54	1
NM_001042590	ptr_miR_503_3p	-7.54	1
NM_001042594	ptr_miR_503_3p	-5.65	2
NM_001042599	ptr_miR_503_3p	-10.19	21
NM_001042601	ptr_miR_503_3p	-6.55	7
NM_001042603	ptr_miR_503_3p	-6.74	6
NM_001042604	ptr_miR_503_3p	-8.93	5
NM_001042610	ptr_miR_503_3p	-7.75	3
NM_001042616	ptr_miR_503_3p	-7.84	1
NM_001042632	ptr_miR_503_3p	-0.54	2
NM_001042633	ptr_miR_503_3p	-0.54	2
[truncated: 21,474 more rows]

## Sheet: hsa-miR-508-3p
Table S7. Target genes predicted by PITA for miR-508-3p human variant
3'UTR (GRCh37/hg19)	microRNA	Minimum DDG	Number of target sites
NM_000016	hsa_miR_508_3p	-3.73	1
NM_000019	hsa_miR_508_3p	-3.91	1
NM_000020	hsa_miR_508_3p	-5.52	4
NM_000021	hsa_miR_508_3p	-10.16	6
NM_000025	hsa_miR_508_3p	-7.16	3
NM_000027	hsa_miR_508_3p	-5.86	2
NM_000028	hsa_miR_508_3p	-4.99	3
NM_000031	hsa_miR_508_3p	-5.15	2
NM_000033	hsa_miR_508_3p	-5.78	2
NM_000035	hsa_miR_508_3p	-12.4	6
NM_000037	hsa_miR_508_3p	-6.39	2
NM_000038	hsa_miR_508_3p	-3.77	3
NM_000040	hsa_miR_508_3p	-6.51	1
NM_000043	hsa_miR_508_3p	-5.79	3
NM_000044	hsa_miR_508_3p	-15.06	7
NM_000045	hsa_miR_508_3p	-5.08	1
NM_000046	hsa_miR_508_3p	-3.92	6
NM_000048	hsa_miR_508_3p	5.12	1
NM_000050	hsa_miR_508_3p	-2.94	1
NM_000051	hsa_miR_508_3p	-5.56	5
NM_000052	hsa_miR_508_3p	-6	7
NM_000053	hsa_miR_508_3p	-1.93	1
NM_000056	hsa_miR_508_3p	-4.17	1
NM_000059	hsa_miR_508_3p	-3.84	2
NM_000060	hsa_miR_508_3p	-3.06	1
NM_000065	hsa_miR_508_3p	-7.24	1
NM_000068	hsa_miR_508_3p	-5.83	1
NM_000070	hsa_miR_508_3p	-4.98	1
NM_000071	hsa_miR_508_3p	-3.39	1
NM_000073	hsa_miR_508_3p	1.38	1
NM_000074	hsa_miR_508_3p	-2.58	1
NM_000075	hsa_miR_508_3p	6.59	1
NM_000080	hsa_miR_508_3p	-5.8	3
NM_000081	hsa_miR_508_3p	-2.3	2
NM_000082	hsa_miR_508_3p	-1	2
NM_000084	hsa_miR_508_3p	-5.97	9
NM_000087	hsa_miR_508_3p	-5.08	2
NM_000088	hsa_miR_508_3p	-3.3	1
NM_000090	hsa_miR_508_3p	-8.4	3
NM_000091	hsa_miR_508_3p	-6.73	10
NM_000092	hsa_miR_508_3p	-8.79	7
NM_000093	hsa_miR_508_3p	-4.72	2
NM_000096	hsa_miR_508_3p	-8.28	3
NM_000097	hsa_miR_508_3p	-3.04	1
NM_000098	hsa_miR_508_3p	-9.5	4
NM_000099	hsa_miR_508_3p	0.42	1
NM_000101	hsa_miR_508_3p	-1.44	1
NM_000103	hsa_miR_508_3p	-7.14	6
NM_000104	hsa_miR_508_3p	-12.12	6
NM_000107	hsa_miR_508_3p	0.66	1
NM_000108	hsa_miR_508_3p	-4.65	4
NM_000109	hsa_miR_508_3p	-3.69	1
NM_000110	hsa_miR_508_3p	-7.42	2
NM_000112	hsa_miR_508_3p	-7.8	8
NM_000114	hsa_miR_508_3p	3.88	1
NM_000115	hsa_miR_508_3p	-3.36	4
NM_000119	hsa_miR_508_3p	-11.31	1
NM_000121	hsa_miR_508_3p	-6.18	3
NM_000124	hsa_miR_508_3p	-7.19	6
NM_000125	hsa_miR_508_3p	-5.08	7
NM_000126	hsa_miR_508_3p	-6.88	5
NM_000128	hsa_miR_508_3p	-8.08	3
NM_000129	hsa_miR_508_3p	6.67	1
NM_000130	hsa_miR_508_3p	-7.15	4
NM_000131	hsa_miR_508_3p	-7.44	2
NM_000132	hsa_miR_508_3p	-10.47	7
NM_000133	hsa_miR_508_3p	-6.06	2
NM_000134	hsa_miR_508_3p	-9.05	3
NM_000136	hsa_miR_508_3p	-5.41	4
NM_000138	hsa_miR_508_3p	-10.37	4
NM_000139	hsa_miR_508_3p	-3.41	2
NM_000140	hsa_miR_508_3p	-10.51	19
NM_000144	hsa_miR_508_3p	-9.97	9
NM_000147	hsa_miR_508_3p	-8.69	4
NM_000148	hsa_miR_508_3p	-6.04	5
NM_000150	hsa_miR_508_3p	6.44	1
NM_000151	hsa_miR_508_3p	-5.51	5
NM_000153	hsa_miR_508_3p	-8.24	8
NM_000155	hsa_miR_508_3p	-2.78	1
NM_000161	hsa_miR_508_3p	1.75	1
NM_000162	hsa_miR_508_3p	-10.74	1
NM_000163	hsa_miR_508_3p	-4.87	8
NM_000165	hsa_miR_508_3p	-7.08	2
NM_000166	hsa_miR_508_3p	-4.71	1
NM_000167	hsa_miR_508_3p	-4.18	3
NM_000168	hsa_miR_508_3p	-12.35	5
NM_000171	hsa_miR_508_3p	2.65	1
NM_000175	hsa_miR_508_3p	-5.95	6
NM_000176	hsa_miR_508_3p	-2.64	3
NM_000183	hsa_miR_508_3p	2.18	1
NM_000184	hsa_miR_508_3p	-4.67	1
NM_000189	hsa_miR_508_3p	-1.31	2
NM_000190	hsa_miR_508_3p	3.5	1
NM_000192	hsa_miR_508_3p	-11.18	3
NM_000194	hsa_miR_508_3p	-6.49	1
NM_000195	hsa_miR_508_3p	-5.83	2
NM_000196	hsa_miR_508_3p	-11.58	2
NM_000198	hsa_miR_508_3p	-2.38	1
NM_000201	hsa_miR_508_3p	-0.76	2
NM_000202	hsa_miR_508_3p	-8.31	7
NM_000208	hsa_miR_508_3p	0.76	1
NM_000210	hsa_miR_508_3p	-5.41	5
NM_000212	hsa_miR_508_3p	0.9	3
NM_000214	hsa_miR_508_3p	-0.75	2
NM_000215	hsa_miR_508_3p	-11.06	3
NM_000216	hsa_miR_508_3p	-4.68	4
NM_000217	hsa_miR_508_3p	-11.59	8
NM_000219	hsa_miR_508_3p	-3.35	4
NM_000220	hsa_miR_508_3p	-0.82	3
NM_000221	hsa_miR_508_3p	-7.31	2
NM_000222	hsa_miR_508_3p	-6.43	6
NM_000223	hsa_miR_508_3p	-4.52	3
NM_000226	hsa_miR_508_3p	-5.68	1
NM_000230	hsa_miR_508_3p	3.75	1
NM_000232	hsa_miR_508_3p	-1.44	4
NM_000233	hsa_miR_508_3p	-2.39	1
NM_000235	hsa_miR_508_3p	-10.43	2
NM_000237	hsa_miR_508_3p	5.53	1
NM_000239	hsa_miR_508_3p	-2.45	2
NM_000242	hsa_miR_508_3p	-9.78	4
NM_000243	hsa_miR_508_3p	5.72	2
NM_000244	hsa_miR_508_3p	-13.55	2
NM_000245	hsa_miR_508_3p	-10.15	6
NM_000246	hsa_miR_508_3p	-5.62	2
NM_000248	hsa_miR_508_3p	-10.4	7
NM_000252	hsa_miR_508_3p	-10.63	4
NM_000253	hsa_miR_508_3p	-9.53	2
NM_000254	hsa_miR_508_3p	-7.28	9
NM_000255	hsa_miR_508_3p	-6.79	2
NM_000259	hsa_miR_508_3p	-8.53	7
NM_000260	hsa_miR_508_3p	-4.08	1
NM_000262	hsa_miR_508_3p	-9.57	3
NM_000264	hsa_miR_508_3p	-6.8	4
NM_000266	hsa_miR_508_3p	-3.04	3
NM_000267	hsa_miR_508_3p	-4.99	3
NM_000268	hsa_miR_508_3p	-2.54	7
NM_000270	hsa_miR_508_3p	-13.25	2
NM_000272	hsa_miR_508_3p	-9.47	1
NM_000273	hsa_miR_508_3p	-5.31	1
NM_000274	hsa_miR_508_3p	0.76	1
NM_000275	hsa_miR_508_3p	-2.97	1
NM_000276	hsa_miR_508_3p	-3.98	8
NM_000278	hsa_miR_508_3p	-9.54	2
NM_000280	hsa_miR_508_3p	-10.16	11
NM_000283	hsa_miR_508_3p	-3.28	4
NM_000284	hsa_miR_508_3p	-4.5	3
NM_000285	hsa_miR_508_3p	-3.6	1
NM_000288	hsa_miR_508_3p	-5.57	2
NM_000289	hsa_miR_508_3p	-2.77	1
NM_000292	hsa_miR_508_3p	-1.11	1
NM_000293	hsa_miR_508_3p	-2.62	6
NM_000294	hsa_miR_508_3p	-6.3	4
NM_000295	hsa_miR_508_3p	-4.07	2
NM_000297	hsa_miR_508_3p	-7.4	5
NM_000298	hsa_miR_508_3p	-9.96	5
NM_000299	hsa_miR_508_3p	0.067	1
NM_000301	hsa_miR_508_3p	-5.78	2
NM_000303	hsa_miR_508_3p	-6.85	4
NM_000304	hsa_miR_508_3p	-4.84	2
NM_000305	hsa_miR_508_3p	-0.66	1
NM_000306	hsa_miR_508_3p	-0.95	1
NM_000310	hsa_miR_508_3p	-8.35	6
NM_000311	hsa_miR_508_3p	-5.68	2
NM_000313	hsa_miR_508_3p	1.59	2
NM_000314	hsa_miR_508_3p	-8.39	8
NM_000318	hsa_miR_508_3p	-7.53	7
NM_000319	hsa_miR_508_3p	-5.07	2
NM_000320	hsa_miR_508_3p	0.84	2
NM_000321	hsa_miR_508_3p	-5.82	1
NM_000322	hsa_miR_508_3p	-10.05	2
NM_000324	hsa_miR_508_3p	0.32	1
NM_000325	hsa_miR_508_3p	-7.3	2
NM_000328	hsa_miR_508_3p	-12.31	2
NM_000329	hsa_miR_508_3p	-10.11	6
NM_000330	hsa_miR_508_3p	-12.56	6
NM_000332	hsa_miR_508_3p	-9.58	8
NM_000333	hsa_miR_508_3p	-9.04	7
NM_000335	hsa_miR_508_3p	-5.7	1
NM_000337	hsa_miR_508_3p	-13.75	11
NM_000338	hsa_miR_508_3p	-12.87	2
NM_000339	hsa_miR_508_3p	-10.2	8
NM_000340	hsa_miR_508_3p	-8.28	6
NM_000341	hsa_miR_508_3p	-3.37	1
NM_000342	hsa_miR_508_3p	-3.78	2
NM_000343	hsa_miR_508_3p	-9.35	2
NM_000345	hsa_miR_508_3p	-7.52	6
NM_000346	hsa_miR_508_3p	-4.84	3
NM_000348	hsa_miR_508_3p	-8.3	2
NM_000349	hsa_miR_508_3p	-7.7	3
NM_000351	hsa_miR_508_3p	-8.55	11
NM_000353	hsa_miR_508_3p	-13.14	3
NM_000361	hsa_miR_508_3p	-8.66	2
NM_000362	hsa_miR_508_3p	-9.67	7
NM_000364	hsa_miR_508_3p	-9.1	1
NM_000365	hsa_miR_508_3p	-4.43	1
NM_000367	hsa_miR_508_3p	-9.11	8
NM_000368	hsa_miR_508_3p	-8.95	4
NM_000369	hsa_miR_508_3p	-0.74	2
NM_000370	hsa_miR_508_3p	-5.86	2
NM_000373	hsa_miR_508_3p	-12.55	10
NM_000377	hsa_miR_508_3p	-7.16	1
NM_000378	hsa_miR_508_3p	-5.9	2
NM_000379	hsa_miR_508_3p	-11.58	6
NM_000380	hsa_miR_508_3p	-4.5	1
NM_000381	hsa_miR_508_3p	-8.23	8
NM_000382	hsa_miR_508_3p	-7.67	3
NM_000383	hsa_miR_508_3p	4.29	2
NM_000384	hsa_miR_508_3p	4.82	1
NM_000387	hsa_miR_508_3p	-1.2	2
NM_000390	hsa_miR_508_3p	-3.71	6
NM_000391	hsa_miR_508_3p	-10.98	5
NM_000393	hsa_miR_508_3p	-8.93	8
NM_000394	hsa_miR_508_3p	-0.19	1
NM_000395	hsa_miR_508_3p	-1.17	2
NM_000396	hsa_miR_508_3p	-6.84	2
NM_000397	hsa_miR_508_3p	-7.01	3
NM_000398	hsa_miR_508_3p	-1.98	3
NM_000399	hsa_miR_508_3p	-3.89	1
NM_000400	hsa_miR_508_3p	-0.0094	1
NM_000401	hsa_miR_508_3p	-7.82	2
NM_000402	hsa_miR_508_3p	-11.67	2
NM_000405	hsa_miR_508_3p	-6.37	9
NM_000406	hsa_miR_508_3p	-7.6	8
NM_000407	hsa_miR_508_3p	6.34	1
NM_000408	hsa_miR_508_3p	-6.5	5
NM_000409	hsa_miR_508_3p	-8.73	3
NM_000410	hsa_miR_508_3p	-5.03	1
NM_000411	hsa_miR_508_3p	-8.47	4
NM_000412	hsa_miR_508_3p	-4.68	1
NM_000415	hsa_miR_508_3p	-3.84	4
NM_000416	hsa_miR_508_3p	-4.15	1
NM_000417	hsa_miR_508_3p	-5.83	4
NM_000421	hsa_miR_508_3p	-4.62	1
NM_000422	hsa_miR_508_3p	-9.09	2
NM_000424	hsa_miR_508_3p	-1.76	1
NM_000428	hsa_miR_508_3p	-11.27	4
NM_000430	hsa_miR_508_3p	-6.91	4
NM_000431	hsa_miR_508_3p	-3.36	1
NM_000435	hsa_miR_508_3p	-9.33	2
NM_000436	hsa_miR_508_3p	-8.74	2
NM_000437	hsa_miR_508_3p	0.043	2
NM_000439	hsa_miR_508_3p	-8.88	5
NM_000440	hsa_miR_508_3p	-7.9	3
NM_000441	hsa_miR_508_3p	-6.05	3
NM_000442	hsa_miR_508_3p	-6.79	6
NM_000443	hsa_miR_508_3p	-4.93	1
NM_000447	hsa_miR_508_3p	-2.31	1
NM_000448	hsa_miR_508_3p	-7.83	8
NM_000449	hsa_miR_508_3p	-1.24	1
NM_000450	hsa_miR_508_3p	-5.3	4
NM_000451	hsa_miR_508_3p	-4.75	4
NM_000452	hsa_miR_508_3p	-7.36	4
NM_000453	hsa_miR_508_3p	-6.22	3
NM_000456	hsa_miR_508_3p	-3.67	1
NM_000457	hsa_miR_508_3p	-1.83	5
NM_000458	hsa_miR_508_3p	-6	3
NM_000459	hsa_miR_508_3p	-8.83	2
NM_000461	hsa_miR_508_3p	-8.45	11
NM_000462	hsa_miR_508_3p	-5.62	2
NM_000463	hsa_miR_508_3p	-3.43	1
NM_000466	hsa_miR_508_3p	-2.5	1
NM_000474	hsa_miR_508_3p	-16.09	3
NM_000476	hsa_miR_508_3p	4.3	1
NM_000477	hsa_miR_508_3p	-9.75	2
NM_000478	hsa_miR_508_3p	-5.33	2
NM_000480	hsa_miR_508_3p	-10.01	2
NM_000481	hsa_miR_508_3p	-6.65	1
NM_000483	hsa_miR_508_3p	-5.82	1
NM_000484	hsa_miR_508_3p	-5.59	3
NM_000486	hsa_miR_508_3p	-1.34	5
NM_000487	hsa_miR_508_3p	-0.88	2
NM_000489	hsa_miR_508_3p	-10.51	5
NM_000492	hsa_miR_508_3p	1.18	2
NM_000494	hsa_miR_508_3p	-6.75	4
NM_000495	hsa_miR_508_3p	-11.12	3
NM_000497	hsa_miR_508_3p	-8.35	5
NM_000498	hsa_miR_508_3p	-8.05	1
NM_000499	hsa_miR_508_3p	-5.26	2
NM_000501	hsa_miR_508_3p	-9.09	2
NM_000503	hsa_miR_508_3p	-5.37	5
NM_000508	hsa_miR_508_3p	-8.27	6
NM_000510	hsa_miR_508_3p	-3.66	4
NM_000511	hsa_miR_508_3p	-8.66	7
NM_000512	hsa_miR_508_3p	-2.83	1
NM_000513	hsa_miR_508_3p	-6.98	2
NM_000514	hsa_miR_508_3p	-6.41	7
NM_000520	hsa_miR_508_3p	-2.98	2
NM_000521	hsa_miR_508_3p	-5.56	2
NM_000522	hsa_miR_508_3p	-3.42	3
NM_000523	hsa_miR_508_3p	-11.8	3
NM_000525	hsa_miR_508_3p	-3.23	2
NM_000527	hsa_miR_508_3p	-6.08	4
NM_000529	hsa_miR_508_3p	-7.44	3
NM_000530	hsa_miR_508_3p	-6.68	1
NM_000532	hsa_miR_508_3p	-9.84	1
NM_000533	hsa_miR_508_3p	-5.35	2
NM_000538	hsa_miR_508_3p	-7.4	2
NM_000542	hsa_miR_508_3p	-3.73	6
NM_000544	hsa_miR_508_3p	-9.76	61
NM_000545	hsa_miR_508_3p	-7.54	1
NM_000546	hsa_miR_508_3p	-7.95	3
NM_000550	hsa_miR_508_3p	-4.03	1
NM_000551	hsa_miR_508_3p	-9	6
NM_000553	hsa_miR_508_3p	-3.29	1
NM_000554	hsa_miR_508_3p	0.77	4
NM_000555	hsa_miR_508_3p	-11.02	12
NM_000557	hsa_miR_508_3p	0.45	2
NM_000559	hsa_miR_508_3p	-3.83	1
NM_000560	hsa_miR_508_3p	-5.72	1
NM_000562	hsa_miR_508_3p	-4.08	2
NM_000564	hsa_miR_508_3p	-11.29	8
NM_000565	hsa_miR_508_3p	-4.38	6
NM_000567	hsa_miR_508_3p	-3.39	3
NM_000569	hsa_miR_508_3p	-6.77	2
NM_000570	hsa_miR_508_3p	-6.76	2
NM_000572	hsa_miR_508_3p	-3.28	2
NM_000573	hsa_miR_508_3p	-2.54	5
NM_000574	hsa_miR_508_3p	-6.97	3
NM_000575	hsa_miR_508_3p	-12.03	4
NM_000577	hsa_miR_508_3p	-6.04	2
NM_000578	hsa_miR_508_3p	-3.23	1
NM_000579	hsa_miR_508_3p	-3.79	2
NM_000582	hsa_miR_508_3p	-1.69	1
NM_000583	hsa_miR_508_3p	-12.35	1
NM_000584	hsa_miR_508_3p	-7.14	2
NM_000585	hsa_miR_508_3p	1.14	1
NM_000587	hsa_miR_508_3p	-6.47	4
NM_000590	hsa_miR_508_3p	-11.24	1
NM_000594	hsa_miR_508_3p	-7.2	16
NM_000596	hsa_miR_508_3p	6.01	1
NM_000598	hsa_miR_508_3p	-5	1
NM_000599	hsa_miR_508_3p	-6.47	5
NM_000601	hsa_miR_508_3p	-2.7	1
NM_000602	hsa_miR_508_3p	2.29	1
NM_000609	hsa_miR_508_3p	-6.89	4
NM_000610	hsa_miR_508_3p	-8.42	4
NM_000611	hsa_miR_508_3p	-4.37	5
NM_000612	hsa_miR_508_3p	-5.02	3
NM_000614	hsa_miR_508_3p	-1.83	1
NM_000615	hsa_miR_508_3p	-7.99	3
NM_000616	hsa_miR_508_3p	-9.44	2
NM_000617	hsa_miR_508_3p	-4.34	3
NM_000618	hsa_miR_508_3p	-7.26	10
NM_000619	hsa_miR_508_3p	-3.7	1
NM_000620	hsa_miR_508_3p	-13.35	16
NM_000621	hsa_miR_508_3p	-6.89	3
NM_000623	hsa_miR_508_3p	-9.33	7
NM_000624	hsa_miR_508_3p	-1.93	3
NM_000625	hsa_miR_508_3p	-5.73	1
NM_000627	hsa_miR_508_3p	-1.03	1
NM_000628	hsa_miR_508_3p	-6.31	3
NM_000629	hsa_miR_508_3p	-6.64	10
NM_000631	hsa_miR_508_3p	-3.14	1
NM_000633	hsa_miR_508_3p	-7.18	5
NM_000635	hsa_miR_508_3p	-5.07	2
NM_000636	hsa_miR_508_3p	-2	2
NM_000637	hsa_miR_508_3p	-3.63	3
NM_000639	hsa_miR_508_3p	-3.57	3
NM_000641	hsa_miR_508_3p	-3.74	2
NM_000642	hsa_miR_508_3p	-4.99	3
NM_000643	hsa_miR_508_3p	-4.99	3
NM_000644	hsa_miR_508_3p	-4.99	3
NM_000645	hsa_miR_508_3p	-4.99	3
NM_000646	hsa_miR_508_3p	-4.99	3
NM_000651	hsa_miR_508_3p	-2.54	5
NM_000655	hsa_miR_508_3p	-3.28	1
NM_000663	hsa_miR_508_3p	-6.31	3
NM_000668	hsa_miR_508_3p	-9.49	4
NM_000671	hsa_miR_508_3p	-14.76	3
NM_000673	hsa_miR_508_3p	-10.68	2
NM_000675	hsa_miR_508_3p	-0.26	1
NM_000678	hsa_miR_508_3p	-3.48	2
NM_000680	hsa_miR_508_3p	-1.6	1
NM_000681	hsa_miR_508_3p	-4.47	2
NM_000682	hsa_miR_508_3p	-10.73	1
NM_000683	hsa_miR_508_3p	-8.55	1
NM_000684	hsa_miR_508_3p	-7.77	2
NM_000685	hsa_miR_508_3p	-8.39	3
NM_000686	hsa_miR_508_3p	-2.9	3
NM_000687	hsa_miR_508_3p	-2.81	1
NM_000689	hsa_miR_508_3p	-6.03	1
NM_000690	hsa_miR_508_3p	-4.54	2
NM_000691	hsa_miR_508_3p	-5.6	1
NM_000692	hsa_miR_508_3p	-8.33	2
NM_000693	hsa_miR_508_3p	-2.71	1
NM_000694	hsa_miR_508_3p	-6.15	3
NM_000695	hsa_miR_508_3p	-3.72	1
NM_000696	hsa_miR_508_3p	-3.19	1
NM_000697	hsa_miR_508_3p	3.3	1
NM_000700	hsa_miR_508_3p	-2.25	1
NM_000701	hsa_miR_508_3p	-7.76	1
NM_000702	hsa_miR_508_3p	-7.3	5
NM_000704	hsa_miR_508_3p	-2.86	1
NM_000705	hsa_miR_508_3p	-4.6	1
NM_000706	hsa_miR_508_3p	-12.25	8
NM_000715	hsa_miR_508_3p	2.19	1
NM_000718	hsa_miR_508_3p	-1.85	1
NM_000719	hsa_miR_508_3p	-12.38	9
NM_000720	hsa_miR_508_3p	-7.18	3
NM_000721	hsa_miR_508_3p	-10.4	14
NM_000724	hsa_miR_508_3p	-7.1	6
NM_000725	hsa_miR_508_3p	-6.94	2
NM_000726	hsa_miR_508_3p	-9.52	11
NM_000727	hsa_miR_508_3p	-7.84	1
NM_000729	hsa_miR_508_3p	-5.16	1
NM_000733	hsa_miR_508_3p	3.34	1
NM_000734	hsa_miR_508_3p	-7.74	1
NM_000735	hsa_miR_508_3p	-9.06	2
NM_000738	hsa_miR_508_3p	-2.39	2
NM_000739	hsa_miR_508_3p	-6.43	1
NM_000742	hsa_miR_508_3p	-3.1	1
NM_000743	hsa_miR_508_3p	-10.99	4
NM_000744	hsa_miR_508_3p	-4.12	3
NM_000745	hsa_miR_508_3p	-5.93	5
NM_000746	hsa_miR_508_3p	-4.41	3
NM_000748	hsa_miR_508_3p	-3.72	3
NM_000749	hsa_miR_508_3p	-0.56	1
NM_000750	hsa_miR_508_3p	-10.59	2
NM_000751	hsa_miR_508_3p	-2.92	4
NM_000757	hsa_miR_508_3p	-6.95	2
NM_000759	hsa_miR_508_3p	-1.88	1
NM_000760	hsa_miR_508_3p	-4.31	1
NM_000761	hsa_miR_508_3p	-1.95	5
NM_000765	hsa_miR_508_3p	-5.6	1
NM_000767	hsa_miR_508_3p	-10.04	6
NM_000770	hsa_miR_508_3p	-3.77	1
NM_000772	hsa_miR_508_3p	-7.54	1
NM_000774	hsa_miR_508_3p	-10.78	2
NM_000775	hsa_miR_508_3p	-4.82	1
NM_000778	hsa_miR_508_3p	-4.33	2
NM_000781	hsa_miR_508_3p	-7.02	1
NM_000782	hsa_miR_508_3p	-4.69	1
NM_000783	hsa_miR_508_3p	-10.65	2
NM_000786	hsa_miR_508_3p	-9.37	2
NM_000787	hsa_miR_508_3p	-10.01	1
NM_000788	hsa_miR_508_3p	-8.52	4
NM_000789	hsa_miR_508_3p	-7.81	1
NM_000791	hsa_miR_508_3p	-7.83	4
NM_000792	hsa_miR_508_3p	-1.05	2
NM_000793	hsa_miR_508_3p	-13.78	7
NM_000794	hsa_miR_508_3p	-6.5	2
NM_000795	hsa_miR_508_3p	-5.36	3
NM_000798	hsa_miR_508_3p	0.75	1
NM_000799	hsa_miR_508_3p	-5.05	1
NM_000800	hsa_miR_508_3p	4.68	1
NM_000801	hsa_miR_508_3p	-6.16	1
NM_000806	hsa_miR_508_3p	-6.39	2
NM_000807	hsa_miR_508_3p	-9.56	3
NM_000809	hsa_miR_508_3p	-7.64	15
NM_000810	hsa_miR_508_3p	-2.46	1
NM_000811	hsa_miR_508_3p	-8.04	3
NM_000813	hsa_miR_508_3p	-3.61	7
NM_000814	hsa_miR_508_3p	-3.4	2
NM_000816	hsa_miR_508_3p	-11.17	3
NM_000821	hsa_miR_508_3p	-9.51	12
NM_000824	hsa_miR_508_3p	-8.07	2
NM_000826	hsa_miR_508_3p	-8.91	4
NM_000827	hsa_miR_508_3p	-5.68	2
NM_000828	hsa_miR_508_3p	-7.18	4
NM_000829	hsa_miR_508_3p	-5.98	1
NM_000831	hsa_miR_508_3p	-5.73	3
NM_000833	hsa_miR_508_3p	-10.15	19
NM_000838	hsa_miR_508_3p	-15.68	7
NM_000839	hsa_miR_508_3p	-3.95	1
NM_000842	hsa_miR_508_3p	-5.76	8
NM_000845	hsa_miR_508_3p	-9.23	1
NM_000846	hsa_miR_508_3p	-11.58	4
NM_000849	hsa_miR_508_3p	-5.17	6
NM_000853	hsa_miR_508_3p	-2.68	1
NM_000854	hsa_miR_508_3p	-7.65	4
NM_000855	hsa_miR_508_3p	-10.39	30
NM_000856	hsa_miR_508_3p	-9.13	11
NM_000857	hsa_miR_508_3p	-2.18	2
NM_000859	hsa_miR_508_3p	4.17	1
NM_000860	hsa_miR_508_3p	-6.11	1
NM_000861	hsa_miR_508_3p	-6.18	7
NM_000864	hsa_miR_508_3p	-3.82	3
NM_000866	hsa_miR_508_3p	-10.02	5
NM_000867	hsa_miR_508_3p	-11.91	2
NM_000868	hsa_miR_508_3p	-7.53	6
NM_000869	hsa_miR_508_3p	-3.22	2
NM_000870	hsa_miR_508_3p	-4.38	2
NM_000871	hsa_miR_508_3p	-7.51	1
NM_000872	hsa_miR_508_3p	-4.41	1
NM_000875	hsa_miR_508_3p	-3.84	2
NM_000876	hsa_miR_508_3p	-11.81	3
NM_000877	hsa_miR_508_3p	-11.13	7
NM_000878	hsa_miR_508_3p	-6.69	2
NM_000880	hsa_miR_508_3p	-5.75	2
NM_000885	hsa_miR_508_3p	-7.41	2
NM_000887	hsa_miR_508_3p	3.86	2
NM_000889	hsa_miR_508_3p	-2.38	1
NM_000890	hsa_miR_508_3p	-1.31	2
NM_000891	hsa_miR_508_3p	-10.33	8
NM_000896	hsa_miR_508_3p	-6.05	3
NM_000898	hsa_miR_508_3p	-2.3	1
NM_000899	hsa_miR_508_3p	-8.74	9
NM_000900	hsa_miR_508_3p	-6.98	4
NM_000901	hsa_miR_508_3p	-8.31	6
NM_000902	hsa_miR_508_3p	-7.8	7
NM_000903	hsa_miR_508_3p	-9.02	6
NM_000905	hsa_miR_508_3p	-3.45	1
NM_000908	hsa_miR_508_3p	-8.53	6
NM_000909	hsa_miR_508_3p	-10.83	2
NM_000910	hsa_miR_508_3p	-3.41	3
NM_000911	hsa_miR_508_3p	-3.99	1
NM_000912	hsa_miR_508_3p	-3.81	3
NM_000916	hsa_miR_508_3p	-12.18	4
NM_000917	hsa_miR_508_3p	-4.4	1
NM_000918	hsa_miR_508_3p	-1.29	1
NM_000919	hsa_miR_508_3p	-7.84	3
NM_000920	hsa_miR_508_3p	-3.3	1
NM_000921	hsa_miR_508_3p	-8.3	7
NM_000923	hsa_miR_508_3p	-10.83	5
NM_000926	hsa_miR_508_3p	-11	21
NM_000927	hsa_miR_508_3p	-3.22	1
NM_000930	hsa_miR_508_3p	0.71	1
NM_000933	hsa_miR_508_3p	-7.58	3
NM_000944	hsa_miR_508_3p	-10.68	7
NM_000945	hsa_miR_508_3p	-1.1	3
NM_000947	hsa_miR_508_3p	-4.85	2
NM_000949	hsa_miR_508_3p	-10.84	17
NM_000950	hsa_miR_508_3p	-4.02	5
NM_000952	hsa_miR_508_3p	1.89	2
NM_000953	hsa_miR_508_3p	-2.28	4
NM_000956	hsa_miR_508_3p	-5.74	2
NM_000958	hsa_miR_508_3p	-10.56	4
NM_000959	hsa_miR_508_3p	-1.57	4
NM_000960	hsa_miR_508_3p	-8.81	2
NM_000961	hsa_miR_508_3p	-5.57	9
NM_000962	hsa_miR_508_3p	-12.03	5
NM_000963	hsa_miR_508_3p	-7.93	6
NM_000966	hsa_miR_508_3p	-7.5	2
NM_000977	hsa_miR_508_3p	-7.95	3
NM_000983	hsa_miR_508_3p	-1.59	1
NM_000989	hsa_miR_508_3p	-6.07	1
NM_000990	hsa_miR_508_3p	-8.51	6
NM_000991	hsa_miR_508_3p	-1.11	4
NM_000992	hsa_miR_508_3p	-0.16	1
NM_000994	hsa_miR_508_3p	-0.83	3
NM_000997	hsa_miR_508_3p	-0.33	1
NM_000998	hsa_miR_508_3p	-6.09	1
NM_001001	hsa_miR_508_3p	7.92	1
NM_001001132	hsa_miR_508_3p	-4.91	4
NM_001001323	hsa_miR_508_3p	-5.46	6
NM_001001330	hsa_miR_508_3p	-10.21	5
NM_001001331	hsa_miR_508_3p	-6.58	5
NM_001001343	hsa_miR_508_3p	-9.62	1
NM_001001344	hsa_miR_508_3p	0.36	4
NM_001001346	hsa_miR_508_3p	-8.15	1
NM_001001349	hsa_miR_508_3p	-0.62	2
NM_001001389	hsa_miR_508_3p	-8.42	4
NM_001001390	hsa_miR_508_3p	-8.42	4
NM_001001391	hsa_miR_508_3p	-8.42	4
NM_001001392	hsa_miR_508_3p	-8.42	4
NM_001001394	hsa_miR_508_3p	1.35	1
NM_001001395	hsa_miR_508_3p	-7.81	8
NM_001001396	hsa_miR_508_3p	-10.4	6
NM_001001411	hsa_miR_508_3p	-4.85	5
NM_001001413	hsa_miR_508_3p	-5.67	6
NM_001001415	hsa_miR_508_3p	4.46	1
NM_001001419	hsa_miR_508_3p	-6.76	10
NM_001001420	hsa_miR_508_3p	-6.76	10
NM_001001430	hsa_miR_508_3p	-9.1	1
NM_001001431	hsa_miR_508_3p	-9.1	1
NM_001001432	hsa_miR_508_3p	-9.1	1
NM_001001433	hsa_miR_508_3p	-8.62	5
NM_001001438	hsa_miR_508_3p	-1.82	1
NM_001001479	hsa_miR_508_3p	-7.09	3
NM_001001481	hsa_miR_508_3p	-8.28	14
NM_001001483	hsa_miR_508_3p	-11.47	1
NM_001001484	hsa_miR_508_3p	-8.07	3
NM_001001485	hsa_miR_508_3p	-10.25	1
NM_001001486	hsa_miR_508_3p	-10.25	1
NM_001001487	hsa_miR_508_3p	-10.25	1
NM_001001522	hsa_miR_508_3p	-6.45	1
NM_001001523	hsa_miR_508_3p	-9.99	4
NM_001001548	hsa_miR_508_3p	-8.56	6
NM_001001549	hsa_miR_508_3p	-7.74	3
NM_001001550	hsa_miR_508_3p	-7.74	3
NM_001001551	hsa_miR_508_3p	0.82	1
NM_001001555	hsa_miR_508_3p	-7.74	3
NM_001001556	hsa_miR_508_3p	-6.95	4
NM_001001557	hsa_miR_508_3p	-5.4	2
NM_001001561	hsa_miR_508_3p	-6.01	2
NM_001001653	hsa_miR_508_3p	-7.04	2
NM_001001661	hsa_miR_508_3p	-7.58	6
NM_001001662	hsa_miR_508_3p	-5.67	3
NM_001001664	hsa_miR_508_3p	-7.05	6
NM_001001665	hsa_miR_508_3p	7.01	1
NM_001001668	hsa_miR_508_3p	-6.05	3
NM_001001669	hsa_miR_508_3p	-3.19	2
NM_001001671	hsa_miR_508_3p	-2.15	2
NM_001001673	hsa_miR_508_3p	-11.76	2
NM_001001683	hsa_miR_508_3p	-1.62	1
NM_001001694	hsa_miR_508_3p	2.15	1
NM_001001701	hsa_miR_508_3p	-9.22	7
NM_001001709	hsa_miR_508_3p	-9	4
NM_001001711	hsa_miR_508_3p	-10.29	3
NM_001001712	hsa_miR_508_3p	-10.32	1
NM_001001715	hsa_miR_508_3p	-0.98	1
NM_001001732	hsa_miR_508_3p	-5.29	2
NM_001001791	hsa_miR_508_3p	-2.75	1
NM_001001852	hsa_miR_508_3p	-4.51	1
NM_001001872	hsa_miR_508_3p	-8.15	4
NM_001001875	hsa_miR_508_3p	-3.89	3
NM_001001890	hsa_miR_508_3p	-13.31	7
NM_001001891	hsa_miR_508_3p	-4.23	3
NM_001001894	hsa_miR_508_3p	-7.95	2
NM_001001924	hsa_miR_508_3p	0.96	1
NM_001001925	hsa_miR_508_3p	0.96	1
NM_001001928	hsa_miR_508_3p	-8.9	8
NM_001001931	hsa_miR_508_3p	0.96	1
NM_001001933	hsa_miR_508_3p	-1.2	1
NM_001001936	hsa_miR_508_3p	-5.69	2
NM_001001938	hsa_miR_508_3p	-7.61	6
NM_001001971	hsa_miR_508_3p	2.58	2
NM_001001974	hsa_miR_508_3p	-10.16	5
NM_001001991	hsa_miR_508_3p	-1.61	1
NM_001001995	hsa_miR_508_3p	-8.02	3
NM_001002009	hsa_miR_508_3p	-0.69	1
NM_001002010	hsa_miR_508_3p	-0.69	1
NM_001002026	hsa_miR_508_3p	-2.66	2
NM_001002030	hsa_miR_508_3p	-14	4
NM_001002032	hsa_miR_508_3p	-3.07	1
NM_001002033	hsa_miR_508_3p	-3.07	1
NM_001002034	hsa_miR_508_3p	-2.7	2
NM_001002231	hsa_miR_508_3p	-3.86	1
NM_001002235	hsa_miR_508_3p	-4.07	2
NM_001002236	hsa_miR_508_3p	-4.07	2
NM_001002243	hsa_miR_508_3p	-6.33	2
NM_001002254	hsa_miR_508_3p	-2.24	1
NM_001002255	hsa_miR_508_3p	-13.37	2
NM_001002257	hsa_miR_508_3p	-5.31	8
NM_001002258	hsa_miR_508_3p	-4.39	3
NM_001002261	hsa_miR_508_3p	1.55	1
NM_001002262	hsa_miR_508_3p	1.55	1
NM_001002264	hsa_miR_508_3p	-5.73	2
NM_001002269	hsa_miR_508_3p	-7.53	3
NM_001002273	hsa_miR_508_3p	-4.85	4
NM_001002274	hsa_miR_508_3p	-4.85	4
NM_001002275	hsa_miR_508_3p	-4.85	4
NM_001002295	hsa_miR_508_3p	-4.76	2
NM_001002296	hsa_miR_508_3p	-9.21	3
NM_001002758	hsa_miR_508_3p	-3.09	6
NM_001002759	hsa_miR_508_3p	0.6	1
NM_001002762	hsa_miR_508_3p	-3.58	1
NM_001002800	hsa_miR_508_3p	-8.22	3
NM_001002811	hsa_miR_508_3p	-3.21	2
NM_001002812	hsa_miR_508_3p	-3.21	2
NM_001002814	hsa_miR_508_3p	-5.35	6
NM_001002837	hsa_miR_508_3p	-7.64	1
NM_001002838	hsa_miR_508_3p	-7.14	10
NM_001002844	hsa_miR_508_3p	-0.74	3
NM_001002860	hsa_miR_508_3p	-10.38	7
NM_001002906	hsa_miR_508_3p	-9.09	4
NM_001002909	hsa_miR_508_3p	-9.22	3
NM_001002912	hsa_miR_508_3p	-8.36	5
NM_001002914	hsa_miR_508_3p	-2.2	2
NM_001002916	hsa_miR_508_3p	-3.12	1
NM_001002920	hsa_miR_508_3p	-11.71	1
NM_001002923	hsa_miR_508_3p	-0.13	1
NM_001002926	hsa_miR_508_3p	-8.34	5
NM_001003398	hsa_miR_508_3p	0.11	2
NM_001003406	hsa_miR_508_3p	-8.25	3
NM_001003407	hsa_miR_508_3p	-7.87	10
NM_001003408	hsa_miR_508_3p	-7.87	10
NM_001003652	hsa_miR_508_3p	-4.81	9
NM_001003665	hsa_miR_508_3p	-6.14	6
NM_001003674	hsa_miR_508_3p	-8.72	8
NM_001003675	hsa_miR_508_3p	-8.72	8
NM_001003679	hsa_miR_508_3p	-4.92	4
NM_001003681	hsa_miR_508_3p	-6.9	2
NM_001003682	hsa_miR_508_3p	-5.57	2
NM_001003683	hsa_miR_508_3p	-2.12	1
NM_001003684	hsa_miR_508_3p	-8.92	2
NM_001003688	hsa_miR_508_3p	-5.47	2
NM_001003698	hsa_miR_508_3p	-10.54	3
NM_001003699	hsa_miR_508_3p	-10.54	3
NM_001003700	hsa_miR_508_3p	-10.54	3
NM_001003702	hsa_miR_508_3p	-7.54	3
NM_001003704	hsa_miR_508_3p	4.33	1
NM_001003712	hsa_miR_508_3p	-5.34	6
NM_001003713	hsa_miR_508_3p	-9.83	1
NM_001003714	hsa_miR_508_3p	-9.83	1
NM_001003715	hsa_miR_508_3p	-0.86	1
NM_001003716	hsa_miR_508_3p	-0.86	1
NM_001003760	hsa_miR_508_3p	-10.21	5
NM_001003789	hsa_miR_508_3p	-7.81	4
NM_001003790	hsa_miR_508_3p	-8.85	1
NM_001003791	hsa_miR_508_3p	-8.85	1
NM_001003792	hsa_miR_508_3p	-10.37	15
NM_001003793	hsa_miR_508_3p	-10.37	15
NM_001003794	hsa_miR_508_3p	-8.83	3
NM_001003795	hsa_miR_508_3p	-8.31	2
NM_001003796	hsa_miR_508_3p	-8.43	1
NM_001003799	hsa_miR_508_3p	-8.91	2
NM_001003800	hsa_miR_508_3p	-4.79	5
NM_001003803	hsa_miR_508_3p	1.78	2
NM_001003805	hsa_miR_508_3p	-7.55	4
NM_001003806	hsa_miR_508_3p	-4.56	1
NM_001003809	hsa_miR_508_3p	-9.16	5
NM_001003818	hsa_miR_508_3p	-6.48	7
NM_001003819	hsa_miR_508_3p	-7.02	1
NM_001003827	hsa_miR_508_3p	-7.02	1
NM_001003828	hsa_miR_508_3p	0.99	1
NM_001003841	hsa_miR_508_3p	-7.01	6
NM_001003895	hsa_miR_508_3p	-1.9	2
NM_001003897	hsa_miR_508_3p	-5.97	2
NM_001003927	hsa_miR_508_3p	-10.34	6
NM_001003931	hsa_miR_508_3p	-1.95	1
NM_001003937	hsa_miR_508_3p	3.02	1
NM_001003940	hsa_miR_508_3p	-7.13	2
NM_001003942	hsa_miR_508_3p	-7.13	2
NM_001003943	hsa_miR_508_3p	-7.13	2
NM_001003962	hsa_miR_508_3p	-3.65	2
NM_001004065	hsa_miR_508_3p	-11.02	10
NM_001004106	hsa_miR_508_3p	-2.12	1
NM_001004125	hsa_miR_508_3p	-0.49	2
NM_001004127	hsa_miR_508_3p	-6.16	1
NM_001004196	hsa_miR_508_3p	-3.81	3
NM_001004297	hsa_miR_508_3p	-1.9	2
NM_001004298	hsa_miR_508_3p	-8.47	4
NM_001004301	hsa_miR_508_3p	-8.9	7
NM_001004303	hsa_miR_508_3p	-8.17	2
NM_001004304	hsa_miR_508_3p	-7.79	3
NM_001004308	hsa_miR_508_3p	-12.52	3
NM_001004309	hsa_miR_508_3p	-10.65	1
NM_001004310	hsa_miR_508_3p	-4.32	1
NM_001004312	hsa_miR_508_3p	0.9	1
NM_001004313	hsa_miR_508_3p	-5.24	4
NM_001004316	hsa_miR_508_3p	-5.51	1
NM_001004317	hsa_miR_508_3p	-7.46	6
NM_001004320	hsa_miR_508_3p	-12.77	5
NM_001004328	hsa_miR_508_3p	-11.54	10
NM_001004329	hsa_miR_508_3p	-4.32	3
NM_001004330	hsa_miR_508_3p	-4.12	4
NM_001004334	hsa_miR_508_3p	-9.16	4
NM_001004339	hsa_miR_508_3p	-4.3	6
NM_001004341	hsa_miR_508_3p	-3.99	1
NM_001004342	hsa_miR_508_3p	-3.9	5
NM_001004343	hsa_miR_508_3p	1.97	1
NM_001004351	hsa_miR_508_3p	0.25	1
NM_001004352	hsa_miR_508_3p	-4.93	2
NM_001004354	hsa_miR_508_3p	-1.74	3
NM_001004356	hsa_miR_508_3p	-5.51	1
NM_001004358	hsa_miR_508_3p	-5.51	1
NM_001004360	hsa_miR_508_3p	-9.27	6
NM_001004416	hsa_miR_508_3p	-3.28	3
NM_001004419	hsa_miR_508_3p	-7.84	7
NM_001004434	hsa_miR_508_3p	-4.28	3
NM_001004439	hsa_miR_508_3p	0.17	2
NM_001004440	hsa_miR_508_3p	-4.73	1
NM_001004441	hsa_miR_508_3p	-7.1	3
NM_001005	hsa_miR_508_3p	-2.92	1
NM_001005207	hsa_miR_508_3p	-5.56	1
NM_001005210	hsa_miR_508_3p	-9.37	4
NM_001005212	hsa_miR_508_3p	-8.85	6
NM_001005217	hsa_miR_508_3p	-1.73	10
NM_001005241	hsa_miR_508_3p	-1.12	1
NM_001005242	hsa_miR_508_3p	-0.91	2
NM_001005291	hsa_miR_508_3p	-2.53	3
NM_001005337	hsa_miR_508_3p	0.067	1
NM_001005340	hsa_miR_508_3p	-8.3	3
NM_001005353	hsa_miR_508_3p	-7.03	6
NM_001005356	hsa_miR_508_3p	-5.45	1
NM_001005360	hsa_miR_508_3p	-4.1	1
NM_001005361	hsa_miR_508_3p	-4.1	1
NM_001005362	hsa_miR_508_3p	-4.1	1
NM_001005365	hsa_miR_508_3p	-11.71	1
NM_001005366	hsa_miR_508_3p	-4.25	1
NM_001005375	hsa_miR_508_3p	-8.94	10
NM_001005377	hsa_miR_508_3p	-0.3	1
NM_001005386	hsa_miR_508_3p	-5.04	3
NM_001005388	hsa_miR_508_3p	-15.48	7
NM_001005389	hsa_miR_508_3p	-5.26	1
NM_001005404	hsa_miR_508_3p	-11.51	6
NM_001005407	hsa_miR_508_3p	-1.02	1
NM_001005408	hsa_miR_508_3p	-2.49	1
NM_001005409	hsa_miR_508_3p	-9.06	3
NM_001005463	hsa_miR_508_3p	-11.28	4
NM_001005473	hsa_miR_508_3p	-16.56	14
NM_001005474	hsa_miR_508_3p	-5.95	5
NM_001005502	hsa_miR_508_3p	-11.51	16
NM_001005505	hsa_miR_508_3p	-7.32	3
NM_001005527	hsa_miR_508_3p	-6.34	2
NM_001005609	hsa_miR_508_3p	-7.7	8
NM_001005612	hsa_miR_508_3p	-7.7	8
NM_001005735	hsa_miR_508_3p	-1.74	1
NM_001005738	hsa_miR_508_3p	-3.83	1
NM_001005739	hsa_miR_508_3p	-4	3
NM_001005743	hsa_miR_508_3p	-9.17	5
NM_001005744	hsa_miR_508_3p	-9.17	5
NM_001005745	hsa_miR_508_3p	-9.17	5
NM_001005746	hsa_miR_508_3p	-9.52	11
NM_001005747	hsa_miR_508_3p	-9.52	11
NM_001005753	hsa_miR_508_3p	-6.66	4
NM_001005785	hsa_miR_508_3p	-8.94	10
NM_001005786	hsa_miR_508_3p	-8.94	10
NM_001005850	hsa_miR_508_3p	-1.1	4
NM_001005851	hsa_miR_508_3p	-10.87	8
NM_001005861	hsa_miR_508_3p	-6.3	1
NM_001005918	hsa_miR_508_3p	-1.93	1
NM_001006114	hsa_miR_508_3p	-2.73	1
NM_001006115	hsa_miR_508_3p	-8.52	3
NM_001006600	hsa_miR_508_3p	-7.21	2
NM_001006612	hsa_miR_508_3p	-4.37	3
NM_001006613	hsa_miR_508_3p	-4.37	3
NM_001006614	hsa_miR_508_3p	-4.37	3
NM_001006616	hsa_miR_508_3p	-4.09	2
NM_001006617	hsa_miR_508_3p	-1.81	2
NM_001006618	hsa_miR_508_3p	-5.04	1
NM_001006619	hsa_miR_508_3p	-1.81	2
NM_001006620	hsa_miR_508_3p	-1.81	2
NM_001006621	hsa_miR_508_3p	-1.81	2
NM_001006622	hsa_miR_508_3p	-2.23	2
NM_001006623	hsa_miR_508_3p	-11.67	1
NM_001006624	hsa_miR_508_3p	-6.24	1
NM_001006625	hsa_miR_508_3p	-6.24	1
NM_001006626	hsa_miR_508_3p	-6.43	1
NM_001006627	hsa_miR_508_3p	-6.43	1
NM_001006628	hsa_miR_508_3p	-6.43	1
NM_001006629	hsa_miR_508_3p	-6.43	1
NM_001006630	hsa_miR_508_3p	-6.43	1
NM_001006631	hsa_miR_508_3p	-6.43	1
NM_001006632	hsa_miR_508_3p	-6.43	1
NM_001006636	hsa_miR_508_3p	-4.55	2
NM_001006638	hsa_miR_508_3p	-5.8	4
NM_001006639	hsa_miR_508_3p	-2.64	2
NM_001006640	hsa_miR_508_3p	-2.64	2
NM_001006641	hsa_miR_508_3p	-4.29	2
NM_001006642	hsa_miR_508_3p	-4.29	2
NM_001006656	hsa_miR_508_3p	-10.49	3
NM_001006657	hsa_miR_508_3p	-9.03	4
NM_001006658	hsa_miR_508_3p	-5.26	3
NM_001006932	hsa_miR_508_3p	-4.56	3
NM_001006935	hsa_miR_508_3p	1.86	1
NM_001006937	hsa_miR_508_3p	1.86	1
NM_001006939	hsa_miR_508_3p	-1.17	1
NM_001006945	hsa_miR_508_3p	-7.79	3
NM_001006946	hsa_miR_508_3p	-7.43	2
NM_001007022	hsa_miR_508_3p	-16.35	10
NM_001007023	hsa_miR_508_3p	-13.78	7
NM_001007024	hsa_miR_508_3p	-4.65	5
NM_001007025	hsa_miR_508_3p	-4.65	5
NM_001007026	hsa_miR_508_3p	1.65	1
NM_001007033	hsa_miR_508_3p	-3.21	2
NM_001007073	hsa_miR_508_3p	-0.83	3
NM_001007074	hsa_miR_508_3p	-0.83	3
NM_001007075	hsa_miR_508_3p	-10.22	15
NM_001007088	hsa_miR_508_3p	-1.46	1
NM_001007090	hsa_miR_508_3p	-1.3	1
NM_001007094	hsa_miR_508_3p	-10.39	8
NM_001007097	hsa_miR_508_3p	-9.65	8
NM_001007098	hsa_miR_508_3p	2.66	1
NM_001007099	hsa_miR_508_3p	-7.3	1
NM_001007100	hsa_miR_508_3p	-7.3	1
NM_001007101	hsa_miR_508_3p	-8.63	6
NM_001007102	hsa_miR_508_3p	-7.09	2
NM_001007139	hsa_miR_508_3p	-5.02	3
NM_001007156	hsa_miR_508_3p	-2.34	2
NM_001007169	hsa_miR_508_3p	0.13	4
NM_001007176	hsa_miR_508_3p	-6.42	1
NM_001007188	hsa_miR_508_3p	9.89	1
NM_001007214	hsa_miR_508_3p	-12.98	1
NM_001007225	hsa_miR_508_3p	-5.99	3
NM_001007237	hsa_miR_508_3p	-4.21	1
NM_001007239	hsa_miR_508_3p	3.15	1
NM_001007240	hsa_miR_508_3p	-4.22	1
NM_001007241	hsa_miR_508_3p	-4.22	1
NM_001007242	hsa_miR_508_3p	-4.22	1
NM_001007245	hsa_miR_508_3p	-7.34	3
NM_001007246	hsa_miR_508_3p	-9.2	3
NM_001007248	hsa_miR_508_3p	4.23	1
NM_001007250	hsa_miR_508_3p	-7.3	1
NM_001007257	hsa_miR_508_3p	-7.98	4
NM_001007269	hsa_miR_508_3p	-5.37	1
NM_001007270	hsa_miR_508_3p	-5.37	1
NM_001007271	hsa_miR_508_3p	-2.53	2
NM_001007272	hsa_miR_508_3p	-2.53	1
NM_001007273	hsa_miR_508_3p	-2.53	1
NM_001007277	hsa_miR_508_3p	-5.56	2
NM_001007278	hsa_miR_508_3p	-9.42	9
NM_001007466	hsa_miR_508_3p	-7.7	6
NM_001007471	hsa_miR_508_3p	-3.76	2
NM_001007525	hsa_miR_508_3p	-7.04	10
NM_001007527	hsa_miR_508_3p	-2.46	3
NM_001007534	hsa_miR_508_3p	-4.27	1
NM_001007551	hsa_miR_508_3p	-8.79	3
NM_001007553	hsa_miR_508_3p	-3.63	3
NM_001007559	hsa_miR_508_3p	7.51	1
NM_001007561	hsa_miR_508_3p	-5.26	14
NM_001007563	hsa_miR_508_3p	-6.46	4
NM_001007793	hsa_miR_508_3p	-0.88	1
NM_001008211	hsa_miR_508_3p	0.23	2
NM_001008212	hsa_miR_508_3p	0.23	2
NM_001008213	hsa_miR_508_3p	0.23	2
NM_001008215	hsa_miR_508_3p	-0.83	1
NM_001008220	hsa_miR_508_3p	-7.28	5
NM_001008222	hsa_miR_508_3p	-6.35	4
NM_001008223	hsa_miR_508_3p	-7.03	1
NM_001008224	hsa_miR_508_3p	-4.57	2
NM_001008225	hsa_miR_508_3p	-1.91	5
NM_001008226	hsa_miR_508_3p	-4.12	1
NM_001008228	hsa_miR_508_3p	-6.99	24
NM_001008229	hsa_miR_508_3p	1.55	16
NM_001008239	hsa_miR_508_3p	-8.99	5
NM_001008270	hsa_miR_508_3p	-7.8	1
NM_001008274	hsa_miR_508_3p	5.56	1
NM_001008388	hsa_miR_508_3p	-9.77	5
NM_001008389	hsa_miR_508_3p	-10.45	1
NM_001008390	hsa_miR_508_3p	-6.29	4
NM_001008392	hsa_miR_508_3p	-11.09	5
NM_001008393	hsa_miR_508_3p	-6.34	5
NM_001008396	hsa_miR_508_3p	-9.24	4
NM_001008397	hsa_miR_508_3p	-4.89	5
NM_001008401	hsa_miR_508_3p	-7.53	7
NM_001008404	hsa_miR_508_3p	-7.23	1
NM_001008405	hsa_miR_508_3p	-11.6	9
NM_001008410	hsa_miR_508_3p	-10.79	5
NM_001008487	hsa_miR_508_3p	-8.94	4
NM_001008491	hsa_miR_508_3p	-4.67	1
NM_001008492	hsa_miR_508_3p	-4.67	1
NM_001008493	hsa_miR_508_3p	-6.77	19
NM_001008494	hsa_miR_508_3p	-8.18	5
NM_001008495	hsa_miR_508_3p	-8.9	4
NM_001008504	hsa_miR_508_3p	-4.49	2
NM_001008528	hsa_miR_508_3p	0.24	2
NM_001008529	hsa_miR_508_3p	-1.63	1
NM_001008530	hsa_miR_508_3p	-7.71	1
NM_001008536	hsa_miR_508_3p	-9.95	5
NM_001008537	hsa_miR_508_3p	-9.9	8
NM_001008539	hsa_miR_508_3p	-9.31	5
NM_001008540	hsa_miR_508_3p	-1.7	2
NM_001008541	hsa_miR_508_3p	-7.59	2
NM_001008564	hsa_miR_508_3p	-10.6	4
NM_001008566	hsa_miR_508_3p	3.42	1
NM_001008657	hsa_miR_508_3p	-4.79	2
NM_001008660	hsa_miR_508_3p	-9.97	6
NM_001008661	hsa_miR_508_3p	-4.34	1
NM_001008662	hsa_miR_508_3p	-4.34	1
NM_001008693	hsa_miR_508_3p	-3.27	1
NM_001008701	hsa_miR_508_3p	-7.19	3
NM_001008707	hsa_miR_508_3p	-8.45	6
NM_001008708	hsa_miR_508_3p	-8.77	1
NM_001008710	hsa_miR_508_3p	-7.83	4
NM_001008711	hsa_miR_508_3p	-9.01	4
NM_001008723	hsa_miR_508_3p	-0.72	1
NM_001008726	hsa_miR_508_3p	-2.09	5
NM_001008737	hsa_miR_508_3p	0.72	1
NM_001008738	hsa_miR_508_3p	-4.7	4
NM_001008739	hsa_miR_508_3p	-1.5	1
NM_001008744	hsa_miR_508_3p	7.24	1
NM_001008777	hsa_miR_508_3p	-3.5	1
NM_001008781	hsa_miR_508_3p	-7.57	14
NM_001008783	hsa_miR_508_3p	-8.24	2
NM_001008784	hsa_miR_508_3p	-1.15	1
NM_001008801	hsa_miR_508_3p	-7.76	9
NM_001008844	hsa_miR_508_3p	-7.54	2
NM_001008860	hsa_miR_508_3p	2.65	1
NM_001008892	hsa_miR_508_3p	2.65	1
NM_001008894	hsa_miR_508_3p	2.65	1
NM_001008895	hsa_miR_508_3p	-4.33	1
NM_001008910	hsa_miR_508_3p	4.36	2
NM_001008925	hsa_miR_508_3p	-7.43	8
NM_001009182	hsa_miR_508_3p	4.3	1
NM_001009183	hsa_miR_508_3p	4.3	1
NM_001009185	hsa_miR_508_3p	-13.09	12
NM_001009554	hsa_miR_508_3p	-15.55	6
NM_001009555	hsa_miR_508_3p	-10.17	6
NM_001009566	hsa_miR_508_3p	-7.75	6
NM_001009571	hsa_miR_508_3p	0.47	1
NM_001009611	hsa_miR_508_3p	-2.73	1
NM_001009612	hsa_miR_508_3p	-5.66	1
NM_001009616	hsa_miR_508_3p	-4.96	1
NM_001009812	hsa_miR_508_3p	6.67	1
NM_001009880	hsa_miR_508_3p	-3.82	3
NM_001009894	hsa_miR_508_3p	-5.03	8
NM_001009899	hsa_miR_508_3p	-5.69	8
NM_001009909	hsa_miR_508_3p	-3.4	4
NM_001009922	hsa_miR_508_3p	-7.43	6
NM_001009932	hsa_miR_508_3p	-8.56	5
NM_001009933	hsa_miR_508_3p	-8.56	5
NM_001009934	hsa_miR_508_3p	-8.56	5
NM_001009955	hsa_miR_508_3p	-6.51	2
NM_001009959	hsa_miR_508_3p	-9.68	10
NM_001009960	hsa_miR_508_3p	-11.13	8
NM_001009984	hsa_miR_508_3p	-5.25	2
NM_001009991	hsa_miR_508_3p	-7.8	1
NM_001009992	hsa_miR_508_3p	-2.08	2
NM_001009993	hsa_miR_508_3p	-7.93	4
NM_001010000	hsa_miR_508_3p	-11.51	6
NM_001010845	hsa_miR_508_3p	-10.44	2
NM_001010846	hsa_miR_508_3p	-6.08	11
NM_001010848	hsa_miR_508_3p	-4.92	4
NM_001010851	hsa_miR_508_3p	-1.65	5
NM_001010853	hsa_miR_508_3p	-8.64	10
NM_001010855	hsa_miR_508_3p	-15.28	1
NM_001010858	hsa_miR_508_3p	-7.23	6
NM_001010861	hsa_miR_508_3p	-11.33	3
NM_001010862	hsa_miR_508_3p	-7.91	5
NM_001010866	hsa_miR_508_3p	-8.43	2
NM_001010867	hsa_miR_508_3p	-3.88	9
NM_001010870	hsa_miR_508_3p	-5.25	2
NM_001010872	hsa_miR_508_3p	6.88	2
NM_001010873	hsa_miR_508_3p	2.24	1
NM_001010874	hsa_miR_508_3p	-5.4	2
NM_001010875	hsa_miR_508_3p	-7.65	1
NM_001010879	hsa_miR_508_3p	-5.72	2
NM_001010880	hsa_miR_508_3p	-8.12	3
NM_001010883	hsa_miR_508_3p	-10.82	4
NM_001010887	hsa_miR_508_3p	-8.33	2
NM_001010888	hsa_miR_508_3p	-5.96	9
NM_001010890	hsa_miR_508_3p	-2.69	2
NM_001010891	hsa_miR_508_3p	-10.73	18
NM_001010895	hsa_miR_508_3p	-1.42	4
NM_001010897	hsa_miR_508_3p	-9.84	1
NM_001010898	hsa_miR_508_3p	-7.7	4
NM_001010903	hsa_miR_508_3p	-6.31	3
NM_001010904	hsa_miR_508_3p	-7.03	4
NM_001010905	hsa_miR_508_3p	-7.55	1
NM_001010906	hsa_miR_508_3p	1.58	3
NM_001010909	hsa_miR_508_3p	-4.32	14
NM_001010915	hsa_miR_508_3p	-5	2
NM_001010917	hsa_miR_508_3p	-7.29	7
NM_001010922	hsa_miR_508_3p	-10.73	12
NM_001010923	hsa_miR_508_3p	-7.56	3
NM_001010924	hsa_miR_508_3p	-4.98	5
NM_001010926	hsa_miR_508_3p	-1.14	1
NM_001010931	hsa_miR_508_3p	-6.53	3
NM_001010932	hsa_miR_508_3p	-2.7	1
NM_001010933	hsa_miR_508_3p	-6.53	3
NM_001010934	hsa_miR_508_3p	-6.66	5
NM_001010935	hsa_miR_508_3p	-4.74	1
NM_001010971	hsa_miR_508_3p	7.62	1
NM_001010972	hsa_miR_508_3p	-5.29	1
NM_001010978	hsa_miR_508_3p	-1.25	3
NM_001010979	hsa_miR_508_3p	-9.34	1
NM_001010980	hsa_miR_508_3p	-6.62	7
NM_001010982	hsa_miR_508_3p	0.33	3
NM_001010983	hsa_miR_508_3p	-5.79	1
NM_001010984	hsa_miR_508_3p	-9.13	6
NM_001010986	hsa_miR_508_3p	-6.89	2
NM_001010987	hsa_miR_508_3p	-3.93	2
NM_001010989	hsa_miR_508_3p	-7.4	1
NM_001011513	hsa_miR_508_3p	-3.36	6
NM_001011537	hsa_miR_508_3p	-5.45	1
NM_001011543	hsa_miR_508_3p	-8.46	2
NM_001011546	hsa_miR_508_3p	1.06	2
NM_001011547	hsa_miR_508_3p	-4.06	2
NM_001011548	hsa_miR_508_3p	-1.92	1
NM_001011549	hsa_miR_508_3p	-1.92	1
NM_001011550	hsa_miR_508_3p	-1.92	1
NM_001011552	hsa_miR_508_3p	-5.85	3
NM_001011553	hsa_miR_508_3p	-4.18	5
NM_001011554	hsa_miR_508_3p	-13.72	2
NM_001011645	hsa_miR_508_3p	-15.06	7
NM_001011655	hsa_miR_508_3p	3.29	1
NM_001011657	hsa_miR_508_3p	-8.37	5
NM_001011658	hsa_miR_508_3p	-6.53	6
NM_001011663	hsa_miR_508_3p	-7.91	2
NM_001011666	hsa_miR_508_3p	-11.13	5
NM_001011667	hsa_miR_508_3p	10.08	1
NM_001011668	hsa_miR_508_3p	10.08	1
NM_001011669	hsa_miR_508_3p	10.08	1
NM_001011670	hsa_miR_508_3p	10.08	1
NM_001011671	hsa_miR_508_3p	10.08	1
NM_001011703	hsa_miR_508_3p	-5.84	3
NM_001011708	hsa_miR_508_3p	-12.69	7
NM_001011709	hsa_miR_508_3p	0.95	1
NM_001011713	hsa_miR_508_3p	-4.07	2
NM_001011718	hsa_miR_508_3p	-2.55	2
NM_001011720	hsa_miR_508_3p	-11.62	4
NM_001011880	hsa_miR_508_3p	-7.94	1
NM_001011885	hsa_miR_508_3p	-7.16	2
NM_001012241	hsa_miR_508_3p	-5.1	1
NM_001012264	hsa_miR_508_3p	-5.64	2
NM_001012267	hsa_miR_508_3p	-10.79	1
NM_001012270	hsa_miR_508_3p	-3.28	2
NM_001012271	hsa_miR_508_3p	-3.28	2
NM_001012279	hsa_miR_508_3p	-10.37	11
NM_001012303	hsa_miR_508_3p	-1.99	2
NM_001012320	hsa_miR_508_3p	2.3	1
NM_001012329	hsa_miR_508_3p	4.24	1
NM_001012333	hsa_miR_508_3p	-13.16	2
NM_001012334	hsa_miR_508_3p	-13.16	2
NM_001012337	hsa_miR_508_3p	-7.55	1
NM_001012339	hsa_miR_508_3p	-7.04	8
NM_001012361	hsa_miR_508_3p	-10.91	3
NM_001012393	hsa_miR_508_3p	-11.28	10
NM_001012398	hsa_miR_508_3p	-3.41	2
NM_001012409	hsa_miR_508_3p	-5.4	3
NM_001012410	hsa_miR_508_3p	-2.5	1
NM_001012411	hsa_miR_508_3p	-5.4	3
NM_001012412	hsa_miR_508_3p	-2.5	1
NM_001012413	hsa_miR_508_3p	-5.4	3
NM_001012414	hsa_miR_508_3p	-1.41	1
NM_001012418	hsa_miR_508_3p	-5.02	9
NM_001012425	hsa_miR_508_3p	-2.68	1
NM_001012426	hsa_miR_508_3p	0.053	2
NM_001012427	hsa_miR_508_3p	0.053	2
NM_001012428	hsa_miR_508_3p	-2.59	4
NM_001012455	hsa_miR_508_3p	-7.37	4
NM_001012502	hsa_miR_508_3p	-11.56	1
NM_001012508	hsa_miR_508_3p	-8.13	4
NM_001012509	hsa_miR_508_3p	-5.31	5
NM_001012511	hsa_miR_508_3p	-4.2	1
NM_001012512	hsa_miR_508_3p	-3.72	1
NM_001012513	hsa_miR_508_3p	-3.59	1
NM_001012514	hsa_miR_508_3p	-1.54	1
NM_001012515	hsa_miR_508_3p	-10.51	19
NM_001012516	hsa_miR_508_3p	-1.54	1
NM_001012642	hsa_miR_508_3p	-0.022	1
NM_001012643	hsa_miR_508_3p	-10.74	2
NM_001012659	hsa_miR_508_3p	-5.75	8
NM_001012706	hsa_miR_508_3p	4.22	1
NM_001012720	hsa_miR_508_3p	4.76	1
NM_001012722	hsa_miR_508_3p	4.76	1
NM_001012729	hsa_miR_508_3p	-9.99	6
NM_001012732	hsa_miR_508_3p	-1.55	1
NM_001012750	hsa_miR_508_3p	-2.67	4
NM_001012751	hsa_miR_508_3p	-2.67	4
NM_001012752	hsa_miR_508_3p	-2.67	4
NM_001012753	hsa_miR_508_3p	1.11	1
NM_001012755	hsa_miR_508_3p	-11.64	8
NM_001012756	hsa_miR_508_3p	-5.23	6
NM_001012758	hsa_miR_508_3p	0.98	1
NM_001012761	hsa_miR_508_3p	-4.46	1
NM_001012763	hsa_miR_508_3p	-7.6	8
NM_001012957	hsa_miR_508_3p	-7.28	7
NM_001012958	hsa_miR_508_3p	-11.2	1
NM_001012959	hsa_miR_508_3p	-1.62	1
NM_001012964	hsa_miR_508_3p	-2.01	2
NM_001012965	hsa_miR_508_3p	-2.01	2
NM_001012967	hsa_miR_508_3p	-5.24	3
NM_001012968	hsa_miR_508_3p	-5.98	4
NM_001012969	hsa_miR_508_3p	-1.96	1
NM_001012974	hsa_miR_508_3p	-6.01	1
NM_001012977	hsa_miR_508_3p	-8.16	1
NM_001012979	hsa_miR_508_3p	-2.38	1
NM_001012981	hsa_miR_508_3p	-2.92	3
NM_001012990	hsa_miR_508_3p	3.65	1
NM_001012991	hsa_miR_508_3p	-2.88	1
NM_001012993	hsa_miR_508_3p	-0.94	2
NM_001012994	hsa_miR_508_3p	-4.62	6
NM_001013031	hsa_miR_508_3p	-6.56	6
NM_001013257	hsa_miR_508_3p	-14.98	6
NM_001013398	hsa_miR_508_3p	-5	1
NM_001013399	hsa_miR_508_3p	-6.8	3
NM_001013406	hsa_miR_508_3p	-3.11	3
NM_001013407	hsa_miR_508_3p	-4.65	2
NM_001013415	hsa_miR_508_3p	-6.34	3
NM_001013438	hsa_miR_508_3p	-8.49	11
NM_001013439	hsa_miR_508_3p	-8.49	11
NM_001013615	hsa_miR_508_3p	3.08	1
NM_001013620	hsa_miR_508_3p	-8.98	25
NM_001013622	hsa_miR_508_3p	-6.93	1
NM_001013628	hsa_miR_508_3p	-7.69	2
NM_001013635	hsa_miR_508_3p	-1.89	2
NM_001013642	hsa_miR_508_3p	-6.6	3
NM_001013647	hsa_miR_508_3p	-10.88	13
NM_001013649	hsa_miR_508_3p	-7.91	4
NM_001013650	hsa_miR_508_3p	-4.55	1
NM_001013659	hsa_miR_508_3p	-8.85	16
NM_001013672	hsa_miR_508_3p	-6.06	1
NM_001013690	hsa_miR_508_3p	-11.52	2
NM_001013692	hsa_miR_508_3p	-7.81	2
NM_001013693	hsa_miR_508_3p	5.3	2
NM_001013698	hsa_miR_508_3p	-4.82	2
NM_001013699	hsa_miR_508_3p	-3.3	1
NM_001013703	hsa_miR_508_3p	1.48	3
NM_001013746	hsa_miR_508_3p	-7.16	8
NM_001013839	hsa_miR_508_3p	-5.83	5
NM_001013843	hsa_miR_508_3p	-3.54	1
NM_001013845	hsa_miR_508_3p	1.28	1
NM_001013848	hsa_miR_508_3p	-6.47	2
NM_001014279	hsa_miR_508_3p	-3.41	1
NM_001014283	hsa_miR_508_3p	5.32	1
NM_001014286	hsa_miR_508_3p	0.42	1
NM_001014342	hsa_miR_508_3p	-9.25	4
NM_001014380	hsa_miR_508_3p	-7.35	4
NM_001014431	hsa_miR_508_3p	-2.24	1
NM_001014432	hsa_miR_508_3p	-2.24	1
NM_001014434	hsa_miR_508_3p	-4.58	1
NM_001014437	hsa_miR_508_3p	-2.74	1
NM_001014442	hsa_miR_508_3p	-4.74	1
NM_001014443	hsa_miR_508_3p	-6.97	1
NM_001014445	hsa_miR_508_3p	-4.85	1
NM_001014765	hsa_miR_508_3p	2.31	2
NM_001014794	hsa_miR_508_3p	-1.41	1
NM_001014795	hsa_miR_508_3p	-1.41	1
NM_001014797	hsa_miR_508_3p	-9.08	18
NM_001014812	hsa_miR_508_3p	-0.11	1
NM_001014831	hsa_miR_508_3p	-6.62	1
NM_001014832	hsa_miR_508_3p	-6.62	1
NM_001014834	hsa_miR_508_3p	-6.62	1
NM_001014835	hsa_miR_508_3p	-6.62	1
NM_001014990	hsa_miR_508_3p	-1.86	2
NM_001015045	hsa_miR_508_3p	-7.86	3
NM_001015048	hsa_miR_508_3p	-6.09	4
NM_001015049	hsa_miR_508_3p	-6.09	4
NM_001015051	hsa_miR_508_3p	-10.39	3
NM_001015053	hsa_miR_508_3p	-5.78	2
NM_001015508	hsa_miR_508_3p	-3.98	2
NM_001015877	hsa_miR_508_3p	-4.29	4
NM_001015880	hsa_miR_508_3p	0.5	2
NM_001015881	hsa_miR_508_3p	0.22	1
NM_001015882	hsa_miR_508_3p	-6.08	4
NM_001015887	hsa_miR_508_3p	-13.37	7
NM_001017368	hsa_miR_508_3p	-6.68	5
NM_001017369	hsa_miR_508_3p	-3.58	2
NM_001017371	hsa_miR_508_3p	-10.36	5
NM_001017372	hsa_miR_508_3p	-4.82	1
NM_001017388	hsa_miR_508_3p	-4.66	3
NM_001017390	hsa_miR_508_3p	-0.81	4
NM_001017392	hsa_miR_508_3p	-2.09	1
NM_001017395	hsa_miR_508_3p	-8.47	8
NM_001017396	hsa_miR_508_3p	-3.08	3
NM_001017408	hsa_miR_508_3p	-5.4	5
NM_001017417	hsa_miR_508_3p	-3.1	1
NM_001017420	hsa_miR_508_3p	-5.28	2
NM_001017423	hsa_miR_508_3p	-1.91	1
NM_001017424	hsa_miR_508_3p	-8.96	3
NM_001017425	hsa_miR_508_3p	-8.96	3
NM_001017434	hsa_miR_508_3p	-4.91	2
NM_001017435	hsa_miR_508_3p	-3.25	1
NM_001017436	hsa_miR_508_3p	-3.25	2
NM_001017438	hsa_miR_508_3p	-3.1	1
NM_001017440	hsa_miR_508_3p	-13.33	9
NM_001017523	hsa_miR_508_3p	-8.81	2
NM_001017524	hsa_miR_508_3p	-2.35	2
NM_001017915	hsa_miR_508_3p	-3.97	1
NM_001017916	hsa_miR_508_3p	-8.62	3
NM_001017917	hsa_miR_508_3p	-8.62	3
NM_001017919	hsa_miR_508_3p	-3.3	2
NM_001017921	hsa_miR_508_3p	4.51	1
NM_001017922	hsa_miR_508_3p	-7.53	4
NM_001017923	hsa_miR_508_3p	-10.55	5
NM_001017924	hsa_miR_508_3p	2.71	1
NM_001017926	hsa_miR_508_3p	-15.26	4
NM_001017928	hsa_miR_508_3p	-1.47	1
NM_001017930	hsa_miR_508_3p	-3.89	2
NM_001017956	hsa_miR_508_3p	-10.17	3
NM_001017957	hsa_miR_508_3p	-10.17	3
NM_001017958	hsa_miR_508_3p	-10.17	3
NM_001017961	hsa_miR_508_3p	-5.36	1
NM_001017962	hsa_miR_508_3p	-4.4	1
NM_001017963	hsa_miR_508_3p	-6.7	2
NM_001017967	hsa_miR_508_3p	-4.76	2
NM_001017970	hsa_miR_508_3p	-5.42	7
NM_001017973	hsa_miR_508_3p	-3.58	1
NM_001017974	hsa_miR_508_3p	-3.58	1
NM_001017977	hsa_miR_508_3p	-1.81	1
NM_001017980	hsa_miR_508_3p	-8.03	11
NM_001017981	hsa_miR_508_3p	-0.55	3
NM_001017989	hsa_miR_508_3p	-5.32	1
NM_001017992	hsa_miR_508_3p	-7.66	3
NM_001017995	hsa_miR_508_3p	-13.04	7
NM_001018004	hsa_miR_508_3p	-6.29	3
NM_001018006	hsa_miR_508_3p	-6.29	3
NM_001018007	hsa_miR_508_3p	-6.29	3
NM_001018008	hsa_miR_508_3p	-3.48	1
NM_001018009	hsa_miR_508_3p	0.56	1
NM_001018020	hsa_miR_508_3p	-6.29	3
NM_001018025	hsa_miR_508_3p	2.11	1
NM_001018036	hsa_miR_508_3p	-5.89	1
NM_001018037	hsa_miR_508_3p	-2.61	2
NM_001018038	hsa_miR_508_3p	-4.54	1
NM_001018039	hsa_miR_508_3p	-8.8	8
NM_001018041	hsa_miR_508_3p	-4.62	1
NM_001018050	hsa_miR_508_3p	-3.75	4
NM_001018052	hsa_miR_508_3p	-3.75	4
NM_001018053	hsa_miR_508_3p	-8.31	3
NM_001018054	hsa_miR_508_3p	-7.31	9
NM_001018056	hsa_miR_508_3p	-5.36	1
NM_001018057	hsa_miR_508_3p	-2.34	1
NM_001018058	hsa_miR_508_3p	-10.87	15
NM_001018060	hsa_miR_508_3p	9.8	1
NM_001018064	hsa_miR_508_3p	-4.39	1
NM_001018065	hsa_miR_508_3p	-5.75	7
NM_001018066	hsa_miR_508_3p	-5.75	7
NM_001018067	hsa_miR_508_3p	-10.34	11
NM_001018068	hsa_miR_508_3p	-10.34	11
NM_001018069	hsa_miR_508_3p	-10.34	11
NM_001018071	hsa_miR_508_3p	0.47	1
NM_001018072	hsa_miR_508_3p	-8.81	2
NM_001018074	hsa_miR_508_3p	-2.64	3
NM_001018075	hsa_miR_508_3p	-2.64	3
NM_001018076	hsa_miR_508_3p	-2.64	3
NM_001018077	hsa_miR_508_3p	-2.64	3
NM_001018080	hsa_miR_508_3p	-3.66	4
NM_001018081	hsa_miR_508_3p	-18.27	2
NM_001018088	hsa_miR_508_3p	-7.28	5
NM_001018089	hsa_miR_508_3p	-7.82	6
NM_001018090	hsa_miR_508_3p	-14.27	6
NM_001018091	hsa_miR_508_3p	-14.27	7
NM_001018100	hsa_miR_508_3p	1.06	2
NM_001018102	hsa_miR_508_3p	-14.27	6
NM_001018104	hsa_miR_508_3p	-6.16	2
NM_001018108	hsa_miR_508_3p	-10.74	2
NM_001018109	hsa_miR_508_3p	3.04	1
NM_001018111	hsa_miR_508_3p	-11.38	8
NM_001018112	hsa_miR_508_3p	0.37	1
NM_001018115	hsa_miR_508_3p	3.64	2
NM_001018116	hsa_miR_508_3p	-1.26	4
NM_001018161	hsa_miR_508_3p	-0.66	1
NM_001020658	hsa_miR_508_3p	-8.6	3
NM_001020818	hsa_miR_508_3p	7.2	1
NM_001020819	hsa_miR_508_3p	7.2	1
NM_001020820	hsa_miR_508_3p	7.2	1
NM_001020821	hsa_miR_508_3p	7.2	1
NM_001023560	hsa_miR_508_3p	-6.33	2
NM_001023563	hsa_miR_508_3p	-11.3	12
NM_001023567	hsa_miR_508_3p	-9.05	5
NM_001023570	hsa_miR_508_3p	-0.77	1
NM_001023571	hsa_miR_508_3p	-0.77	1
NM_001023587	hsa_miR_508_3p	-2.86	1
NM_001024024	hsa_miR_508_3p	1.75	1
NM_001024070	hsa_miR_508_3p	1.75	1
NM_001024071	hsa_miR_508_3p	1.75	1
NM_001024094	hsa_miR_508_3p	-2.64	3
NM_001024215	hsa_miR_508_3p	7.83	1
NM_001024216	hsa_miR_508_3p	-3.82	6
NM_001024226	hsa_miR_508_3p	-2.25	1
NM_001024227	hsa_miR_508_3p	-2.25	1
NM_001024228	hsa_miR_508_3p	-2.25	1
NM_001024372	hsa_miR_508_3p	-5.39	3
NM_001024380	hsa_miR_508_3p	-8.16	6
NM_001024381	hsa_miR_508_3p	-8.16	6
NM_001024382	hsa_miR_508_3p	3.5	1
NM_001024401	hsa_miR_508_3p	-3.13	1
NM_001024455	hsa_miR_508_3p	-8.18	7
NM_001024596	hsa_miR_508_3p	-3.5	9
NM_001024630	hsa_miR_508_3p	-10.39	3
NM_001024647	hsa_miR_508_3p	-15.38	16
NM_001024660	hsa_miR_508_3p	-4.97	2
NM_001024661	hsa_miR_508_3p	-2.82	2
NM_001024674	hsa_miR_508_3p	-9.78	2
NM_001024680	hsa_miR_508_3p	-3.66	4
NM_001024732	hsa_miR_508_3p	-5.07	2
NM_001024736	hsa_miR_508_3p	-5.73	1
NM_001024808	hsa_miR_508_3p	-10.4	4
NM_001024843	hsa_miR_508_3p	-8.24	13
NM_001024844	hsa_miR_508_3p	9.03	1
NM_001024845	hsa_miR_508_3p	1.48	1
NM_001024847	hsa_miR_508_3p	-3.54	2
NM_001024855	hsa_miR_508_3p	-8.5	2
NM_001024858	hsa_miR_508_3p	-10.07	5
NM_001024912	hsa_miR_508_3p	-12.1	4
NM_001024916	hsa_miR_508_3p	-2.25	1
NM_001024924	hsa_miR_508_3p	1.32	1
NM_001024938	hsa_miR_508_3p	-12.1	3
NM_001024939	hsa_miR_508_3p	-12.1	3
NM_001024943	hsa_miR_508_3p	5.12	1
NM_001024944	hsa_miR_508_3p	5.12	1
NM_001024946	hsa_miR_508_3p	5.12	1
NM_001024947	hsa_miR_508_3p	-5.25	4
NM_001024948	hsa_miR_508_3p	-3.84	5
NM_001024956	hsa_miR_508_3p	-15.66	12
NM_001025068	hsa_miR_508_3p	-5.33	3
NM_001025069	hsa_miR_508_3p	-5.33	3
NM_001025076	hsa_miR_508_3p	-9.33	15
NM_001025077	hsa_miR_508_3p	-9.33	15
NM_001025081	hsa_miR_508_3p	-7.11	1
NM_001025087	hsa_miR_508_3p	-0.84	2
NM_001025088	hsa_miR_508_3p	-0.84	2
NM_001025089	hsa_miR_508_3p	-0.84	2
NM_001025090	hsa_miR_508_3p	-7.11	1
NM_001025092	hsa_miR_508_3p	-7.11	1
NM_001025096	hsa_miR_508_3p	-4.76	1
NM_001025097	hsa_miR_508_3p	-4.76	1
NM_001025100	hsa_miR_508_3p	-6.46	7
NM_001025101	hsa_miR_508_3p	-7.11	1
NM_001025105	hsa_miR_508_3p	-3.96	2
NM_001025108	hsa_miR_508_3p	-6.18	7
NM_001025109	hsa_miR_508_3p	-11.23	3
NM_001025158	hsa_miR_508_3p	-8.02	1
NM_001025159	hsa_miR_508_3p	-8.02	1
NM_001025160	hsa_miR_508_3p	5.82	1
NM_001025201	hsa_miR_508_3p	-3.16	1
NM_001025231	hsa_miR_508_3p	-10.24	3
NM_001025232	hsa_miR_508_3p	1.56	1
NM_001025233	hsa_miR_508_3p	-7.87	2
NM_001025234	hsa_miR_508_3p	-3.87	1
NM_001025235	hsa_miR_508_3p	-3.87	1
NM_001025236	hsa_miR_508_3p	-3.87	1
NM_001025237	hsa_miR_508_3p	-3.87	1
NM_001025238	hsa_miR_508_3p	-3.87	1
NM_001025239	hsa_miR_508_3p	-3.87	1
NM_001025242	hsa_miR_508_3p	-1.94	3
NM_001025243	hsa_miR_508_3p	-1.94	3
NM_001025247	hsa_miR_508_3p	-2.18	2
NM_001025248	hsa_miR_508_3p	-6.15	1
NM_001025249	hsa_miR_508_3p	-6.15	1
NM_001025252	hsa_miR_508_3p	-12.04	6
NM_001025253	hsa_miR_508_3p	-12.04	6
NM_001025266	hsa_miR_508_3p	-11.1	9
NM_001025300	hsa_miR_508_3p	-13.65	2
NM_001025356	hsa_miR_508_3p	-6.77	3
NM_001025357	hsa_miR_508_3p	5.31	1
NM_001025389	hsa_miR_508_3p	-10.01	2
NM_001025390	hsa_miR_508_3p	-10.01	2
NM_001025433	hsa_miR_508_3p	-9.02	6
NM_001025434	hsa_miR_508_3p	-9.02	6
NM_001025579	hsa_miR_508_3p	-4.48	1
NM_001025580	hsa_miR_508_3p	-8.08	6
NM_001025593	hsa_miR_508_3p	-8.92	1
NM_001025595	hsa_miR_508_3p	-8.92	1
NM_001025596	hsa_miR_508_3p	-9.37	5
NM_001025598	hsa_miR_508_3p	-4.81	1
NM_001025603	hsa_miR_508_3p	-1.24	1
NM_001025604	hsa_miR_508_3p	-2.81	4
NM_001025616	hsa_miR_508_3p	-10.5	4
NM_001025780	hsa_miR_508_3p	-2.73	3
NM_001025930	hsa_miR_508_3p	4.33	1
NM_001026213	hsa_miR_508_3p	-8.35	5
NM_001029835	hsa_miR_508_3p	-4.8	1
NM_001029839	hsa_miR_508_3p	-5.51	1
NM_001029840	hsa_miR_508_3p	-5.51	1
NM_001029851	hsa_miR_508_3p	-6.05	1
NM_001029852	hsa_miR_508_3p	-6.05	1
NM_001029853	hsa_miR_508_3p	-6.05	1
NM_001029854	hsa_miR_508_3p	-6.05	1
NM_001029858	hsa_miR_508_3p	-14.41	7
NM_001029859	hsa_miR_508_3p	-3.65	2
NM_001029860	hsa_miR_508_3p	-5.07	2
NM_001029863	hsa_miR_508_3p	-9.09	9
NM_001029864	hsa_miR_508_3p	-5.78	3
NM_001029871	hsa_miR_508_3p	-8.69	4
NM_001029875	hsa_miR_508_3p	-8.14	8
NM_001029880	hsa_miR_508_3p	-8.8	8
NM_001029883	hsa_miR_508_3p	-6.98	2
NM_001029884	hsa_miR_508_3p	-11.13	5
NM_001029885	hsa_miR_508_3p	-6.43	1
NM_001029891	hsa_miR_508_3p	-10.99	1
NM_001029939	hsa_miR_508_3p	-1.03	2
NM_001029954	hsa_miR_508_3p	-9.61	3
NM_001029955	hsa_miR_508_3p	-6.32	8
NM_001029989	hsa_miR_508_3p	-6.43	1
NM_001029997	hsa_miR_508_3p	-0.55	1
NM_001029998	hsa_miR_508_3p	-7.19	3
NM_001030002	hsa_miR_508_3p	-3.58	1
NM_001030003	hsa_miR_508_3p	-1.83	5
NM_001030005	hsa_miR_508_3p	-3.75	2
NM_001030006	hsa_miR_508_3p	-9.79	4
NM_001030007	hsa_miR_508_3p	-11.13	3
NM_001030010	hsa_miR_508_3p	-6.15	3
NM_001030047	hsa_miR_508_3p	-4.97	1
NM_001030055	hsa_miR_508_3p	-5.87	8
NM_001030059	hsa_miR_508_3p	-12.36	1
NM_001030060	hsa_miR_508_3p	-16.95	10
NM_001030272	hsa_miR_508_3p	-0.28	1
NM_001030273	hsa_miR_508_3p	-0.28	1
NM_001030287	hsa_miR_508_3p	-6.11	6
NM_001030288	hsa_miR_508_3p	-5.78	7
NM_001030311	hsa_miR_508_3p	-3.73	2
NM_001030312	hsa_miR_508_3p	-3.73	2
NM_001030313	hsa_miR_508_3p	-3.73	2
NM_001031615	hsa_miR_508_3p	-3.72	1
NM_001031617	hsa_miR_508_3p	-1.92	3
NM_001031623	hsa_miR_508_3p	-8.18	1
NM_001031665	hsa_miR_508_3p	-5.25	3
NM_001031666	hsa_miR_508_3p	-8.62	2
NM_001031672	hsa_miR_508_3p	-4.43	2
NM_001031679	hsa_miR_508_3p	-6.2	6
NM_001031680	hsa_miR_508_3p	-10.45	3
NM_001031681	hsa_miR_508_3p	-6.51	3
NM_001031683	hsa_miR_508_3p	-10.03	3
NM_001031684	hsa_miR_508_3p	-6.86	1
NM_001031685	hsa_miR_508_3p	-5.78	2
NM_001031689	hsa_miR_508_3p	-10.06	2
NM_001031690	hsa_miR_508_3p	-13.6	2
NM_001031692	hsa_miR_508_3p	-2.59	1
NM_001031694	hsa_miR_508_3p	-7.89	1
NM_001031695	hsa_miR_508_3p	-9.65	6
NM_001031700	hsa_miR_508_3p	-8.89	8
NM_001031701	hsa_miR_508_3p	-7.05	8
NM_001031702	hsa_miR_508_3p	-11.06	3
NM_001031703	hsa_miR_508_3p	-2.35	1
NM_001031705	hsa_miR_508_3p	0.066	1
NM_001031710	hsa_miR_508_3p	-3.4	1
NM_001031711	hsa_miR_508_3p	-5.24	4
NM_001031712	hsa_miR_508_3p	-4.02	3
NM_001031713	hsa_miR_508_3p	-7.29	6
NM_001031715	hsa_miR_508_3p	-3.22	1
NM_001031716	hsa_miR_508_3p	-13.85	4
NM_001031717	hsa_miR_508_3p	-1.93	1
NM_001031719	hsa_miR_508_3p	-0.51	2
NM_001031720	hsa_miR_508_3p	-2.82	5
NM_001031723	hsa_miR_508_3p	-6.13	11
NM_001031726	hsa_miR_508_3p	-8.58	9
NM_001031727	hsa_miR_508_3p	-4.46	4
NM_001031732	hsa_miR_508_3p	-11.85	14
NM_001031733	hsa_miR_508_3p	-5.55	6
NM_001031734	hsa_miR_508_3p	-8.58	1
NM_001031739	hsa_miR_508_3p	0.8	1
NM_001031740	hsa_miR_508_3p	2.55	1
NM_001031745	hsa_miR_508_3p	-5.44	1
NM_001031746	hsa_miR_508_3p	-4.91	5
NM_001031748	hsa_miR_508_3p	-12.37	1
NM_001031749	hsa_miR_508_3p	-1.62	1
NM_001031800	hsa_miR_508_3p	-0.33	1
NM_001031801	hsa_miR_508_3p	-8.48	1
NM_001031804	hsa_miR_508_3p	-6.32	9
NM_001031806	hsa_miR_508_3p	-7.09	3
NM_001031809	hsa_miR_508_3p	-8.62	2
NM_001031812	hsa_miR_508_3p	-8.61	3
NM_001031834	hsa_miR_508_3p	-9.3	1
NM_001031835	hsa_miR_508_3p	-2.62	6
NM_001031848	hsa_miR_508_3p	-8.63	1
NM_001031849	hsa_miR_508_3p	4.6	1
NM_001031853	hsa_miR_508_3p	-16.35	2
NM_001032221	hsa_miR_508_3p	-10.44	5
NM_001032282	hsa_miR_508_3p	-10.06	2
NM_001032283	hsa_miR_508_3p	-0.65	2
NM_001032284	hsa_miR_508_3p	-0.65	2
NM_001032287	hsa_miR_508_3p	-0.88	1
NM_001032288	hsa_miR_508_3p	-5.76	2
NM_001032291	hsa_miR_508_3p	-6.84	1
NM_001032296	hsa_miR_508_3p	3.51	1
NM_001032363	hsa_miR_508_3p	-6.26	4
NM_001032367	hsa_miR_508_3p	2.46	1
NM_001032386	hsa_miR_508_3p	-3.67	1
NM_001032387	hsa_miR_508_3p	-3.67	1
NM_001032391	hsa_miR_508_3p	-0.77	2
NM_001032392	hsa_miR_508_3p	-5.89	4
NM_001032394	hsa_miR_508_3p	-3.31	3
NM_001032395	hsa_miR_508_3p	-3.31	3
NM_001032396	hsa_miR_508_3p	-6.56	2
NM_001032726	hsa_miR_508_3p	-16.44	1
NM_001032731	hsa_miR_508_3p	-3.85	3
NM_001032999	hsa_miR_508_3p	-14.44	7
NM_001033025	hsa_miR_508_3p	-16.2	2
NM_001033028	hsa_miR_508_3p	-2.26	1
NM_001033030	hsa_miR_508_3p	-2.52	3
NM_001033031	hsa_miR_508_3p	-2.52	3
NM_001033032	hsa_miR_508_3p	-2.52	3
NM_001033044	hsa_miR_508_3p	-2.02	3
NM_001033045	hsa_miR_508_3p	-8.62	14
NM_001033046	hsa_miR_508_3p	3.78	1
NM_001033047	hsa_miR_508_3p	2.24	2
NM_001033054	hsa_miR_508_3p	-7.43	5
NM_001033055	hsa_miR_508_3p	-7.43	5
NM_001033056	hsa_miR_508_3p	-2.02	3
NM_001033057	hsa_miR_508_3p	-1.62	1
NM_001033059	hsa_miR_508_3p	-0.9	4
NM_001033087	hsa_miR_508_3p	-4.46	5
NM_001033088	hsa_miR_508_3p	0.15	1
NM_001033112	hsa_miR_508_3p	-4.73	2
NM_001033113	hsa_miR_508_3p	5.14	1
NM_001033117	hsa_miR_508_3p	-11.87	4
NM_001033503	hsa_miR_508_3p	-13.24	18
NM_001033504	hsa_miR_508_3p	-10.72	1
NM_001033518	hsa_miR_508_3p	-7.39	3
NM_001033519	hsa_miR_508_3p	-7.39	3
NM_001033520	hsa_miR_508_3p	-7.39	3
NM_001033521	hsa_miR_508_3p	-9.11	2
NM_001033522	hsa_miR_508_3p	-9.11	2
NM_001033551	hsa_miR_508_3p	-3.62	1
NM_001033553	hsa_miR_508_3p	2.65	1
NM_001033554	hsa_miR_508_3p	-5.81	5
NM_001033555	hsa_miR_508_3p	2.65	1
NM_001033559	hsa_miR_508_3p	-2.64	1
NM_001033561	hsa_miR_508_3p	-11.47	3
NM_001033564	hsa_miR_508_3p	-16.91	2
NM_001033566	hsa_miR_508_3p	-6.39	3
NM_001033568	hsa_miR_508_3p	-6.39	3
NM_001033575	hsa_miR_508_3p	-5.62	2
NM_001033576	hsa_miR_508_3p	-8.3	4
NM_001033578	hsa_miR_508_3p	3.92	2
NM_001033602	hsa_miR_508_3p	-6.88	3
NM_001033667	hsa_miR_508_3p	-1.68	1
NM_001033723	hsa_miR_508_3p	-8.73	18
NM_001033855	hsa_miR_508_3p	-3.46	1
NM_001033857	hsa_miR_508_3p	-3.46	1
NM_001033858	hsa_miR_508_3p	-3.46	1
NM_001033910	hsa_miR_508_3p	-9.74	5
NM_001033925	hsa_miR_508_3p	-5.5	3
NM_001033930	hsa_miR_508_3p	-2.99	2
NM_001034	hsa_miR_508_3p	-2.55	3
NM_001034173	hsa_miR_508_3p	-9.52	7
NM_001034841	hsa_miR_508_3p	-9.35	10
NM_001034842	hsa_miR_508_3p	-6.37	1
NM_001034850	hsa_miR_508_3p	-8.82	2
NM_001034852	hsa_miR_508_3p	0.78	2
NM_001034853	hsa_miR_508_3p	-5.85	2
NM_001034915	hsa_miR_508_3p	-12.78	5
NM_001034954	hsa_miR_508_3p	-9.27	3
NM_001034955	hsa_miR_508_3p	-9.27	3
NM_001034956	hsa_miR_508_3p	-9.27	3
NM_001034957	hsa_miR_508_3p	-9.27	3
NM_001035	hsa_miR_508_3p	-0.97	1
NM_001035003	hsa_miR_508_3p	-3.46	2
NM_001035004	hsa_miR_508_3p	-3.46	2
NM_001035005	hsa_miR_508_3p	-6.92	3
NM_001035223	hsa_miR_508_3p	-7.14	1
NM_001035235	hsa_miR_508_3p	-5.1	1
NM_001035254	hsa_miR_508_3p	-8.69	2
NM_001035260	hsa_miR_508_3p	-3.94	3
NM_001035267	hsa_miR_508_3p	-3.54	1
NM_001035505	hsa_miR_508_3p	-3.26	1
NM_001035511	hsa_miR_508_3p	-7.99	2
NM_001035512	hsa_miR_508_3p	-7.99	2
NM_001035513	hsa_miR_508_3p	-7.99	2
NM_001035521	hsa_miR_508_3p	-7.47	1
NM_001035534	hsa_miR_508_3p	-3.43	2
NM_001036	hsa_miR_508_3p	-7.06	2
NM_001037126	hsa_miR_508_3p	-9.9	2
NM_001037131	hsa_miR_508_3p	-5.8	4
NM_001037132	hsa_miR_508_3p	-3.88	3
NM_001037160	hsa_miR_508_3p	-10.35	1
NM_001037163	hsa_miR_508_3p	-14.51	3
NM_001037164	hsa_miR_508_3p	-12.76	7
NM_001037165	hsa_miR_508_3p	-8.45	10
NM_001037172	hsa_miR_508_3p	-7.49	3
NM_001037174	hsa_miR_508_3p	-2.32	1
NM_001037232	hsa_miR_508_3p	-10.98	5
NM_001037277	hsa_miR_508_3p	-10.17	4
NM_001037281	hsa_miR_508_3p	-9.54	2
NM_001037290	hsa_miR_508_3p	-5.23	1
NM_001037293	hsa_miR_508_3p	-10.37	12
NM_001037317	hsa_miR_508_3p	-11.33	3
NM_001037325	hsa_miR_508_3p	-5.08	1
NM_001037328	hsa_miR_508_3p	0.85	1
NM_001037330	hsa_miR_508_3p	-10.93	2
NM_001037331	hsa_miR_508_3p	-2.26	1
NM_001037332	hsa_miR_508_3p	-1.1	1
NM_001037333	hsa_miR_508_3p	-1.1	1
NM_001037334	hsa_miR_508_3p	-5.18	6
NM_001037335	hsa_miR_508_3p	-7.18	5
NM_001037339	hsa_miR_508_3p	-6.42	4
NM_001037340	hsa_miR_508_3p	-6.42	4
NM_001037341	hsa_miR_508_3p	-6.42	4
NM_001037442	hsa_miR_508_3p	-8.78	2
NM_001037494	hsa_miR_508_3p	0.14	1
NM_001037495	hsa_miR_508_3p	0.14	1
NM_001037497	hsa_miR_508_3p	1.8	1
NM_001037501	hsa_miR_508_3p	-4.38	8
NM_001037533	hsa_miR_508_3p	2.94	2
NM_001037535	hsa_miR_508_3p	-6.25	6
NM_001037536	hsa_miR_508_3p	-6.25	6
NM_001037540	hsa_miR_508_3p	-6.25	6
NM_001037553	hsa_miR_508_3p	-7.23	5
NM_001037558	hsa_miR_508_3p	-0.15	1
NM_001037582	hsa_miR_508_3p	-2.67	4
NM_001037631	hsa_miR_508_3p	-2.18	1
NM_001037671	hsa_miR_508_3p	5.88	1
NM_001037675	hsa_miR_508_3p	-4.02	4
NM_001037738	hsa_miR_508_3p	-5.63	2
NM_001037806	hsa_miR_508_3p	5.99	1
NM_001037954	hsa_miR_508_3p	-6.62	10
NM_001038493	hsa_miR_508_3p	-8.48	2
NM_001038603	hsa_miR_508_3p	1.99	2
NM_001038628	hsa_miR_508_3p	-8.38	3
NM_001038633	hsa_miR_508_3p	-5.05	2
NM_001038640	hsa_miR_508_3p	-3.42	1
NM_001038702	hsa_miR_508_3p	-5.44	6
NM_001038707	hsa_miR_508_3p	-9.84	5
NM_001039	hsa_miR_508_3p	-2.5	1
NM_001039029	hsa_miR_508_3p	-4.26	4
NM_001039091	hsa_miR_508_3p	3.91	1
NM_001039130	hsa_miR_508_3p	4.83	1
NM_001039131	hsa_miR_508_3p	4.83	1
NM_001039132	hsa_miR_508_3p	6.07	2
NM_001039141	hsa_miR_508_3p	0.039	2
NM_001039152	hsa_miR_508_3p	-17.87	2
NM_001039178	hsa_miR_508_3p	-9.83	1
NM_001039199	hsa_miR_508_3p	-10.74	6
NM_001039210	hsa_miR_508_3p	-5.33	4
NM_001039211	hsa_miR_508_3p	-9.7	5
NM_001039348	hsa_miR_508_3p	-0.26	1
NM_001039349	hsa_miR_508_3p	-0.26	1
NM_001039350	hsa_miR_508_3p	-6.79	2
NM_001039360	hsa_miR_508_3p	-9.28	2
NM_001039362	hsa_miR_508_3p	-13.16	3
NM_001039372	hsa_miR_508_3p	-12.59	5
NM_001039375	hsa_miR_508_3p	-3.41	3
NM_001039380	hsa_miR_508_3p	-11.42	5
NM_001039395	hsa_miR_508_3p	-3.3	1
NM_001039396	hsa_miR_508_3p	-11.48	2
NM_001039457	hsa_miR_508_3p	6.75	1
NM_001039459	hsa_miR_508_3p	-7.18	2
NM_001039467	hsa_miR_508_3p	-2.85	1
NM_001039476	hsa_miR_508_3p	-1.99	2
NM_001039477	hsa_miR_508_3p	0.96	1
NM_001039479	hsa_miR_508_3p	-5.67	5
NM_001039490	hsa_miR_508_3p	-8.29	1
NM_001039500	hsa_miR_508_3p	-9.9	2
NM_001039503	hsa_miR_508_3p	-9.06	1
NM_001039517	hsa_miR_508_3p	-1.59	1
NM_001039535	hsa_miR_508_3p	-4.14	7
NM_001039538	hsa_miR_508_3p	-6.24	7
NM_001039547	hsa_miR_508_3p	-12.58	17
NM_001039550	hsa_miR_508_3p	-6.99	1
NM_001039569	hsa_miR_508_3p	-10.75	6
NM_001039570	hsa_miR_508_3p	-4.85	10
NM_001039573	hsa_miR_508_3p	-2.39	1
NM_001039574	hsa_miR_508_3p	-0.69	1
NM_001039580	hsa_miR_508_3p	-8.67	12
NM_001039585	hsa_miR_508_3p	-6.2	5
NM_001039590	hsa_miR_508_3p	-11.35	8
NM_001039591	hsa_miR_508_3p	-11.35	8
NM_001039615	hsa_miR_508_3p	-12.38	4
NM_001039618	hsa_miR_508_3p	-9.03	13
NM_001039649	hsa_miR_508_3p	-1	2
NM_001039656	hsa_miR_508_3p	-5.57	6
NM_001039670	hsa_miR_508_3p	-8.13	2
NM_001039671	hsa_miR_508_3p	9.17	1
NM_001039672	hsa_miR_508_3p	9.17	1
NM_001039673	hsa_miR_508_3p	9.17	1
NM_001039675	hsa_miR_508_3p	2.32	1
NM_001039690	hsa_miR_508_3p	-2.12	2
NM_001039693	hsa_miR_508_3p	3.79	1
NM_001039702	hsa_miR_508_3p	-5.98	2
NM_001039706	hsa_miR_508_3p	-4.93	2
NM_001039707	hsa_miR_508_3p	2.77	2
NM_001039708	hsa_miR_508_3p	2.77	2
NM_001039709	hsa_miR_508_3p	-14.44	7
NM_001039715	hsa_miR_508_3p	-1.05	2
NM_001039716	hsa_miR_508_3p	-3.91	3
NM_001039717	hsa_miR_508_3p	-2.94	1
NM_001039752	hsa_miR_508_3p	-9.26	2
NM_001039753	hsa_miR_508_3p	-4.23	2
NM_001039762	hsa_miR_508_3p	-7.55	3
NM_001039763	hsa_miR_508_3p	-2.82	1
NM_001039771	hsa_miR_508_3p	-1.82	2
NM_001039803	hsa_miR_508_3p	-2.9	1
NM_001039840	hsa_miR_508_3p	-6.2	13
NM_001039844	hsa_miR_508_3p	-5.96	5
NM_001039848	hsa_miR_508_3p	-3.26	1
NM_001039885	hsa_miR_508_3p	-0.69	2
NM_001039886	hsa_miR_508_3p	-1.01	3
NM_001039888	hsa_miR_508_3p	0.017	1
NM_001039891	hsa_miR_508_3p	-1.02	2
NM_001039905	hsa_miR_508_3p	-9.72	5
NM_001039920	hsa_miR_508_3p	-7.8	2
NM_001039936	hsa_miR_508_3p	-8.77	4
NM_001039937	hsa_miR_508_3p	-1.33	2
NM_001039938	hsa_miR_508_3p	-15.73	3
NM_001039948	hsa_miR_508_3p	-4.25	6
NM_001039960	hsa_miR_508_3p	-11.84	11
NM_001039966	hsa_miR_508_3p	-14.52	1
NM_001039970	hsa_miR_508_3p	-8.97	3
NM_001040000	hsa_miR_508_3p	-9.47	3
NM_001040002	hsa_miR_508_3p	-6.51	3
NM_001040006	hsa_miR_508_3p	-15.9	4
NM_001040007	hsa_miR_508_3p	-8.69	4
NM_001040020	hsa_miR_508_3p	-3.38	2
NM_001040022	hsa_miR_508_3p	-4.98	2
NM_001040023	hsa_miR_508_3p	-4.98	2
NM_001040033	hsa_miR_508_3p	-5.72	1
NM_001040057	hsa_miR_508_3p	-10.45	4
NM_001040058	hsa_miR_508_3p	-1.69	1
NM_001040059	hsa_miR_508_3p	1.13	2
NM_001040060	hsa_miR_508_3p	-1.69	1
NM_001040061	hsa_miR_508_3p	-1.75	3
NM_001040078	hsa_miR_508_3p	-7.85	4
NM_001040084	hsa_miR_508_3p	-1.33	2
NM_001040092	hsa_miR_508_3p	-6.33	1
NM_001040100	hsa_miR_508_3p	-12.04	2
NM_001040101	hsa_miR_508_3p	-3.13	3
NM_001040102	hsa_miR_508_3p	-4.44	2
NM_001040103	hsa_miR_508_3p	-4.44	2
NM_001040105	hsa_miR_508_3p	-5.36	2
NM_001040107	hsa_miR_508_3p	-3.66	1
NM_001040108	hsa_miR_508_3p	-7.88	5
NM_001040110	hsa_miR_508_3p	-13.64	4
NM_001040113	hsa_miR_508_3p	-8.66	2
NM_001040114	hsa_miR_508_3p	-8.66	2
NM_001040129	hsa_miR_508_3p	-5.14	1
NM_001040134	hsa_miR_508_3p	-2.2	2
NM_001040135	hsa_miR_508_3p	-8.38	1
NM_001040142	hsa_miR_508_3p	-2.02	2
NM_001040143	hsa_miR_508_3p	-2.02	2
NM_001040146	hsa_miR_508_3p	-2.12	2
NM_001040147	hsa_miR_508_3p	-4.51	1
NM_001040151	hsa_miR_508_3p	-7.69	8
NM_001040152	hsa_miR_508_3p	-6.04	6
NM_001040153	hsa_miR_508_3p	-0.94	3
NM_001040157	hsa_miR_508_3p	-6.24	3
NM_001040159	hsa_miR_508_3p	-2.99	3
NM_001040173	hsa_miR_508_3p	-4.38	2
NM_001040177	hsa_miR_508_3p	-1.46	1
NM_001040179	hsa_miR_508_3p	-2.67	2
NM_001040181	hsa_miR_508_3p	-2.86	4
NM_001040182	hsa_miR_508_3p	-2.86	4
NM_001040183	hsa_miR_508_3p	-2.86	4
NM_001040185	hsa_miR_508_3p	-7.18	13
NM_001040192	hsa_miR_508_3p	-4.29	3
NM_001040199	hsa_miR_508_3p	-2.86	4
NM_001040200	hsa_miR_508_3p	-2.86	4
NM_001040202	hsa_miR_508_3p	-3.6	2
NM_001040214	hsa_miR_508_3p	-8.35	3
NM_001040260	hsa_miR_508_3p	-6.07	2
NM_001040261	hsa_miR_508_3p	-6.07	2
NM_001040272	hsa_miR_508_3p	-5.29	1
NM_001040273	hsa_miR_508_3p	-8.67	2
NM_001040275	hsa_miR_508_3p	-3.45	2
NM_001040283	hsa_miR_508_3p	-4.26	1
NM_001040284	hsa_miR_508_3p	-9.41	5
NM_001040285	hsa_miR_508_3p	-9.41	5
NM_001040402	hsa_miR_508_3p	-9.12	4
NM_001040424	hsa_miR_508_3p	-5.92	5
NM_001040429	hsa_miR_508_3p	-7.59	5
NM_001040431	hsa_miR_508_3p	-1.57	1
NM_001040436	hsa_miR_508_3p	10.94	1
NM_001040439	hsa_miR_508_3p	-8.64	2
NM_001040440	hsa_miR_508_3p	-2.34	2
NM_001040441	hsa_miR_508_3p	-7.61	17
NM_001040442	hsa_miR_508_3p	-6.63	1
NM_001040443	hsa_miR_508_3p	-8.12	1
NM_001040444	hsa_miR_508_3p	-8.12	1
NM_001040445	hsa_miR_508_3p	-8.64	6
NM_001040446	hsa_miR_508_3p	-7.38	3
NM_001040450	hsa_miR_508_3p	-10.48	6
NM_001040451	hsa_miR_508_3p	-11.59	2
NM_001040452	hsa_miR_508_3p	-11.59	2
NM_001040453	hsa_miR_508_3p	-10.48	6
NM_001040455	hsa_miR_508_3p	-0.088	1
NM_001040456	hsa_miR_508_3p	7.38	1
NM_001040457	hsa_miR_508_3p	7.38	1
NM_001040458	hsa_miR_508_3p	-14.54	2
NM_001040613	hsa_miR_508_3p	-4.36	2
NM_001040619	hsa_miR_508_3p	-6.11	6
NM_001040623	hsa_miR_508_3p	-10.31	2
NM_001040624	hsa_miR_508_3p	1.73	2
NM_001040625	hsa_miR_508_3p	1.73	2
NM_001040626	hsa_miR_508_3p	1.73	2
NM_001040627	hsa_miR_508_3p	1.73	2
NM_001040628	hsa_miR_508_3p	1.73	2
NM_001040629	hsa_miR_508_3p	1.73	2
NM_001040630	hsa_miR_508_3p	1.73	2
NM_001040633	hsa_miR_508_3p	-2.78	2
NM_001040647	hsa_miR_508_3p	-5.56	4
NM_001040648	hsa_miR_508_3p	-5.56	4
NM_001040653	hsa_miR_508_3p	-5.98	13
NM_001040655	hsa_miR_508_3p	-6.6	1
NM_001040656	hsa_miR_508_3p	-6.6	1
NM_001040657	hsa_miR_508_3p	-6.6	1
NM_001040658	hsa_miR_508_3p	-6.6	1
NM_001040659	hsa_miR_508_3p	-6.6	1
NM_001040660	hsa_miR_508_3p	-6.6	1
NM_001040662	hsa_miR_508_3p	-5.56	5
NM_001040663	hsa_miR_508_3p	-4.02	5
NM_001040665	hsa_miR_508_3p	-13.93	13
NM_001040666	hsa_miR_508_3p	-6.1	1
NM_001040694	hsa_miR_508_3p	0.16	1
NM_001040697	hsa_miR_508_3p	-4.11	1
NM_001040701	hsa_miR_508_3p	6.44	1
NM_001040702	hsa_miR_508_3p	-0.8	2
NM_001040709	hsa_miR_508_3p	-5.82	4
NM_001040710	hsa_miR_508_3p	0.83	3
NM_001040712	hsa_miR_508_3p	-6.02	5
NM_001040715	hsa_miR_508_3p	-0.38	1
NM_001040716	hsa_miR_508_3p	-3.3	1
NM_001040875	hsa_miR_508_3p	-0.27	3
NM_001040876	hsa_miR_508_3p	-7.41	5
NM_001041	hsa_miR_508_3p	-4.7	3
NM_001042	hsa_miR_508_3p	-4.28	3
NM_001042351	hsa_miR_508_3p	-11.67	2
NM_001042355	hsa_miR_508_3p	-13.56	7
NM_001042357	hsa_miR_508_3p	-10.47	12
NM_001042358	hsa_miR_508_3p	-10.47	12
NM_001042359	hsa_miR_508_3p	-10.47	12
NM_001042360	hsa_miR_508_3p	-10.47	12
NM_001042361	hsa_miR_508_3p	-10.47	12
NM_001042362	hsa_miR_508_3p	-10.47	12
NM_001042363	hsa_miR_508_3p	-10.47	12
NM_001042364	hsa_miR_508_3p	-10.47	12
NM_001042365	hsa_miR_508_3p	-10.47	12
NM_001042367	hsa_miR_508_3p	1.42	1
NM_001042371	hsa_miR_508_3p	-5.15	1
NM_001042383	hsa_miR_508_3p	-5.86	7
NM_001042384	hsa_miR_508_3p	-3	1
NM_001042385	hsa_miR_508_3p	-11	4
NM_001042386	hsa_miR_508_3p	-11	4
NM_001042387	hsa_miR_508_3p	-10.47	12
NM_001042388	hsa_miR_508_3p	-6.47	3
NM_001042389	hsa_miR_508_3p	-10.47	12
NM_001042390	hsa_miR_508_3p	-10.47	12
NM_001042391	hsa_miR_508_3p	-10.47	12
NM_001042392	hsa_miR_508_3p	-10.47	12
NM_001042393	hsa_miR_508_3p	-10.47	12
NM_001042394	hsa_miR_508_3p	-10.47	12
NM_001042395	hsa_miR_508_3p	-10.47	12
NM_001042396	hsa_miR_508_3p	-10.47	12
NM_001042397	hsa_miR_508_3p	-10.47	12
NM_001042399	hsa_miR_508_3p	-5.33	1
NM_001042400	hsa_miR_508_3p	-5.86	7
NM_001042402	hsa_miR_508_3p	2.73	1
NM_001042403	hsa_miR_508_3p	-2.44	3
NM_001042404	hsa_miR_508_3p	-8.96	7
NM_001042405	hsa_miR_508_3p	-8.96	7
NM_001042406	hsa_miR_508_3p	-6.41	1
NM_001042412	hsa_miR_508_3p	-13.56	7
NM_001042413	hsa_miR_508_3p	-8.53	8
NM_001042415	hsa_miR_508_3p	-5.08	2
NM_001042416	hsa_miR_508_3p	-5.08	2
NM_001042417	hsa_miR_508_3p	-5.57	2
NM_001042424	hsa_miR_508_3p	-10.48	2
NM_001042426	hsa_miR_508_3p	-1.58	1
NM_001042427	hsa_miR_508_3p	-11.13	1
NM_001042430	hsa_miR_508_3p	-5.41	2
NM_001042437	hsa_miR_508_3p	-4.32	3
NM_001042439	hsa_miR_508_3p	-6.69	1
NM_001042440	hsa_miR_508_3p	-10.18	5
NM_001042452	hsa_miR_508_3p	-5.88	4
NM_001042453	hsa_miR_508_3p	-5.88	4
NM_001042467	hsa_miR_508_3p	-2.93	2
NM_001042469	hsa_miR_508_3p	0.3	1
NM_001042470	hsa_miR_508_3p	0.3	1
NM_001042471	hsa_miR_508_3p	-6.25	2
NM_001042472	hsa_miR_508_3p	-2.93	2
NM_001042473	hsa_miR_508_3p	-9.94	5
NM_001042475	hsa_miR_508_3p	-7.14	8
NM_001042476	hsa_miR_508_3p	-4.15	4
NM_001042479	hsa_miR_508_3p	1.08	4
NM_001042480	hsa_miR_508_3p	1.08	4
NM_001042481	hsa_miR_508_3p	-5.52	2
NM_001042482	hsa_miR_508_3p	-2.65	1
NM_001042486	hsa_miR_508_3p	-3.99	2
NM_001042492	hsa_miR_508_3p	-4.99	3
NM_001042493	hsa_miR_508_3p	-4	6
NM_001042494	hsa_miR_508_3p	-4.25	5
NM_001042495	hsa_miR_508_3p	-4.25	5
NM_001042496	hsa_miR_508_3p	-4.25	5
NM_001042497	hsa_miR_508_3p	-4.25	5
NM_001042506	hsa_miR_508_3p	-12.64	2
NM_001042510	hsa_miR_508_3p	-2.67	6
NM_001042512	hsa_miR_508_3p	0.47	1
NM_001042517	hsa_miR_508_3p	-4.8	2
NM_001042519	hsa_miR_508_3p	-11.64	11
NM_001042520	hsa_miR_508_3p	-11.64	11
NM_001042521	hsa_miR_508_3p	-11.64	11
NM_001042522	hsa_miR_508_3p	-5.15	7
NM_001042533	hsa_miR_508_3p	-8.54	2
NM_001042535	hsa_miR_508_3p	-3.32	1
NM_001042536	hsa_miR_508_3p	-16.35	2
NM_001042537	hsa_miR_508_3p	-3.88	5
NM_001042540	hsa_miR_508_3p	-5.3	2
NM_001042543	hsa_miR_508_3p	-9	4
NM_001042546	hsa_miR_508_3p	-9.85	1
NM_001042548	hsa_miR_508_3p	-14.45	1
NM_001042549	hsa_miR_508_3p	-12.03	19
NM_001042550	hsa_miR_508_3p	-6.38	3
NM_001042551	hsa_miR_508_3p	-6.38	3
NM_001042552	hsa_miR_508_3p	-3.16	4
NM_001042553	hsa_miR_508_3p	-3.16	4
NM_001042555	hsa_miR_508_3p	-8.9	8
NM_001042559	hsa_miR_508_3p	-2.2	1
NM_001042573	hsa_miR_508_3p	-0.88	1
NM_001042574	hsa_miR_508_3p	-5.58	4
NM_001042576	hsa_miR_508_3p	0.86	1
NM_001042581	hsa_miR_508_3p	-3.65	1
NM_001042583	hsa_miR_508_3p	-8.33	1
NM_001042584	hsa_miR_508_3p	-8.33	1
NM_001042585	hsa_miR_508_3p	-8.33	1
NM_001042586	hsa_miR_508_3p	-8.33	1
NM_001042587	hsa_miR_508_3p	-8.33	1
NM_001042588	hsa_miR_508_3p	-3.65	1
NM_001042589	hsa_miR_508_3p	-2.69	1
NM_001042590	hsa_miR_508_3p	-2.69	1
NM_001042594	hsa_miR_508_3p	-4.39	2
NM_001042595	hsa_miR_508_3p	3.65	2
NM_001042599	hsa_miR_508_3p	-10.25	11
NM_001042601	hsa_miR_508_3p	-5.93	8
NM_001042603	hsa_miR_508_3p	-6	3
NM_001042604	hsa_miR_508_3p	-8.98	10
NM_001042632	hsa_miR_508_3p	-7.78	4
NM_001042633	hsa_miR_508_3p	-7.78	4
NM_001042663	hsa_miR_508_3p	-8.29	2
NM_001042664	hsa_miR_508_3p	-8.29	2
NM_001042665	hsa_miR_508_3p	-8.29	2
NM_001042669	hsa_miR_508_3p	-10.5	4
NM_001042678	hsa_miR_508_3p	-9.01	2
NM_001042679	hsa_miR_508_3p	-9.01	2
NM_001042680	hsa_miR_508_3p	-3.66	1
NM_001042681	hsa_miR_508_3p	-8.11	4
NM_001042682	hsa_miR_508_3p	-8.11	4
NM_001042683	hsa_miR_508_3p	-3.95	3
NM_001042690	hsa_miR_508_3p	1.65	1
NM_001042697	hsa_miR_508_3p	-2.09	2
NM_001042698	hsa_miR_508_3p	-0.87	2
NM_001042705	hsa_miR_508_3p	-6.77	2
NM_001042706	hsa_miR_508_3p	-4.44	3
NM_001042717	hsa_miR_508_3p	-5.87	10
NM_001042724	hsa_miR_508_3p	1.18	1
NM_001042728	hsa_miR_508_3p	-7.5	2
NM_001042734	hsa_miR_508_3p	-3.04	1
NM_001042749	hsa_miR_508_3p	-6.62	5
NM_001042750	hsa_miR_508_3p	-6.62	5
NM_001042751	hsa_miR_508_3p	-6.62	5
NM_001042762	hsa_miR_508_3p	-8.48	3
NM_001042780	hsa_miR_508_3p	-3.83	1
NM_001042781	hsa_miR_508_3p	-3.83	1
NM_001042782	hsa_miR_508_3p	-3.83	1
NM_001043	hsa_miR_508_3p	-5.15	1
NM_001043229	hsa_miR_508_3p	-6.65	2
[truncated: 21,419 more rows]

## Sheet: ptr-miR-508-3p
Table S7. Target genes predicted by PITA for miR-508-3p non-human variant
3'UTR (GRCh37/hg19)	microRNA	Minimum DDG	Number of target sites
NM_000016	ptr_miR_508_3p	-1.65	1
NM_000019	ptr_miR_508_3p	-0.21	1
NM_000020	ptr_miR_508_3p	-5.09	4
NM_000021	ptr_miR_508_3p	-11.96	6
NM_000025	ptr_miR_508_3p	-5.07	3
NM_000027	ptr_miR_508_3p	-4.15	2
NM_000028	ptr_miR_508_3p	-1.83	3
NM_000031	ptr_miR_508_3p	-7.65	2
NM_000033	ptr_miR_508_3p	-1.68	2
NM_000035	ptr_miR_508_3p	-7.33	6
NM_000037	ptr_miR_508_3p	-3.2	2
NM_000038	ptr_miR_508_3p	-4.77	3
NM_000040	ptr_miR_508_3p	-2.11	1
NM_000043	ptr_miR_508_3p	-3.65	3
NM_000044	ptr_miR_508_3p	-10.86	7
NM_000045	ptr_miR_508_3p	-4.71	1
NM_000046	ptr_miR_508_3p	-3.21	6
NM_000048	ptr_miR_508_3p	7.58	1
NM_000050	ptr_miR_508_3p	0.75	1
NM_000051	ptr_miR_508_3p	-5.46	5
NM_000052	ptr_miR_508_3p	-3.81	7
NM_000053	ptr_miR_508_3p	-0.23	1
NM_000056	ptr_miR_508_3p	-6.57	1
NM_000059	ptr_miR_508_3p	-1.64	2
NM_000060	ptr_miR_508_3p	-0.36	1
NM_000065	ptr_miR_508_3p	-4.55	1
NM_000068	ptr_miR_508_3p	-2.73	1
NM_000070	ptr_miR_508_3p	-3.03	1
NM_000071	ptr_miR_508_3p	-4.59	1
NM_000073	ptr_miR_508_3p	1.38	1
NM_000074	ptr_miR_508_3p	-3.08	1
NM_000075	ptr_miR_508_3p	5.89	1
NM_000080	ptr_miR_508_3p	-2.8	3
NM_000081	ptr_miR_508_3p	-0.5	2
NM_000082	ptr_miR_508_3p	-3.24	2
NM_000084	ptr_miR_508_3p	-6.39	9
NM_000087	ptr_miR_508_3p	-6.28	2
NM_000088	ptr_miR_508_3p	-0.17	1
NM_000090	ptr_miR_508_3p	-7.3	3
NM_000091	ptr_miR_508_3p	-5.47	10
NM_000092	ptr_miR_508_3p	-6.21	7
NM_000093	ptr_miR_508_3p	-4.92	2
NM_000096	ptr_miR_508_3p	-4.48	3
NM_000097	ptr_miR_508_3p	-1.36	1
NM_000098	ptr_miR_508_3p	-10.5	4
NM_000099	ptr_miR_508_3p	1.61	1
NM_000101	ptr_miR_508_3p	1.95	1
NM_000103	ptr_miR_508_3p	-6.44	6
NM_000104	ptr_miR_508_3p	-6.52	6
NM_000107	ptr_miR_508_3p	0.88	1
NM_000108	ptr_miR_508_3p	-4.45	4
NM_000109	ptr_miR_508_3p	-3.99	1
NM_000110	ptr_miR_508_3p	-9.12	2
NM_000112	ptr_miR_508_3p	-8.41	8
NM_000114	ptr_miR_508_3p	2.88	1
NM_000115	ptr_miR_508_3p	-3.43	4
NM_000119	ptr_miR_508_3p	-10.93	1
NM_000121	ptr_miR_508_3p	-8.75	3
NM_000124	ptr_miR_508_3p	-6.72	6
NM_000125	ptr_miR_508_3p	-6.38	7
NM_000126	ptr_miR_508_3p	-5.62	5
NM_000128	ptr_miR_508_3p	-3.48	3
NM_000129	ptr_miR_508_3p	4.72	1
NM_000130	ptr_miR_508_3p	-6.18	4
NM_000131	ptr_miR_508_3p	-4.24	2
NM_000132	ptr_miR_508_3p	-7.17	7
NM_000133	ptr_miR_508_3p	-4.56	2
NM_000134	ptr_miR_508_3p	-6.07	3
NM_000136	ptr_miR_508_3p	-4.31	4
NM_000138	ptr_miR_508_3p	-9.26	4
NM_000139	ptr_miR_508_3p	-1.31	2
NM_000140	ptr_miR_508_3p	-7.51	19
NM_000144	ptr_miR_508_3p	-10.33	9
NM_000147	ptr_miR_508_3p	-5.2	4
NM_000148	ptr_miR_508_3p	-7.39	5
NM_000150	ptr_miR_508_3p	8.44	1
NM_000151	ptr_miR_508_3p	-6.52	5
NM_000153	ptr_miR_508_3p	-5.12	8
NM_000155	ptr_miR_508_3p	1.2	1
NM_000161	ptr_miR_508_3p	3.75	1
NM_000162	ptr_miR_508_3p	-7.04	1
NM_000163	ptr_miR_508_3p	-7.46	8
NM_000165	ptr_miR_508_3p	-8.87	2
NM_000166	ptr_miR_508_3p	1.08	1
NM_000167	ptr_miR_508_3p	-3.68	3
NM_000168	ptr_miR_508_3p	-6.25	5
NM_000171	ptr_miR_508_3p	2.92	1
NM_000175	ptr_miR_508_3p	-4.05	6
NM_000176	ptr_miR_508_3p	-4.41	3
NM_000183	ptr_miR_508_3p	3.74	1
NM_000184	ptr_miR_508_3p	-3.09	1
NM_000189	ptr_miR_508_3p	0.18	2
NM_000190	ptr_miR_508_3p	7.1	1
NM_000192	ptr_miR_508_3p	-9.98	3
NM_000194	ptr_miR_508_3p	-3.59	1
NM_000195	ptr_miR_508_3p	-6.33	2
NM_000196	ptr_miR_508_3p	-6.58	2
NM_000198	ptr_miR_508_3p	-0.33	1
NM_000201	ptr_miR_508_3p	0.53	2
NM_000202	ptr_miR_508_3p	-9.11	7
NM_000208	ptr_miR_508_3p	-0.93	1
NM_000210	ptr_miR_508_3p	-5.04	5
NM_000212	ptr_miR_508_3p	1.3	3
NM_000214	ptr_miR_508_3p	-1.45	2
NM_000215	ptr_miR_508_3p	-6.76	3
NM_000216	ptr_miR_508_3p	-2.78	4
NM_000217	ptr_miR_508_3p	-8.53	8
NM_000219	ptr_miR_508_3p	0.82	4
NM_000220	ptr_miR_508_3p	-1.47	3
NM_000221	ptr_miR_508_3p	-4.41	2
NM_000222	ptr_miR_508_3p	-1.96	6
NM_000223	ptr_miR_508_3p	-5.16	3
NM_000226	ptr_miR_508_3p	-6.38	1
NM_000230	ptr_miR_508_3p	7.45	1
NM_000232	ptr_miR_508_3p	-0.57	4
NM_000233	ptr_miR_508_3p	-3.09	1
NM_000235	ptr_miR_508_3p	-9.43	2
NM_000237	ptr_miR_508_3p	5.83	1
NM_000239	ptr_miR_508_3p	-2.99	2
NM_000242	ptr_miR_508_3p	-5.81	4
NM_000243	ptr_miR_508_3p	5.03	2
NM_000244	ptr_miR_508_3p	-8.15	2
NM_000245	ptr_miR_508_3p	-11.05	6
NM_000246	ptr_miR_508_3p	-1.35	2
NM_000248	ptr_miR_508_3p	-5.6	7
NM_000252	ptr_miR_508_3p	-11.67	4
NM_000253	ptr_miR_508_3p	-10.53	2
NM_000254	ptr_miR_508_3p	-3.87	9
NM_000255	ptr_miR_508_3p	-4.3	2
NM_000259	ptr_miR_508_3p	-6.37	7
NM_000260	ptr_miR_508_3p	-1.88	1
NM_000262	ptr_miR_508_3p	-9.72	3
NM_000264	ptr_miR_508_3p	-6.56	4
NM_000266	ptr_miR_508_3p	-4.04	3
NM_000267	ptr_miR_508_3p	-8.79	3
NM_000268	ptr_miR_508_3p	-1.67	7
NM_000270	ptr_miR_508_3p	-10.05	2
NM_000272	ptr_miR_508_3p	-7.91	1
NM_000273	ptr_miR_508_3p	-3.61	1
NM_000274	ptr_miR_508_3p	1.22	1
NM_000275	ptr_miR_508_3p	-2.07	1
NM_000276	ptr_miR_508_3p	-4.68	8
NM_000278	ptr_miR_508_3p	-8.54	2
NM_000280	ptr_miR_508_3p	-8.21	11
NM_000283	ptr_miR_508_3p	-3.88	4
NM_000284	ptr_miR_508_3p	-4.27	3
NM_000285	ptr_miR_508_3p	-0.1	1
NM_000288	ptr_miR_508_3p	-4.54	2
NM_000289	ptr_miR_508_3p	-2.53	1
NM_000292	ptr_miR_508_3p	1.09	1
NM_000293	ptr_miR_508_3p	-2.67	6
NM_000294	ptr_miR_508_3p	-3.58	4
NM_000295	ptr_miR_508_3p	-0.87	2
NM_000297	ptr_miR_508_3p	-7.04	5
NM_000298	ptr_miR_508_3p	-6.26	5
NM_000299	ptr_miR_508_3p	-1.53	1
NM_000301	ptr_miR_508_3p	-5.96	2
NM_000303	ptr_miR_508_3p	-3.28	4
NM_000304	ptr_miR_508_3p	-2.58	2
NM_000305	ptr_miR_508_3p	-2.36	1
NM_000306	ptr_miR_508_3p	-0.54	1
NM_000310	ptr_miR_508_3p	-9.55	6
NM_000311	ptr_miR_508_3p	-6.92	2
NM_000313	ptr_miR_508_3p	1.02	2
NM_000314	ptr_miR_508_3p	-5.64	8
NM_000318	ptr_miR_508_3p	-8.23	7
NM_000319	ptr_miR_508_3p	-5.37	2
NM_000320	ptr_miR_508_3p	1.23	2
NM_000321	ptr_miR_508_3p	-4.92	1
NM_000322	ptr_miR_508_3p	-6.45	2
NM_000324	ptr_miR_508_3p	2.22	1
NM_000325	ptr_miR_508_3p	-2	2
NM_000328	ptr_miR_508_3p	-9.35	2
NM_000329	ptr_miR_508_3p	-9.92	6
NM_000330	ptr_miR_508_3p	-7.11	6
NM_000332	ptr_miR_508_3p	-7.38	8
NM_000333	ptr_miR_508_3p	-9.83	7
NM_000335	ptr_miR_508_3p	-1.93	1
NM_000337	ptr_miR_508_3p	-11.45	11
NM_000338	ptr_miR_508_3p	-14.07	2
NM_000339	ptr_miR_508_3p	-9.02	8
NM_000340	ptr_miR_508_3p	-7.48	6
NM_000341	ptr_miR_508_3p	-3.37	1
NM_000342	ptr_miR_508_3p	-0.68	2
NM_000343	ptr_miR_508_3p	-2.85	2
NM_000345	ptr_miR_508_3p	-5.42	6
NM_000346	ptr_miR_508_3p	-5.74	3
NM_000348	ptr_miR_508_3p	-10.7	2
NM_000349	ptr_miR_508_3p	-8.4	3
NM_000351	ptr_miR_508_3p	-7.88	11
NM_000353	ptr_miR_508_3p	-12.14	3
NM_000361	ptr_miR_508_3p	-7.2	2
NM_000362	ptr_miR_508_3p	-6.91	7
NM_000364	ptr_miR_508_3p	-5	1
NM_000365	ptr_miR_508_3p	0.64	1
NM_000367	ptr_miR_508_3p	-4.91	8
NM_000368	ptr_miR_508_3p	-8.15	4
NM_000369	ptr_miR_508_3p	-2.52	2
NM_000370	ptr_miR_508_3p	-2.5	2
NM_000373	ptr_miR_508_3p	-8.85	10
NM_000377	ptr_miR_508_3p	-5.56	1
NM_000378	ptr_miR_508_3p	-3.86	2
NM_000379	ptr_miR_508_3p	-10.88	6
NM_000380	ptr_miR_508_3p	-1.6	1
NM_000381	ptr_miR_508_3p	-11.63	8
NM_000382	ptr_miR_508_3p	-7.49	3
NM_000383	ptr_miR_508_3p	6.03	2
NM_000384	ptr_miR_508_3p	5.52	1
NM_000387	ptr_miR_508_3p	-0.96	2
NM_000390	ptr_miR_508_3p	-2.16	6
NM_000391	ptr_miR_508_3p	-9.98	5
NM_000393	ptr_miR_508_3p	-7.03	8
NM_000394	ptr_miR_508_3p	0.8	1
NM_000395	ptr_miR_508_3p	-0.97	2
NM_000396	ptr_miR_508_3p	-2.04	2
NM_000397	ptr_miR_508_3p	-10.61	3
NM_000398	ptr_miR_508_3p	-2.83	3
NM_000399	ptr_miR_508_3p	-2	1
NM_000400	ptr_miR_508_3p	4.19	1
NM_000401	ptr_miR_508_3p	-3.92	2
NM_000402	ptr_miR_508_3p	-8.87	2
NM_000405	ptr_miR_508_3p	-4.91	9
NM_000406	ptr_miR_508_3p	-6.55	8
NM_000407	ptr_miR_508_3p	4.54	1
NM_000408	ptr_miR_508_3p	-3.89	5
NM_000409	ptr_miR_508_3p	-6.33	3
NM_000410	ptr_miR_508_3p	-4.83	1
NM_000411	ptr_miR_508_3p	-7.25	4
NM_000412	ptr_miR_508_3p	-1.37	1
NM_000415	ptr_miR_508_3p	-3.09	4
NM_000416	ptr_miR_508_3p	-0.25	1
NM_000417	ptr_miR_508_3p	-5.83	4
NM_000421	ptr_miR_508_3p	-3.52	1
NM_000422	ptr_miR_508_3p	-7.03	2
NM_000424	ptr_miR_508_3p	-0.11	1
NM_000428	ptr_miR_508_3p	-7.37	4
NM_000430	ptr_miR_508_3p	-8.16	4
NM_000431	ptr_miR_508_3p	-1.72	1
NM_000435	ptr_miR_508_3p	-7.33	2
NM_000436	ptr_miR_508_3p	-9.44	2
NM_000437	ptr_miR_508_3p	0.74	2
NM_000439	ptr_miR_508_3p	-10.23	5
NM_000440	ptr_miR_508_3p	-7.58	3
NM_000441	ptr_miR_508_3p	-4.95	3
NM_000442	ptr_miR_508_3p	-3.39	6
NM_000443	ptr_miR_508_3p	-6.63	1
NM_000447	ptr_miR_508_3p	-0.71	1
NM_000448	ptr_miR_508_3p	-6.09	8
NM_000449	ptr_miR_508_3p	0.059	1
NM_000450	ptr_miR_508_3p	-3.43	4
NM_000451	ptr_miR_508_3p	-0.56	4
NM_000452	ptr_miR_508_3p	-5.16	4
NM_000453	ptr_miR_508_3p	-5.42	3
NM_000456	ptr_miR_508_3p	-0.054	1
NM_000457	ptr_miR_508_3p	-4.87	5
NM_000458	ptr_miR_508_3p	-5.02	3
NM_000459	ptr_miR_508_3p	-5.65	2
NM_000461	ptr_miR_508_3p	-6.95	11
NM_000462	ptr_miR_508_3p	-4.05	2
NM_000463	ptr_miR_508_3p	-2.29	1
NM_000466	ptr_miR_508_3p	-0.032	1
NM_000474	ptr_miR_508_3p	-12.89	3
NM_000476	ptr_miR_508_3p	9.8	1
NM_000477	ptr_miR_508_3p	-8.15	2
NM_000478	ptr_miR_508_3p	-1.63	2
NM_000480	ptr_miR_508_3p	-6.01	2
NM_000481	ptr_miR_508_3p	-5.45	1
NM_000483	ptr_miR_508_3p	-6.64	1
NM_000484	ptr_miR_508_3p	-4.59	3
NM_000486	ptr_miR_508_3p	-0.97	5
NM_000487	ptr_miR_508_3p	0.54	2
NM_000489	ptr_miR_508_3p	-9.41	5
NM_000492	ptr_miR_508_3p	-0.81	2
NM_000494	ptr_miR_508_3p	-6.1	4
NM_000495	ptr_miR_508_3p	-9.52	3
NM_000497	ptr_miR_508_3p	-7.79	5
NM_000498	ptr_miR_508_3p	-4.85	1
NM_000499	ptr_miR_508_3p	-2.77	2
NM_000501	ptr_miR_508_3p	-4.1	2
NM_000503	ptr_miR_508_3p	-7.47	5
NM_000508	ptr_miR_508_3p	-7.03	6
NM_000510	ptr_miR_508_3p	-1.07	4
NM_000511	ptr_miR_508_3p	-5.61	7
NM_000512	ptr_miR_508_3p	-4.83	1
NM_000513	ptr_miR_508_3p	-6.98	2
NM_000514	ptr_miR_508_3p	-3.03	7
NM_000520	ptr_miR_508_3p	-1.28	2
NM_000521	ptr_miR_508_3p	-6.56	2
NM_000522	ptr_miR_508_3p	-5.77	3
NM_000523	ptr_miR_508_3p	-11.77	3
NM_000525	ptr_miR_508_3p	-4.73	2
NM_000527	ptr_miR_508_3p	-2.63	4
NM_000529	ptr_miR_508_3p	-3.84	3
NM_000530	ptr_miR_508_3p	-3.35	1
NM_000532	ptr_miR_508_3p	-6.57	1
NM_000533	ptr_miR_508_3p	-5.5	2
NM_000538	ptr_miR_508_3p	-3.2	2
NM_000542	ptr_miR_508_3p	-4.74	6
NM_000544	ptr_miR_508_3p	-8.88	61
NM_000545	ptr_miR_508_3p	-3.94	1
NM_000546	ptr_miR_508_3p	-6.61	3
NM_000550	ptr_miR_508_3p	-3.83	1
NM_000551	ptr_miR_508_3p	-7.6	6
NM_000553	ptr_miR_508_3p	-0.99	1
NM_000554	ptr_miR_508_3p	0.68	4
NM_000555	ptr_miR_508_3p	-9.46	12
NM_000557	ptr_miR_508_3p	3.45	2
NM_000559	ptr_miR_508_3p	-2.25	1
NM_000560	ptr_miR_508_3p	-4.62	1
NM_000562	ptr_miR_508_3p	-2.38	2
NM_000564	ptr_miR_508_3p	-8.59	8
NM_000565	ptr_miR_508_3p	-2.44	6
NM_000567	ptr_miR_508_3p	-1.89	3
NM_000569	ptr_miR_508_3p	-6.37	2
NM_000570	ptr_miR_508_3p	-6.36	2
NM_000572	ptr_miR_508_3p	-0.98	2
NM_000573	ptr_miR_508_3p	-2.82	5
NM_000574	ptr_miR_508_3p	-5.77	3
NM_000575	ptr_miR_508_3p	-10.33	4
NM_000577	ptr_miR_508_3p	-5.13	2
NM_000578	ptr_miR_508_3p	0.29	1
NM_000579	ptr_miR_508_3p	-2.11	2
NM_000582	ptr_miR_508_3p	-5.29	1
NM_000583	ptr_miR_508_3p	-11.65	1
NM_000584	ptr_miR_508_3p	-3.03	2
NM_000585	ptr_miR_508_3p	2.04	1
NM_000587	ptr_miR_508_3p	-5.21	4
NM_000590	ptr_miR_508_3p	-8.2	1
NM_000594	ptr_miR_508_3p	-3.55	16
NM_000596	ptr_miR_508_3p	7.78	1
NM_000598	ptr_miR_508_3p	-6.27	1
NM_000599	ptr_miR_508_3p	-1.97	5
NM_000601	ptr_miR_508_3p	-2.3	1
NM_000602	ptr_miR_508_3p	1.79	1
NM_000609	ptr_miR_508_3p	-5.69	4
NM_000610	ptr_miR_508_3p	-3.89	4
NM_000611	ptr_miR_508_3p	-7.57	5
NM_000612	ptr_miR_508_3p	-5.34	3
NM_000614	ptr_miR_508_3p	1.36	1
NM_000615	ptr_miR_508_3p	-4.79	3
NM_000616	ptr_miR_508_3p	-7.94	2
NM_000617	ptr_miR_508_3p	-5.14	3
NM_000618	ptr_miR_508_3p	-8.22	10
NM_000619	ptr_miR_508_3p	-3.5	1
NM_000620	ptr_miR_508_3p	-10.25	16
NM_000621	ptr_miR_508_3p	-8.09	3
NM_000623	ptr_miR_508_3p	-5.63	7
NM_000624	ptr_miR_508_3p	-0.43	3
NM_000625	ptr_miR_508_3p	-2.03	1
NM_000627	ptr_miR_508_3p	1.86	1
NM_000628	ptr_miR_508_3p	-4.31	3
NM_000629	ptr_miR_508_3p	-8.24	10
NM_000631	ptr_miR_508_3p	-1.54	1
NM_000633	ptr_miR_508_3p	-5.34	5
NM_000635	ptr_miR_508_3p	-5.48	2
NM_000636	ptr_miR_508_3p	-1.1	2
NM_000637	ptr_miR_508_3p	-2.18	3
NM_000639	ptr_miR_508_3p	-3.67	3
NM_000641	ptr_miR_508_3p	-3.74	2
NM_000642	ptr_miR_508_3p	-1.83	3
NM_000643	ptr_miR_508_3p	-1.83	3
NM_000644	ptr_miR_508_3p	-1.83	3
NM_000645	ptr_miR_508_3p	-1.83	3
NM_000646	ptr_miR_508_3p	-1.83	3
NM_000651	ptr_miR_508_3p	-2.82	5
NM_000655	ptr_miR_508_3p	-6.47	1
NM_000663	ptr_miR_508_3p	-4.06	3
NM_000668	ptr_miR_508_3p	-9.87	4
NM_000671	ptr_miR_508_3p	-8.96	3
NM_000673	ptr_miR_508_3p	-8.85	2
NM_000675	ptr_miR_508_3p	-0.44	1
NM_000678	ptr_miR_508_3p	-4.62	2
NM_000680	ptr_miR_508_3p	0.29	1
NM_000681	ptr_miR_508_3p	-3.95	2
NM_000682	ptr_miR_508_3p	-12.71	1
NM_000683	ptr_miR_508_3p	-5.1	1
NM_000684	ptr_miR_508_3p	-7.67	2
NM_000685	ptr_miR_508_3p	-6.39	3
NM_000686	ptr_miR_508_3p	-1.57	3
NM_000687	ptr_miR_508_3p	-2.11	1
NM_000689	ptr_miR_508_3p	-4.73	1
NM_000690	ptr_miR_508_3p	-6.24	2
NM_000691	ptr_miR_508_3p	-3.1	1
NM_000692	ptr_miR_508_3p	-8.98	2
NM_000693	ptr_miR_508_3p	3.18	1
NM_000694	ptr_miR_508_3p	-4.85	3
NM_000695	ptr_miR_508_3p	0.87	1
NM_000696	ptr_miR_508_3p	0.3	1
NM_000697	ptr_miR_508_3p	3.21	1
NM_000700	ptr_miR_508_3p	0.39	1
NM_000701	ptr_miR_508_3p	-3.81	1
NM_000702	ptr_miR_508_3p	-3.35	5
NM_000704	ptr_miR_508_3p	-1.16	1
NM_000705	ptr_miR_508_3p	-3.4	1
NM_000706	ptr_miR_508_3p	-10.15	8
NM_000715	ptr_miR_508_3p	2.39	1
NM_000718	ptr_miR_508_3p	-0.41	1
NM_000719	ptr_miR_508_3p	-11.88	9
NM_000720	ptr_miR_508_3p	-3.88	3
NM_000721	ptr_miR_508_3p	-8.15	14
NM_000724	ptr_miR_508_3p	-3.36	6
NM_000725	ptr_miR_508_3p	-7.55	2
NM_000726	ptr_miR_508_3p	-8.71	11
NM_000727	ptr_miR_508_3p	-4.42	1
NM_000729	ptr_miR_508_3p	-3.76	1
NM_000733	ptr_miR_508_3p	6.84	1
NM_000734	ptr_miR_508_3p	-1.24	1
NM_000735	ptr_miR_508_3p	-7.52	2
NM_000738	ptr_miR_508_3p	0.1	2
NM_000739	ptr_miR_508_3p	-6.93	1
NM_000742	ptr_miR_508_3p	-0.6	1
NM_000743	ptr_miR_508_3p	-8.49	4
NM_000744	ptr_miR_508_3p	-1.01	3
NM_000745	ptr_miR_508_3p	-6.24	5
NM_000746	ptr_miR_508_3p	-2.82	3
NM_000748	ptr_miR_508_3p	0.75	3
NM_000749	ptr_miR_508_3p	0.76	1
NM_000750	ptr_miR_508_3p	-10.49	2
NM_000751	ptr_miR_508_3p	-3.02	4
NM_000757	ptr_miR_508_3p	-5.24	2
NM_000759	ptr_miR_508_3p	1.57	1
NM_000760	ptr_miR_508_3p	-0.45	1
NM_000761	ptr_miR_508_3p	-0.25	5
NM_000765	ptr_miR_508_3p	-4.87	1
NM_000767	ptr_miR_508_3p	-6.74	6
NM_000770	ptr_miR_508_3p	-1.47	1
NM_000772	ptr_miR_508_3p	-1.04	1
NM_000774	ptr_miR_508_3p	-7.3	2
NM_000775	ptr_miR_508_3p	-3.27	1
NM_000778	ptr_miR_508_3p	-1.12	2
NM_000781	ptr_miR_508_3p	-2.42	1
NM_000782	ptr_miR_508_3p	-2.49	1
NM_000783	ptr_miR_508_3p	-6	2
NM_000786	ptr_miR_508_3p	-6.97	2
NM_000787	ptr_miR_508_3p	-8.41	1
NM_000788	ptr_miR_508_3p	-7.22	4
NM_000789	ptr_miR_508_3p	-4.51	1
NM_000791	ptr_miR_508_3p	-1.8	4
NM_000792	ptr_miR_508_3p	-0.19	2
NM_000793	ptr_miR_508_3p	-12.28	7
NM_000794	ptr_miR_508_3p	-10.1	2
NM_000795	ptr_miR_508_3p	-1.86	3
NM_000798	ptr_miR_508_3p	-3.04	1
NM_000799	ptr_miR_508_3p	-3.04	1
NM_000800	ptr_miR_508_3p	7.47	1
NM_000801	ptr_miR_508_3p	-2.86	1
NM_000806	ptr_miR_508_3p	-9.09	2
NM_000807	ptr_miR_508_3p	-7.86	3
NM_000809	ptr_miR_508_3p	-7.49	15
NM_000810	ptr_miR_508_3p	0.83	1
NM_000811	ptr_miR_508_3p	-8.72	3
NM_000813	ptr_miR_508_3p	-2.96	7
NM_000814	ptr_miR_508_3p	-1.94	2
NM_000816	ptr_miR_508_3p	-11.57	3
NM_000821	ptr_miR_508_3p	-8.63	12
NM_000824	ptr_miR_508_3p	-9.27	2
NM_000826	ptr_miR_508_3p	-7.58	4
NM_000827	ptr_miR_508_3p	-5.68	2
NM_000828	ptr_miR_508_3p	-9.18	4
NM_000829	ptr_miR_508_3p	-7.68	1
NM_000831	ptr_miR_508_3p	-4.13	3
NM_000833	ptr_miR_508_3p	-9.46	19
NM_000838	ptr_miR_508_3p	-9.88	7
NM_000839	ptr_miR_508_3p	1.4	1
NM_000842	ptr_miR_508_3p	-5.37	8
NM_000845	ptr_miR_508_3p	-5.03	1
NM_000846	ptr_miR_508_3p	-7.28	4
NM_000849	ptr_miR_508_3p	-5.47	6
NM_000853	ptr_miR_508_3p	-4.08	1
NM_000854	ptr_miR_508_3p	-7.75	4
NM_000855	ptr_miR_508_3p	-9.15	30
NM_000856	ptr_miR_508_3p	-6.66	11
NM_000857	ptr_miR_508_3p	-2.69	2
NM_000859	ptr_miR_508_3p	2.97	1
NM_000860	ptr_miR_508_3p	-5.22	1
NM_000861	ptr_miR_508_3p	-7.38	7
NM_000864	ptr_miR_508_3p	-0.91	3
NM_000866	ptr_miR_508_3p	-7.52	5
NM_000867	ptr_miR_508_3p	-6.58	2
NM_000868	ptr_miR_508_3p	-7.3	6
NM_000869	ptr_miR_508_3p	-3	2
NM_000870	ptr_miR_508_3p	-1.08	2
NM_000871	ptr_miR_508_3p	-1.01	1
NM_000872	ptr_miR_508_3p	-6.23	1
NM_000875	ptr_miR_508_3p	-1.03	2
NM_000876	ptr_miR_508_3p	-10.91	3
NM_000877	ptr_miR_508_3p	-5.74	7
NM_000878	ptr_miR_508_3p	-3.92	2
NM_000880	ptr_miR_508_3p	-4.09	2
NM_000885	ptr_miR_508_3p	-4.71	2
NM_000887	ptr_miR_508_3p	3.36	2
NM_000889	ptr_miR_508_3p	0.033	1
NM_000890	ptr_miR_508_3p	-1.31	2
NM_000891	ptr_miR_508_3p	-9.83	8
NM_000896	ptr_miR_508_3p	-4.84	3
NM_000898	ptr_miR_508_3p	0.49	1
NM_000899	ptr_miR_508_3p	-9.24	9
NM_000900	ptr_miR_508_3p	-5.27	4
NM_000901	ptr_miR_508_3p	-8.01	6
NM_000902	ptr_miR_508_3p	-6.85	7
NM_000903	ptr_miR_508_3p	-6.64	6
NM_000905	ptr_miR_508_3p	-0.45	1
NM_000908	ptr_miR_508_3p	-8.73	6
NM_000909	ptr_miR_508_3p	-9.2	2
NM_000910	ptr_miR_508_3p	-3.46	3
NM_000911	ptr_miR_508_3p	-0.46	1
NM_000912	ptr_miR_508_3p	-2.41	3
NM_000916	ptr_miR_508_3p	-10.27	4
NM_000917	ptr_miR_508_3p	-1.4	1
NM_000918	ptr_miR_508_3p	0.5	1
NM_000919	ptr_miR_508_3p	-4.14	3
NM_000920	ptr_miR_508_3p	-2.9	1
NM_000921	ptr_miR_508_3p	-8.59	7
NM_000923	ptr_miR_508_3p	-6.99	5
NM_000926	ptr_miR_508_3p	-13.48	21
NM_000927	ptr_miR_508_3p	-3.92	1
NM_000930	ptr_miR_508_3p	4.02	1
NM_000933	ptr_miR_508_3p	-7.98	3
NM_000944	ptr_miR_508_3p	-8.91	7
NM_000945	ptr_miR_508_3p	0.29	3
NM_000947	ptr_miR_508_3p	-1.35	2
NM_000949	ptr_miR_508_3p	-10.54	17
NM_000950	ptr_miR_508_3p	-2.08	5
NM_000952	ptr_miR_508_3p	1.44	2
NM_000953	ptr_miR_508_3p	-3.18	4
NM_000956	ptr_miR_508_3p	-5.64	2
NM_000958	ptr_miR_508_3p	-14.36	4
NM_000959	ptr_miR_508_3p	-2.56	4
NM_000960	ptr_miR_508_3p	-5.58	2
NM_000961	ptr_miR_508_3p	-8.03	9
NM_000962	ptr_miR_508_3p	-9.22	5
NM_000963	ptr_miR_508_3p	-7.23	6
NM_000966	ptr_miR_508_3p	-3.34	2
NM_000977	ptr_miR_508_3p	-4.84	3
NM_000983	ptr_miR_508_3p	-2.39	1
NM_000989	ptr_miR_508_3p	-6.56	1
NM_000990	ptr_miR_508_3p	-8.57	6
NM_000991	ptr_miR_508_3p	0.81	4
NM_000992	ptr_miR_508_3p	4.03	1
NM_000994	ptr_miR_508_3p	-1.68	3
NM_000997	ptr_miR_508_3p	-0.93	1
NM_000998	ptr_miR_508_3p	-5.2	1
NM_001001	ptr_miR_508_3p	9.62	1
NM_001001132	ptr_miR_508_3p	-1.82	4
NM_001001323	ptr_miR_508_3p	-2.86	6
NM_001001330	ptr_miR_508_3p	-8.69	5
NM_001001331	ptr_miR_508_3p	-2.88	5
NM_001001343	ptr_miR_508_3p	-3.72	1
NM_001001344	ptr_miR_508_3p	0.54	4
NM_001001346	ptr_miR_508_3p	-6.77	1
NM_001001349	ptr_miR_508_3p	0.93	2
NM_001001389	ptr_miR_508_3p	-3.89	4
NM_001001390	ptr_miR_508_3p	-3.89	4
NM_001001391	ptr_miR_508_3p	-3.89	4
NM_001001392	ptr_miR_508_3p	-3.89	4
NM_001001394	ptr_miR_508_3p	1.55	1
NM_001001395	ptr_miR_508_3p	-6.7	8
NM_001001396	ptr_miR_508_3p	-9.98	6
NM_001001411	ptr_miR_508_3p	-5.81	5
NM_001001413	ptr_miR_508_3p	-6.09	6
NM_001001415	ptr_miR_508_3p	7.35	1
NM_001001419	ptr_miR_508_3p	-7.35	10
NM_001001420	ptr_miR_508_3p	-7.35	10
NM_001001430	ptr_miR_508_3p	-5	1
NM_001001431	ptr_miR_508_3p	-5	1
NM_001001432	ptr_miR_508_3p	-5	1
NM_001001433	ptr_miR_508_3p	-5.42	5
NM_001001438	ptr_miR_508_3p	-2.5	1
NM_001001479	ptr_miR_508_3p	-6.09	3
NM_001001481	ptr_miR_508_3p	-5.58	14
NM_001001483	ptr_miR_508_3p	-12.77	1
NM_001001484	ptr_miR_508_3p	-7.76	3
NM_001001485	ptr_miR_508_3p	-5.21	1
NM_001001486	ptr_miR_508_3p	-5.21	1
NM_001001487	ptr_miR_508_3p	-5.21	1
NM_001001522	ptr_miR_508_3p	-2.55	1
NM_001001523	ptr_miR_508_3p	-6.72	4
NM_001001548	ptr_miR_508_3p	-10.26	6
NM_001001549	ptr_miR_508_3p	-3.77	3
NM_001001550	ptr_miR_508_3p	-3.77	3
NM_001001551	ptr_miR_508_3p	-0.13	1
NM_001001555	ptr_miR_508_3p	-3.77	3
NM_001001556	ptr_miR_508_3p	-6.82	4
NM_001001557	ptr_miR_508_3p	-3.4	2
NM_001001561	ptr_miR_508_3p	-7.21	2
NM_001001653	ptr_miR_508_3p	-3.59	2
NM_001001661	ptr_miR_508_3p	-10.62	6
NM_001001662	ptr_miR_508_3p	-3.71	3
NM_001001664	ptr_miR_508_3p	-6.73	6
NM_001001665	ptr_miR_508_3p	10.69	1
NM_001001668	ptr_miR_508_3p	-4.38	3
NM_001001669	ptr_miR_508_3p	-2.39	2
NM_001001671	ptr_miR_508_3p	-2.55	2
NM_001001673	ptr_miR_508_3p	-10.03	2
NM_001001683	ptr_miR_508_3p	4.77	1
NM_001001694	ptr_miR_508_3p	6.22	1
NM_001001701	ptr_miR_508_3p	-7.12	7
NM_001001709	ptr_miR_508_3p	-11.4	4
NM_001001711	ptr_miR_508_3p	-6.88	3
NM_001001712	ptr_miR_508_3p	-6.62	1
NM_001001715	ptr_miR_508_3p	1.41	1
NM_001001732	ptr_miR_508_3p	-4.12	2
NM_001001791	ptr_miR_508_3p	0.84	1
NM_001001852	ptr_miR_508_3p	-2.31	1
NM_001001872	ptr_miR_508_3p	-6.81	4
NM_001001875	ptr_miR_508_3p	-4.79	3
NM_001001890	ptr_miR_508_3p	-10.91	7
NM_001001891	ptr_miR_508_3p	-2.92	3
NM_001001894	ptr_miR_508_3p	-5.94	2
NM_001001924	ptr_miR_508_3p	0.96	1
NM_001001925	ptr_miR_508_3p	0.96	1
NM_001001928	ptr_miR_508_3p	-6.61	8
NM_001001931	ptr_miR_508_3p	0.96	1
NM_001001933	ptr_miR_508_3p	-2.14	1
NM_001001936	ptr_miR_508_3p	-5.63	2
NM_001001938	ptr_miR_508_3p	-5.76	6
NM_001001971	ptr_miR_508_3p	1.42	2
NM_001001974	ptr_miR_508_3p	-8.15	5
NM_001001991	ptr_miR_508_3p	-2.07	1
NM_001001995	ptr_miR_508_3p	-7.92	3
NM_001002009	ptr_miR_508_3p	-1.48	1
NM_001002010	ptr_miR_508_3p	-1.48	1
NM_001002026	ptr_miR_508_3p	-3.86	2
NM_001002030	ptr_miR_508_3p	-13.5	4
NM_001002032	ptr_miR_508_3p	-3.28	1
NM_001002033	ptr_miR_508_3p	-3.28	1
NM_001002034	ptr_miR_508_3p	1.49	2
NM_001002231	ptr_miR_508_3p	-2.06	1
NM_001002235	ptr_miR_508_3p	-0.87	2
NM_001002236	ptr_miR_508_3p	-0.87	2
NM_001002243	ptr_miR_508_3p	-2.9	2
NM_001002254	ptr_miR_508_3p	-2.94	1
NM_001002255	ptr_miR_508_3p	-7.77	2
NM_001002257	ptr_miR_508_3p	-4.38	8
NM_001002258	ptr_miR_508_3p	-5.55	3
NM_001002261	ptr_miR_508_3p	3.82	1
NM_001002262	ptr_miR_508_3p	3.82	1
NM_001002264	ptr_miR_508_3p	-4.73	2
NM_001002269	ptr_miR_508_3p	-8.13	3
NM_001002273	ptr_miR_508_3p	-3.55	4
NM_001002274	ptr_miR_508_3p	-3.55	4
NM_001002275	ptr_miR_508_3p	-3.55	4
NM_001002295	ptr_miR_508_3p	-2.71	2
NM_001002296	ptr_miR_508_3p	-5.11	3
NM_001002758	ptr_miR_508_3p	-2.78	6
NM_001002759	ptr_miR_508_3p	-0.79	1
NM_001002762	ptr_miR_508_3p	-2.29	1
NM_001002800	ptr_miR_508_3p	-5.92	3
NM_001002811	ptr_miR_508_3p	-2.11	2
NM_001002812	ptr_miR_508_3p	-2.11	2
NM_001002814	ptr_miR_508_3p	-5.85	6
NM_001002837	ptr_miR_508_3p	-9.64	1
NM_001002838	ptr_miR_508_3p	-7.59	10
NM_001002844	ptr_miR_508_3p	-1.95	3
NM_001002860	ptr_miR_508_3p	-10.29	7
NM_001002906	ptr_miR_508_3p	-9.09	4
NM_001002909	ptr_miR_508_3p	-10.82	3
NM_001002912	ptr_miR_508_3p	-4.16	5
NM_001002914	ptr_miR_508_3p	-0.31	2
NM_001002916	ptr_miR_508_3p	-6.52	1
NM_001002920	ptr_miR_508_3p	-9.71	1
NM_001002923	ptr_miR_508_3p	0.16	1
NM_001002926	ptr_miR_508_3p	-9.44	5
NM_001003398	ptr_miR_508_3p	3.21	2
NM_001003406	ptr_miR_508_3p	-6.72	3
NM_001003407	ptr_miR_508_3p	-5.87	10
NM_001003408	ptr_miR_508_3p	-5.87	10
NM_001003652	ptr_miR_508_3p	-4.55	9
NM_001003665	ptr_miR_508_3p	-3	6
NM_001003674	ptr_miR_508_3p	-6.64	8
NM_001003675	ptr_miR_508_3p	-6.64	8
NM_001003679	ptr_miR_508_3p	-3.12	4
NM_001003681	ptr_miR_508_3p	-3.6	2
NM_001003682	ptr_miR_508_3p	-3.68	2
NM_001003683	ptr_miR_508_3p	-2.01	1
NM_001003684	ptr_miR_508_3p	-5.02	2
NM_001003688	ptr_miR_508_3p	-3.57	2
NM_001003698	ptr_miR_508_3p	-6.14	3
NM_001003699	ptr_miR_508_3p	-6.14	3
NM_001003700	ptr_miR_508_3p	-6.14	3
NM_001003702	ptr_miR_508_3p	-4.61	3
NM_001003704	ptr_miR_508_3p	5.62	1
NM_001003712	ptr_miR_508_3p	-6.24	6
NM_001003713	ptr_miR_508_3p	-4.83	1
NM_001003714	ptr_miR_508_3p	-4.83	1
NM_001003715	ptr_miR_508_3p	0.86	1
NM_001003716	ptr_miR_508_3p	0.86	1
NM_001003760	ptr_miR_508_3p	-10.67	5
NM_001003789	ptr_miR_508_3p	-6.71	4
NM_001003790	ptr_miR_508_3p	-6.56	1
NM_001003791	ptr_miR_508_3p	-6.56	1
NM_001003792	ptr_miR_508_3p	-9.04	15
NM_001003793	ptr_miR_508_3p	-9.04	15
NM_001003794	ptr_miR_508_3p	-11.03	3
NM_001003795	ptr_miR_508_3p	-6.01	2
NM_001003796	ptr_miR_508_3p	-4.97	1
NM_001003799	ptr_miR_508_3p	-9.81	2
NM_001003800	ptr_miR_508_3p	-7.69	5
NM_001003803	ptr_miR_508_3p	1.88	2
NM_001003805	ptr_miR_508_3p	-3.85	4
NM_001003806	ptr_miR_508_3p	-3.94	1
NM_001003809	ptr_miR_508_3p	-13.26	5
NM_001003818	ptr_miR_508_3p	-6.45	7
NM_001003819	ptr_miR_508_3p	-5.78	1
NM_001003827	ptr_miR_508_3p	-5.78	1
NM_001003828	ptr_miR_508_3p	0.19	1
NM_001003841	ptr_miR_508_3p	-7.51	6
NM_001003895	ptr_miR_508_3p	-0.8	2
NM_001003897	ptr_miR_508_3p	-1.77	2
NM_001003927	ptr_miR_508_3p	-11.23	6
NM_001003931	ptr_miR_508_3p	0.48	1
NM_001003937	ptr_miR_508_3p	0.0088	1
NM_001003940	ptr_miR_508_3p	-6.53	2
NM_001003942	ptr_miR_508_3p	-6.53	2
NM_001003943	ptr_miR_508_3p	-6.53	2
NM_001003962	ptr_miR_508_3p	-0.3	2
NM_001004065	ptr_miR_508_3p	-7.14	10
NM_001004106	ptr_miR_508_3p	0.64	1
NM_001004125	ptr_miR_508_3p	2.9	2
NM_001004127	ptr_miR_508_3p	-0.56	1
NM_001004196	ptr_miR_508_3p	-3.31	3
NM_001004297	ptr_miR_508_3p	-1.05	2
NM_001004298	ptr_miR_508_3p	-10.17	4
NM_001004301	ptr_miR_508_3p	-6.8	7
NM_001004303	ptr_miR_508_3p	-10.37	2
NM_001004304	ptr_miR_508_3p	-6.39	3
NM_001004308	ptr_miR_508_3p	-9.12	3
NM_001004309	ptr_miR_508_3p	-7.25	1
NM_001004310	ptr_miR_508_3p	-3.61	1
NM_001004312	ptr_miR_508_3p	1.27	1
NM_001004313	ptr_miR_508_3p	-7.46	4
NM_001004316	ptr_miR_508_3p	-2.54	1
NM_001004317	ptr_miR_508_3p	-8.56	6
NM_001004320	ptr_miR_508_3p	-10.37	5
NM_001004328	ptr_miR_508_3p	-10.75	10
NM_001004329	ptr_miR_508_3p	-1.62	3
NM_001004330	ptr_miR_508_3p	-4.15	4
NM_001004334	ptr_miR_508_3p	-6.66	4
NM_001004339	ptr_miR_508_3p	0.091	6
NM_001004341	ptr_miR_508_3p	1.7	1
NM_001004342	ptr_miR_508_3p	-4.9	5
NM_001004343	ptr_miR_508_3p	2.92	1
NM_001004351	ptr_miR_508_3p	-0.64	1
NM_001004352	ptr_miR_508_3p	-4.73	2
NM_001004354	ptr_miR_508_3p	-0.38	3
NM_001004356	ptr_miR_508_3p	-5.3	1
NM_001004358	ptr_miR_508_3p	-5.3	1
NM_001004360	ptr_miR_508_3p	-10.27	6
NM_001004416	ptr_miR_508_3p	-1.68	3
NM_001004419	ptr_miR_508_3p	-6.07	7
NM_001004434	ptr_miR_508_3p	-4.62	3
NM_001004439	ptr_miR_508_3p	2.53	2
NM_001004440	ptr_miR_508_3p	-4.34	1
NM_001004441	ptr_miR_508_3p	-6.07	3
NM_001005	ptr_miR_508_3p	-2.22	1
NM_001005207	ptr_miR_508_3p	-3.24	1
NM_001005210	ptr_miR_508_3p	-10.57	4
NM_001005212	ptr_miR_508_3p	-12.95	6
NM_001005217	ptr_miR_508_3p	-1.89	10
NM_001005241	ptr_miR_508_3p	-0.73	1
NM_001005242	ptr_miR_508_3p	0.64	2
NM_001005291	ptr_miR_508_3p	-3.43	3
NM_001005337	ptr_miR_508_3p	-1.53	1
NM_001005340	ptr_miR_508_3p	-4.7	3
NM_001005353	ptr_miR_508_3p	-3.94	6
NM_001005356	ptr_miR_508_3p	-3.75	1
NM_001005360	ptr_miR_508_3p	-3.87	1
NM_001005361	ptr_miR_508_3p	-3.87	1
NM_001005362	ptr_miR_508_3p	-3.87	1
NM_001005365	ptr_miR_508_3p	-9.71	1
NM_001005366	ptr_miR_508_3p	-2.14	1
NM_001005375	ptr_miR_508_3p	-6.03	10
NM_001005377	ptr_miR_508_3p	3.17	1
NM_001005386	ptr_miR_508_3p	-3.11	3
NM_001005388	ptr_miR_508_3p	-11.67	7
NM_001005389	ptr_miR_508_3p	-3.56	1
NM_001005404	ptr_miR_508_3p	-10.54	6
NM_001005407	ptr_miR_508_3p	-2.23	1
NM_001005408	ptr_miR_508_3p	-2.85	1
NM_001005409	ptr_miR_508_3p	-8.16	3
NM_001005463	ptr_miR_508_3p	-9.28	4
NM_001005473	ptr_miR_508_3p	-11.36	14
NM_001005474	ptr_miR_508_3p	-7.55	5
NM_001005502	ptr_miR_508_3p	-9.91	16
NM_001005505	ptr_miR_508_3p	-3.12	3
NM_001005527	ptr_miR_508_3p	-7.64	2
NM_001005609	ptr_miR_508_3p	-5.5	8
NM_001005612	ptr_miR_508_3p	-5.5	8
NM_001005735	ptr_miR_508_3p	-1.84	1
NM_001005738	ptr_miR_508_3p	-0.33	1
NM_001005739	ptr_miR_508_3p	-5.6	3
NM_001005743	ptr_miR_508_3p	-8.97	5
NM_001005744	ptr_miR_508_3p	-8.97	5
NM_001005745	ptr_miR_508_3p	-8.97	5
NM_001005746	ptr_miR_508_3p	-8.71	11
NM_001005747	ptr_miR_508_3p	-8.71	11
NM_001005753	ptr_miR_508_3p	-4.06	4
NM_001005785	ptr_miR_508_3p	-6.03	10
NM_001005786	ptr_miR_508_3p	-6.03	10
NM_001005850	ptr_miR_508_3p	0.84	4
NM_001005851	ptr_miR_508_3p	-10.88	8
NM_001005861	ptr_miR_508_3p	-6	1
NM_001005918	ptr_miR_508_3p	-0.23	1
NM_001006114	ptr_miR_508_3p	-3.33	1
NM_001006115	ptr_miR_508_3p	-7.72	3
NM_001006600	ptr_miR_508_3p	-6.81	2
NM_001006612	ptr_miR_508_3p	-1.38	3
NM_001006613	ptr_miR_508_3p	-1.38	3
NM_001006614	ptr_miR_508_3p	-1.38	3
NM_001006616	ptr_miR_508_3p	-4.79	2
NM_001006617	ptr_miR_508_3p	1.08	2
NM_001006618	ptr_miR_508_3p	-0.73	1
NM_001006619	ptr_miR_508_3p	1.08	2
NM_001006620	ptr_miR_508_3p	1.08	2
NM_001006621	ptr_miR_508_3p	1.08	2
NM_001006622	ptr_miR_508_3p	-2.73	2
NM_001006623	ptr_miR_508_3p	-9.53	1
NM_001006624	ptr_miR_508_3p	-4.94	1
NM_001006625	ptr_miR_508_3p	-4.94	1
NM_001006626	ptr_miR_508_3p	-6.93	1
NM_001006627	ptr_miR_508_3p	-6.93	1
NM_001006628	ptr_miR_508_3p	-6.93	1
NM_001006629	ptr_miR_508_3p	-6.93	1
NM_001006630	ptr_miR_508_3p	-6.93	1
NM_001006631	ptr_miR_508_3p	-6.93	1
NM_001006632	ptr_miR_508_3p	-6.93	1
NM_001006636	ptr_miR_508_3p	-2.01	2
NM_001006638	ptr_miR_508_3p	-1.94	4
NM_001006639	ptr_miR_508_3p	-4.74	2
NM_001006640	ptr_miR_508_3p	-4.74	2
NM_001006641	ptr_miR_508_3p	-1.62	2
NM_001006642	ptr_miR_508_3p	-1.62	2
NM_001006656	ptr_miR_508_3p	-11.59	3
NM_001006657	ptr_miR_508_3p	-6.6	4
NM_001006658	ptr_miR_508_3p	-4.38	3
NM_001006932	ptr_miR_508_3p	-2.96	3
NM_001006935	ptr_miR_508_3p	2.26	1
NM_001006937	ptr_miR_508_3p	2.26	1
NM_001006939	ptr_miR_508_3p	-1.57	1
NM_001006945	ptr_miR_508_3p	-7.14	3
NM_001006946	ptr_miR_508_3p	-3.73	2
NM_001007022	ptr_miR_508_3p	-12.95	10
NM_001007023	ptr_miR_508_3p	-12.28	7
NM_001007024	ptr_miR_508_3p	-4.77	5
NM_001007025	ptr_miR_508_3p	-4.77	5
NM_001007026	ptr_miR_508_3p	2.85	1
NM_001007033	ptr_miR_508_3p	-6.91	2
NM_001007073	ptr_miR_508_3p	-1.68	3
NM_001007074	ptr_miR_508_3p	-1.68	3
NM_001007075	ptr_miR_508_3p	-8.12	15
NM_001007088	ptr_miR_508_3p	-1.26	1
NM_001007090	ptr_miR_508_3p	-1.1	1
NM_001007094	ptr_miR_508_3p	-11.89	8
NM_001007097	ptr_miR_508_3p	-6.45	8
NM_001007098	ptr_miR_508_3p	1.46	1
NM_001007099	ptr_miR_508_3p	-6.4	1
NM_001007100	ptr_miR_508_3p	-6.4	1
NM_001007101	ptr_miR_508_3p	-8.8	6
NM_001007102	ptr_miR_508_3p	-7.59	2
NM_001007139	ptr_miR_508_3p	-5.34	3
NM_001007156	ptr_miR_508_3p	-0.046	2
NM_001007169	ptr_miR_508_3p	-0.46	4
NM_001007176	ptr_miR_508_3p	-2.02	1
NM_001007188	ptr_miR_508_3p	8.75	1
NM_001007214	ptr_miR_508_3p	-8.75	1
NM_001007225	ptr_miR_508_3p	-7.57	3
NM_001007237	ptr_miR_508_3p	-1.61	1
NM_001007239	ptr_miR_508_3p	5.55	1
NM_001007240	ptr_miR_508_3p	-3.52	1
NM_001007241	ptr_miR_508_3p	-3.52	1
NM_001007242	ptr_miR_508_3p	-3.52	1
NM_001007245	ptr_miR_508_3p	-6.84	3
NM_001007246	ptr_miR_508_3p	-4.92	3
NM_001007248	ptr_miR_508_3p	4.09	1
NM_001007250	ptr_miR_508_3p	-6.4	1
NM_001007257	ptr_miR_508_3p	-5.13	4
NM_001007269	ptr_miR_508_3p	-2.87	1
NM_001007270	ptr_miR_508_3p	-2.87	1
NM_001007271	ptr_miR_508_3p	0.56	2
NM_001007272	ptr_miR_508_3p	0.56	1
NM_001007273	ptr_miR_508_3p	0.56	1
NM_001007277	ptr_miR_508_3p	-5.26	2
NM_001007278	ptr_miR_508_3p	-5.62	9
NM_001007466	ptr_miR_508_3p	-7.6	6
NM_001007471	ptr_miR_508_3p	-2.79	2
NM_001007525	ptr_miR_508_3p	-6.84	10
NM_001007527	ptr_miR_508_3p	-2.37	3
NM_001007534	ptr_miR_508_3p	-1.49	1
NM_001007551	ptr_miR_508_3p	-4.19	3
NM_001007553	ptr_miR_508_3p	-1.95	3
NM_001007559	ptr_miR_508_3p	6.72	1
NM_001007561	ptr_miR_508_3p	-2.46	14
NM_001007563	ptr_miR_508_3p	-5.06	4
NM_001007793	ptr_miR_508_3p	1.57	1
NM_001008211	ptr_miR_508_3p	0.93	2
NM_001008212	ptr_miR_508_3p	0.93	2
NM_001008213	ptr_miR_508_3p	0.93	2
NM_001008215	ptr_miR_508_3p	-0.73	1
NM_001008220	ptr_miR_508_3p	-5.98	5
NM_001008222	ptr_miR_508_3p	-2.41	4
NM_001008223	ptr_miR_508_3p	-4.13	1
NM_001008224	ptr_miR_508_3p	-2.67	2
NM_001008225	ptr_miR_508_3p	-0.23	5
NM_001008226	ptr_miR_508_3p	-5.15	1
NM_001008228	ptr_miR_508_3p	-1.61	24
NM_001008229	ptr_miR_508_3p	0.66	16
NM_001008239	ptr_miR_508_3p	-8.79	5
NM_001008270	ptr_miR_508_3p	-4.72	1
NM_001008274	ptr_miR_508_3p	11.79	1
NM_001008388	ptr_miR_508_3p	-5.67	5
NM_001008389	ptr_miR_508_3p	-4.45	1
NM_001008390	ptr_miR_508_3p	-5.02	4
NM_001008392	ptr_miR_508_3p	-12.68	5
NM_001008393	ptr_miR_508_3p	-4.54	5
NM_001008396	ptr_miR_508_3p	-9.64	4
NM_001008397	ptr_miR_508_3p	-3.69	5
NM_001008401	ptr_miR_508_3p	-5.43	7
NM_001008404	ptr_miR_508_3p	-4.74	1
NM_001008405	ptr_miR_508_3p	-12.8	9
NM_001008410	ptr_miR_508_3p	-6.89	5
NM_001008487	ptr_miR_508_3p	-6.49	4
NM_001008491	ptr_miR_508_3p	-6.8	1
NM_001008492	ptr_miR_508_3p	-6.8	1
NM_001008493	ptr_miR_508_3p	-4.47	19
NM_001008494	ptr_miR_508_3p	-5.28	5
NM_001008495	ptr_miR_508_3p	-6.3	4
NM_001008504	ptr_miR_508_3p	-4.79	2
NM_001008528	ptr_miR_508_3p	3.54	2
NM_001008529	ptr_miR_508_3p	0.45	1
NM_001008530	ptr_miR_508_3p	-4.41	1
NM_001008536	ptr_miR_508_3p	-10.68	5
NM_001008537	ptr_miR_508_3p	-10.91	8
NM_001008539	ptr_miR_508_3p	-3.81	5
NM_001008540	ptr_miR_508_3p	-1.25	2
NM_001008541	ptr_miR_508_3p	-8.29	2
NM_001008564	ptr_miR_508_3p	-10.8	4
NM_001008566	ptr_miR_508_3p	2.87	1
NM_001008657	ptr_miR_508_3p	-0.49	2
NM_001008660	ptr_miR_508_3p	-7.17	6
NM_001008661	ptr_miR_508_3p	-2.79	1
NM_001008662	ptr_miR_508_3p	-2.79	1
NM_001008693	ptr_miR_508_3p	-0.57	1
NM_001008701	ptr_miR_508_3p	-4.41	3
NM_001008707	ptr_miR_508_3p	-8.75	6
NM_001008708	ptr_miR_508_3p	-2.96	1
NM_001008710	ptr_miR_508_3p	-6.83	4
NM_001008711	ptr_miR_508_3p	-8.09	4
NM_001008723	ptr_miR_508_3p	-1.13	1
NM_001008726	ptr_miR_508_3p	-2.08	5
NM_001008737	ptr_miR_508_3p	1.72	1
NM_001008738	ptr_miR_508_3p	-5.6	4
NM_001008739	ptr_miR_508_3p	-2.89	1
NM_001008744	ptr_miR_508_3p	7.23	1
NM_001008777	ptr_miR_508_3p	-5.1	1
NM_001008781	ptr_miR_508_3p	-7.44	14
NM_001008783	ptr_miR_508_3p	-9.45	2
NM_001008784	ptr_miR_508_3p	-1	1
NM_001008801	ptr_miR_508_3p	-6.86	9
NM_001008844	ptr_miR_508_3p	-3.74	2
NM_001008860	ptr_miR_508_3p	1.46	1
NM_001008892	ptr_miR_508_3p	1.46	1
NM_001008894	ptr_miR_508_3p	1.46	1
NM_001008895	ptr_miR_508_3p	-3.33	1
NM_001008910	ptr_miR_508_3p	4.38	2
NM_001008925	ptr_miR_508_3p	-10.73	8
NM_001009182	ptr_miR_508_3p	3.3	1
NM_001009183	ptr_miR_508_3p	3.3	1
NM_001009185	ptr_miR_508_3p	-6.59	12
NM_001009554	ptr_miR_508_3p	-13.15	6
NM_001009555	ptr_miR_508_3p	-7.97	6
NM_001009566	ptr_miR_508_3p	-9.35	6
NM_001009571	ptr_miR_508_3p	0.7	1
NM_001009611	ptr_miR_508_3p	-1.23	1
NM_001009612	ptr_miR_508_3p	-5.66	1
NM_001009616	ptr_miR_508_3p	-6.27	1
NM_001009812	ptr_miR_508_3p	8.27	1
NM_001009880	ptr_miR_508_3p	-2.89	3
NM_001009894	ptr_miR_508_3p	-6.76	8
NM_001009899	ptr_miR_508_3p	-6.41	8
NM_001009909	ptr_miR_508_3p	-2.76	4
NM_001009922	ptr_miR_508_3p	-10.73	6
NM_001009932	ptr_miR_508_3p	-5.86	5
NM_001009933	ptr_miR_508_3p	-5.86	5
NM_001009934	ptr_miR_508_3p	-5.86	5
NM_001009955	ptr_miR_508_3p	-5.81	2
NM_001009959	ptr_miR_508_3p	-8.98	10
NM_001009960	ptr_miR_508_3p	-7.69	8
NM_001009984	ptr_miR_508_3p	-8.44	2
NM_001009991	ptr_miR_508_3p	-7.4	1
NM_001009992	ptr_miR_508_3p	-2.08	2
NM_001009993	ptr_miR_508_3p	-7.15	4
NM_001010000	ptr_miR_508_3p	-12.61	6
NM_001010845	ptr_miR_508_3p	-8.84	2
NM_001010846	ptr_miR_508_3p	-6.67	11
NM_001010848	ptr_miR_508_3p	-2.01	4
NM_001010851	ptr_miR_508_3p	1.14	5
NM_001010853	ptr_miR_508_3p	-5.34	10
NM_001010855	ptr_miR_508_3p	-11.12	1
NM_001010858	ptr_miR_508_3p	-7.24	6
NM_001010861	ptr_miR_508_3p	-5.33	3
NM_001010862	ptr_miR_508_3p	-6.61	5
NM_001010866	ptr_miR_508_3p	-8.81	2
NM_001010867	ptr_miR_508_3p	-6.08	9
NM_001010870	ptr_miR_508_3p	-1.55	2
NM_001010872	ptr_miR_508_3p	5.48	2
NM_001010873	ptr_miR_508_3p	1.94	1
NM_001010874	ptr_miR_508_3p	-3.6	2
NM_001010875	ptr_miR_508_3p	-6.55	1
NM_001010879	ptr_miR_508_3p	-9.82	2
NM_001010880	ptr_miR_508_3p	-8.72	3
NM_001010883	ptr_miR_508_3p	-12.12	4
NM_001010887	ptr_miR_508_3p	-8.63	2
NM_001010888	ptr_miR_508_3p	-5.46	9
NM_001010890	ptr_miR_508_3p	-1.19	2
NM_001010891	ptr_miR_508_3p	-7.83	18
NM_001010895	ptr_miR_508_3p	-2.32	4
NM_001010897	ptr_miR_508_3p	-9.84	1
NM_001010898	ptr_miR_508_3p	-6.25	4
NM_001010903	ptr_miR_508_3p	-3.43	3
NM_001010904	ptr_miR_508_3p	-5.92	4
NM_001010905	ptr_miR_508_3p	-9.25	1
NM_001010906	ptr_miR_508_3p	6.37	3
NM_001010909	ptr_miR_508_3p	-5.62	14
NM_001010915	ptr_miR_508_3p	-7.02	2
NM_001010917	ptr_miR_508_3p	-5.9	7
NM_001010922	ptr_miR_508_3p	-8.59	12
NM_001010923	ptr_miR_508_3p	-6.36	3
NM_001010924	ptr_miR_508_3p	-2.48	5
NM_001010926	ptr_miR_508_3p	-2.04	1
NM_001010931	ptr_miR_508_3p	-6.2	3
NM_001010932	ptr_miR_508_3p	-2.3	1
NM_001010933	ptr_miR_508_3p	-6.2	3
NM_001010934	ptr_miR_508_3p	-4.58	5
NM_001010935	ptr_miR_508_3p	-3.47	1
NM_001010971	ptr_miR_508_3p	7.12	1
NM_001010972	ptr_miR_508_3p	-4.57	1
NM_001010978	ptr_miR_508_3p	-0.35	3
NM_001010979	ptr_miR_508_3p	-7.63	1
NM_001010980	ptr_miR_508_3p	-4.93	7
NM_001010982	ptr_miR_508_3p	0.075	3
NM_001010983	ptr_miR_508_3p	-3.87	1
NM_001010984	ptr_miR_508_3p	-9.19	6
NM_001010986	ptr_miR_508_3p	-6.09	2
NM_001010987	ptr_miR_508_3p	-5.43	2
NM_001010989	ptr_miR_508_3p	-6.2	1
NM_001011513	ptr_miR_508_3p	-3.28	6
NM_001011537	ptr_miR_508_3p	-6.05	1
NM_001011543	ptr_miR_508_3p	-8.76	2
NM_001011546	ptr_miR_508_3p	1.61	2
NM_001011547	ptr_miR_508_3p	-3.2	2
NM_001011548	ptr_miR_508_3p	-2.03	1
NM_001011549	ptr_miR_508_3p	-2.03	1
NM_001011550	ptr_miR_508_3p	-2.03	1
NM_001011552	ptr_miR_508_3p	-3.1	3
NM_001011553	ptr_miR_508_3p	-4.78	5
NM_001011554	ptr_miR_508_3p	-12.02	2
NM_001011645	ptr_miR_508_3p	-10.86	7
NM_001011655	ptr_miR_508_3p	6.34	1
NM_001011657	ptr_miR_508_3p	-8.77	5
NM_001011658	ptr_miR_508_3p	-1.9	6
NM_001011663	ptr_miR_508_3p	-3.54	2
NM_001011666	ptr_miR_508_3p	-7.18	5
NM_001011667	ptr_miR_508_3p	13.38	1
NM_001011668	ptr_miR_508_3p	13.38	1
NM_001011669	ptr_miR_508_3p	13.38	1
NM_001011670	ptr_miR_508_3p	13.38	1
NM_001011671	ptr_miR_508_3p	13.38	1
NM_001011703	ptr_miR_508_3p	-2.44	3
NM_001011708	ptr_miR_508_3p	-6.19	7
NM_001011709	ptr_miR_508_3p	0.75	1
NM_001011713	ptr_miR_508_3p	-4.92	2
NM_001011718	ptr_miR_508_3p	-2.41	2
NM_001011720	ptr_miR_508_3p	-10.12	4
NM_001011880	ptr_miR_508_3p	-7.74	1
NM_001011885	ptr_miR_508_3p	-5.36	2
NM_001012241	ptr_miR_508_3p	-3.52	1
NM_001012264	ptr_miR_508_3p	-3.94	2
NM_001012267	ptr_miR_508_3p	-10.09	1
NM_001012270	ptr_miR_508_3p	-2.68	2
NM_001012271	ptr_miR_508_3p	-2.68	2
NM_001012279	ptr_miR_508_3p	-13.77	11
NM_001012303	ptr_miR_508_3p	-2.02	2
NM_001012320	ptr_miR_508_3p	2.8	1
NM_001012329	ptr_miR_508_3p	5.14	1
NM_001012333	ptr_miR_508_3p	-14.76	2
NM_001012334	ptr_miR_508_3p	-14.76	2
NM_001012337	ptr_miR_508_3p	-3.58	1
NM_001012339	ptr_miR_508_3p	-3.64	8
NM_001012361	ptr_miR_508_3p	-6.35	3
NM_001012393	ptr_miR_508_3p	-9.28	10
NM_001012398	ptr_miR_508_3p	-2.51	2
NM_001012409	ptr_miR_508_3p	-7.3	3
NM_001012410	ptr_miR_508_3p	-2.6	1
NM_001012411	ptr_miR_508_3p	-7.3	3
NM_001012412	ptr_miR_508_3p	-2.6	1
NM_001012413	ptr_miR_508_3p	-7.3	3
NM_001012414	ptr_miR_508_3p	-1.51	1
NM_001012418	ptr_miR_508_3p	-4.36	9
NM_001012425	ptr_miR_508_3p	-5.06	1
NM_001012426	ptr_miR_508_3p	0.96	2
NM_001012427	ptr_miR_508_3p	0.96	2
NM_001012428	ptr_miR_508_3p	-4.62	4
NM_001012455	ptr_miR_508_3p	-6.28	4
NM_001012502	ptr_miR_508_3p	-6.96	1
NM_001012508	ptr_miR_508_3p	-5.13	4
NM_001012509	ptr_miR_508_3p	-6.23	5
NM_001012511	ptr_miR_508_3p	0.89	1
NM_001012512	ptr_miR_508_3p	-4.02	1
NM_001012513	ptr_miR_508_3p	-3.89	1
NM_001012514	ptr_miR_508_3p	-2.74	1
NM_001012515	ptr_miR_508_3p	-7.51	19
NM_001012516	ptr_miR_508_3p	-2.74	1
NM_001012642	ptr_miR_508_3p	-0.42	1
NM_001012643	ptr_miR_508_3p	-8.84	2
NM_001012659	ptr_miR_508_3p	-8.85	8
NM_001012706	ptr_miR_508_3p	2.82	1
NM_001012720	ptr_miR_508_3p	7.76	1
NM_001012722	ptr_miR_508_3p	7.76	1
NM_001012729	ptr_miR_508_3p	-10.5	6
NM_001012732	ptr_miR_508_3p	0.8	1
NM_001012750	ptr_miR_508_3p	-2.87	4
NM_001012751	ptr_miR_508_3p	-2.87	4
NM_001012752	ptr_miR_508_3p	-2.87	4
NM_001012753	ptr_miR_508_3p	2.61	1
NM_001012755	ptr_miR_508_3p	-14.54	8
NM_001012756	ptr_miR_508_3p	-3.55	6
NM_001012758	ptr_miR_508_3p	3.58	1
NM_001012761	ptr_miR_508_3p	-2.66	1
NM_001012763	ptr_miR_508_3p	-6.55	8
NM_001012957	ptr_miR_508_3p	-5.63	7
NM_001012958	ptr_miR_508_3p	-6.79	1
NM_001012959	ptr_miR_508_3p	-2.95	1
NM_001012964	ptr_miR_508_3p	-0.87	2
NM_001012965	ptr_miR_508_3p	-0.87	2
NM_001012967	ptr_miR_508_3p	-4.79	3
NM_001012968	ptr_miR_508_3p	-5.33	4
NM_001012969	ptr_miR_508_3p	-2.56	1
NM_001012974	ptr_miR_508_3p	-5.41	1
NM_001012977	ptr_miR_508_3p	-6.06	1
NM_001012979	ptr_miR_508_3p	-0.28	1
NM_001012981	ptr_miR_508_3p	-3.62	3
NM_001012990	ptr_miR_508_3p	2.91	1
NM_001012991	ptr_miR_508_3p	-0.98	1
NM_001012993	ptr_miR_508_3p	-3.44	2
NM_001012994	ptr_miR_508_3p	-5.42	6
NM_001013031	ptr_miR_508_3p	-8.16	6
NM_001013257	ptr_miR_508_3p	-9.38	6
NM_001013398	ptr_miR_508_3p	-6.27	1
NM_001013399	ptr_miR_508_3p	-8.64	3
NM_001013406	ptr_miR_508_3p	-2.28	3
NM_001013407	ptr_miR_508_3p	-3.65	2
NM_001013415	ptr_miR_508_3p	-7.14	3
NM_001013438	ptr_miR_508_3p	-9.19	11
NM_001013439	ptr_miR_508_3p	-9.19	11
NM_001013615	ptr_miR_508_3p	1.7	1
NM_001013620	ptr_miR_508_3p	-7.09	25
NM_001013622	ptr_miR_508_3p	-5.58	1
NM_001013628	ptr_miR_508_3p	-9.99	2
NM_001013635	ptr_miR_508_3p	1.57	2
NM_001013642	ptr_miR_508_3p	-6.26	3
NM_001013647	ptr_miR_508_3p	-7.48	13
NM_001013649	ptr_miR_508_3p	-7.02	4
NM_001013650	ptr_miR_508_3p	-4.22	1
NM_001013659	ptr_miR_508_3p	-7.65	16
NM_001013672	ptr_miR_508_3p	-5.22	1
NM_001013690	ptr_miR_508_3p	-5.85	2
NM_001013692	ptr_miR_508_3p	-3.63	2
NM_001013693	ptr_miR_508_3p	6.21	2
NM_001013698	ptr_miR_508_3p	-2.05	2
NM_001013699	ptr_miR_508_3p	-3.3	1
NM_001013703	ptr_miR_508_3p	-0.18	3
NM_001013746	ptr_miR_508_3p	-7.77	8
NM_001013839	ptr_miR_508_3p	-5.85	5
NM_001013843	ptr_miR_508_3p	1.15	1
NM_001013845	ptr_miR_508_3p	3.17	1
NM_001013848	ptr_miR_508_3p	-3.17	2
NM_001014279	ptr_miR_508_3p	-2.42	1
NM_001014283	ptr_miR_508_3p	3.42	1
NM_001014286	ptr_miR_508_3p	-0.16	1
NM_001014342	ptr_miR_508_3p	-6.25	4
NM_001014380	ptr_miR_508_3p	-5.05	4
NM_001014431	ptr_miR_508_3p	2.79	1
NM_001014432	ptr_miR_508_3p	2.79	1
NM_001014434	ptr_miR_508_3p	-6.48	1
NM_001014437	ptr_miR_508_3p	0.8	1
NM_001014442	ptr_miR_508_3p	-1.14	1
NM_001014443	ptr_miR_508_3p	-4.93	1
NM_001014445	ptr_miR_508_3p	-0.81	1
NM_001014765	ptr_miR_508_3p	2.01	2
NM_001014794	ptr_miR_508_3p	2.06	1
NM_001014795	ptr_miR_508_3p	2.06	1
NM_001014797	ptr_miR_508_3p	-8.76	18
NM_001014812	ptr_miR_508_3p	-3.61	1
NM_001014831	ptr_miR_508_3p	-6.42	1
NM_001014832	ptr_miR_508_3p	-6.42	1
NM_001014834	ptr_miR_508_3p	-6.42	1
NM_001014835	ptr_miR_508_3p	-6.42	1
NM_001014990	ptr_miR_508_3p	-0.16	2
NM_001015045	ptr_miR_508_3p	-5.36	3
NM_001015048	ptr_miR_508_3p	-6.79	4
NM_001015049	ptr_miR_508_3p	-6.79	4
NM_001015051	ptr_miR_508_3p	-9.46	3
NM_001015053	ptr_miR_508_3p	-2.08	2
NM_001015508	ptr_miR_508_3p	-6.98	2
NM_001015877	ptr_miR_508_3p	-1.82	4
NM_001015880	ptr_miR_508_3p	0.74	2
NM_001015881	ptr_miR_508_3p	2.11	1
NM_001015882	ptr_miR_508_3p	-4.22	4
NM_001015887	ptr_miR_508_3p	-14.16	7
NM_001017368	ptr_miR_508_3p	-3.51	5
NM_001017369	ptr_miR_508_3p	-2.28	2
NM_001017371	ptr_miR_508_3p	-12.06	5
NM_001017372	ptr_miR_508_3p	-4.43	1
NM_001017388	ptr_miR_508_3p	-4.86	3
NM_001017390	ptr_miR_508_3p	-1.09	4
NM_001017392	ptr_miR_508_3p	-0.79	1
NM_001017395	ptr_miR_508_3p	-8.47	8
NM_001017396	ptr_miR_508_3p	-1.82	3
NM_001017408	ptr_miR_508_3p	-3.22	5
NM_001017417	ptr_miR_508_3p	-4.29	1
NM_001017420	ptr_miR_508_3p	-6.48	2
NM_001017423	ptr_miR_508_3p	-1.51	1
NM_001017424	ptr_miR_508_3p	-8.36	3
NM_001017425	ptr_miR_508_3p	-8.36	3
NM_001017434	ptr_miR_508_3p	-1.51	2
NM_001017435	ptr_miR_508_3p	-4.44	1
NM_001017436	ptr_miR_508_3p	-4.44	2
NM_001017438	ptr_miR_508_3p	-4.29	1
NM_001017440	ptr_miR_508_3p	-12.66	9
NM_001017523	ptr_miR_508_3p	-5.21	2
NM_001017524	ptr_miR_508_3p	-2.34	2
NM_001017915	ptr_miR_508_3p	-2.27	1
NM_001017916	ptr_miR_508_3p	-8.22	3
NM_001017917	ptr_miR_508_3p	-8.22	3
NM_001017919	ptr_miR_508_3p	-5.31	2
NM_001017921	ptr_miR_508_3p	6.09	1
NM_001017922	ptr_miR_508_3p	-4.15	4
NM_001017923	ptr_miR_508_3p	-9.35	5
NM_001017924	ptr_miR_508_3p	1.81	1
NM_001017926	ptr_miR_508_3p	-8.76	4
NM_001017928	ptr_miR_508_3p	0.29	1
NM_001017930	ptr_miR_508_3p	-3.24	2
NM_001017956	ptr_miR_508_3p	-7.49	3
NM_001017957	ptr_miR_508_3p	-7.49	3
NM_001017958	ptr_miR_508_3p	-7.49	3
NM_001017961	ptr_miR_508_3p	-0.96	1
NM_001017962	ptr_miR_508_3p	-1.4	1
NM_001017963	ptr_miR_508_3p	-8.1	2
NM_001017967	ptr_miR_508_3p	-2.92	2
NM_001017970	ptr_miR_508_3p	-6.02	7
NM_001017973	ptr_miR_508_3p	0.11	1
NM_001017974	ptr_miR_508_3p	0.11	1
NM_001017977	ptr_miR_508_3p	-0.21	1
[truncated: 22,164 more rows]

## Sheet: hsa-miR-541-3p
Table S7. Target genes predicted by PITA for miR-541-3p human variant
[truncated: 6,965 more rows]

[truncated: 1 more sheets: mml-miR-541-3p]
