# Supplementary material for: Functional Implications of Human-Specific Changes in Great Ape microRNAs
Source: PLoS One. 2016 Apr 22;11(4):e0154194. doi: 10.1371/journal.pone.0154194 (PMC4841587; doi:10.1371/journal.pone.0154194)
Supplement: S8 Table — (XLS) [file pone.0154194.s009.xls]

## Sheet: Candidate_targets
Table S8. Candidate target genes exclusively deregulated by one of the two miRNA variants and predicted by PITA with high confidence for that variant*.
	Gene information			Deregulate genes in the microarray						Predicted target genes by PITA
				"miRNA variant" vs "negative control"			"hsa miRNA variant" vs "ptr miRNA variant"			hsa miRNA variant		ptr miRNA variant		Diference
miRNA	Deregulated gene name	Description	RefSeq ID	Fold change	Nominal p-value	Adjusted p-value	Fold change	Nominal p-value	Adjusted p-value	Number of target sites in human-miR	minimum DDG in human-miR	Number of target sites in ptr-miR	minimum DDG in ptr-miR	DDG hsa-ptr
hsa-mir-299-3p	APTX	Aprataxin	NM_001195252	1.3	0.000733	0.0266				4	-10.94	4	-7.89	-3.05
hsa-mir-299-3p	NARS	Asparaginyl-tRNA synthetase	NM_004539	-1.41	0.00161	0.0465				1	-11.27	1	-7.97	-3.3
hsa-mir-299-3p	PTBP3	ROD1 regulator of differentiation 1 (S. pombe)	NM_005156	-1.57	0.000239	0.0117				15	-13	15	-9.91	-3.09
hsa-mir-299-3p	RAD50	RAD50 homolog (S. cerevisiae)	NM_005732	-1.48	0.00171	0.0483				6	-11.89	6	-8.81	-3.08
hsa-mir-503-3p	ATG2A	ATG2 autophagy related 2 homolog A (S. cerevisiae)	NM_015104	-1.43	9.58e-07	0.00595	1.33	2.77e-05	0.0493	1	-8.1	1	0.2	-8.3
hsa-mir-503-3p	MKNK2	MAP kinase interacting serine/threonine kinase 2	NM_199054	-1.63	8.49e-06	0.0259	1.22	0.0398	1	5	-12.98	3	-8.99	-3.99
hsa-mir-503-3p	MTCH1	Mitochondrial carrier 1	NM_014341	-1.42	8.36e-06	0.0259	1.45	2.31e-05	0.0424	2	-12.6	2	-3.47	-9.13
hsa-mir-503-3p	THTPA	Thiamine triphosphatase	NM_024328	-1.48	3.63e-07	0.00304	1.22	0.00266	0.794	1	-10.8	2	-5.22	-5.58
ptr-mir-503-3p	EPS8	Epidermal growth factor receptor pathway substrate 8	NM_004447	-1.71	4.46e-05	0.0178	-1.35	0.0126	1	1	-3.22	2	-8.84	5.62
ptr-mir-503-3p	GABPA	GA binding protein transcription factor, alpha subunit 60kDa	NM_002040	-1.87	1.74e-05	0.00936	-1.36	0.016	1	2	-5.97	8	-10.74	4.77
ptr-mir-503-3p	GLIPR1	GLI pathogenesis-related 1	NM_006851	-1.58	0.000156	0.0409	-1.3	0.0202	1	6	-6.54	10	-10.25	3.71
ptr-mir-503-3p	PHIP	Pleckstrin homology domain interacting protein	NM_017934	-1.93	8.18e-05	0.0276	-1.35	0.0437	1	8	-9.17	10	-12.54	3.37
ptr-mir-503-3p	PPP6C	Phosphatase 6, catalytic subunit	NM_001123355	-1.85	1.38e-07	0.000337	-1.42	0.000462	0.295	5	-7.14	11	-10.39	3.25
ptr-mir-503-3p	TMCC1	Transmembrane and coiled-coil domain family 1	NM_001017395	-2.2	5.66e-11	1.31e-06	-1.73	1.36e-07	0.000572	5	-8	4	-14.38	6.38
ptr-mir-503-3p	TMEM30A	Transmembrane protein 30A	NM_018247	-1.64	6.99e-05	0.0246	-1.7	0.0117	1	2	-3.61	5	-11.34	7.73
ptr-mir-503-3p	TRIM36	Tripartite motif containing 36	NM_018700	-1.56	0.000124	0.036	-1.37	0.00373	0.909			4	-5.78
ptr-mir-503-3p	ZNF586	Zinc finger protein 586	NM_017652	1.34	6.82e-05	0.0244	1.22	0.00341	0.899			3	-5.53
ptr-mir-503-3p	ZNF644	Zinc finger protein 644	NM_201269	-1.53	0.00014	0.0388	-1.29	0.0138	1			7	-11.53
hsa-mir-508-3p	ARHGDIB	Rho GDP dissociation inhibitor (GDI) beta	NM_001175	-3.55	0.000317	0.049				1	-12.65	1	-7.35	-5.3
hsa-mir-508-3p	ATP5J2	ATP synthase, H+ transporting, mitochondrial Fo complex, subunit F2	NM_004889	-1.44	4.46e-05	0.0125				1	-9.83	1	-4.83	-5
hsa-mir-508-3p	C8orf33	Chromosome 8 open reading frame 33	NM_023080	-1.43	0.000292	0.0468				3	-13.53	3	-8.93	-4.6
hsa-mir-508-3p	CASC4	Cancer susceptibility candidate 4	NM_138423	-1.54	0.000235	0.0402				9	-13.11	9	-9.81	-3.3
hsa-mir-508-3p	PPP6C	Protein phosphatase 6, catalytic subunit	NM_001123355	-1.49	0.000136	0.028				8	-8	8	-3.26	-4.74
hsa-mir-541-3p	AGAP3	ArfGAP with GTPase domain, ankyrin repeat and PH domain 3	NM_001042535	-1.55	0.000591	0.0146				8	-8.75	8	-0.26	-8.49
hsa-mir-541-3p	CCDC56	Coiled-coil domain containing 56	NM_001040431	-1.3	0.000414	0.0112				4	-13.35	4	-9.15	-4.2
hsa-mir-541-3p	CGGBP1	CGG triplet repeat binding protein 1	NM_001008390	-1.44	0.00255	0.0442				3	-12.24	3	-7.99	-4.25
hsa-mir-541-3p	KCTD11	Potassium channel tetramerisation domain containing 11	NM_001002914	-1.42	0.00232	0.0412				4	-15.6	4	-11.41	-4.19
hsa-mir-541-3p	KIAA1671	KIAA1671	NM_001145206	-1.28	0.00176	0.0336				15	-14.4	15	-8.74	-5.66
hsa-mir-541-3p	PHF12	PHD finger protein 12	NM_001033561	-1.4	0.00153	0.0301				8	-17.85	8	-10.01	-7.84
hsa-mir-541-3p	PMP22	Peripheral myelin protein 22	NM_000304	1.29	0.00168	0.0324				4	-13.04	4	-8.28	-4.76
hsa-mir-541-3p	RBM19	RNA binding motif protein 19	NM_001146699	1.55	0.000544	0.0137				5	-8.77	5	-4.67	-4.1
hsa-mir-541-3p	SLC12A6	Solute carrier family 12 (potassium/chloride transporters), member 6	NM_001042496	-1.31	0.00288	0.0482				9	-14.46	9	-9.3	-5.16
hsa-mir-541-3p	SNX30	Sorting nexin family member 30	NM_001012994	-1.54	0.00022	0.00691				14	-12.34	14	-4.63	-7.71
hsa-mir-541-3p	SPTAN1	Alpha, non-erythrocytic 1 (alpha-fodrin)	NM_001130438	1.67	0.00242	0.0425				2	-16.95	2	-9.67	-7.28
hsa-mir-541-3p	TMEM183B	Transmembrane protein 183B	NM_001079809	1.24	0.00103	0.0225				1	-13.05	1	-9.35	-3.7
hsa-mir-541-3p	TSC1	Tuberous sclerosis 1	NM_000368	1.49	0.000421	0.0113				14	-15.59	14	-4.59	-11
hsa-mir-541-3p	UQCC	Ubiquinol-cytochrome c reductase complex chaperone	NM_001184977	1.33	0.000131	0.00454				3	-17.34	3	-2.17	-15.17
hsa-mir-541-3p	MANEAL	Mannosidase, endo-alpha-like	NM_001031740	-1.86	0.00213	0.0388				4	-10.91	4	-8.11	-2.8
* Candidate genes were those genes that were deregulated by one exclusive variant in the microarray when comparing with the negative control (adjusted p < 0.05; fold change > 1.2) and were predicted to be targeted by the same variant by PITA. In the case of miR-503, due to the high number of candidates, we additionally considered the genes that were also deregulated in the microarray when compari…
